# Supplementary material for: Bioinformatic Study of Transcriptome Changes in the Mice Lumbar Spinal Cord After the 30-Day Spaceflight and Subsequent 7-Day Readaptation on Earth: New Insights Into Molecular Mechanisms of the Hypogravity Motor Syndrome
Source: Front Pharmacol. 2019 Jul 11;10:747. doi: 10.3389/fphar.2019.00747 (PMC6637859; doi:10.3389/fphar.2019.00747)
Supplement: Table S1 — Validation of selected differentially regulated genes in mice lumbar spinal cord in S (space) vs. C (control) and R (recovery) vs. S (space) comparisons. [file Table_1.xlsx]

## Sheet: Sheet1
Gene	Gene Bank ID	Forward primer (5’ → 3’)	Reverse primer (5’ → 3’)	RT-PCR Fold Change (S vs.C)	M-array Fold change (S vs. C)	RT-PCR Fold Change (R vs.S)	M-array Fold change (R vs. S)
Echs1	NM_053119.2	TCACTGTTGTCCTCAGTCCGCTG	AGGTCTCCAGTGCTTGGTTGAGC	1.231	0.983	0.757	0.113
Ndufa9	NM_025358.3	GTGTTCTGTGGCTCATCCCATCG	TGACCCCATTCGTCCAAGGTG	0.984	0.969	0.933	0.276
Rplp2	NM_026020.6	TACGTCGCCTCTTACCTGCTGG	CCTGAGCGATGACATCCTCAATG	1.117	1.194	0.963	0.627
Fbxo21	NM_145564.4	AGCTGAAGTTCAAAGGGAACCGC	GCAGGAAGTGGCTTGGGAAGTTG	1.069	1.079	0.566	0.517
Parl	NM_001005767.4	TGACTGGTTGGACAGCATACGGC	ACGGCACTCTCCACAAGCAGAAG	1.156	0.935	0.996	0.84
Primers for housekeeping references
Gene	Gene Bank ID	Forward primer (5’ → 3’)	Reverse primer (5’ → 3’)
Ppib	NM_011149.2	GTGCTCTCCACCTTCCGTACCAC	GCCTGGCTGGGTGAGCATG
Rpl7	NM_025433.3	GAGGTGCCTGATAAACATCCCTTGG	CGCAGCATTCTTACACTCTGAGGGG
