# Supplementary material for: Bioinformatic Study of Transcriptome Changes in the Mice Lumbar Spinal Cord After the 30-Day Spaceflight and Subsequent 7-Day Readaptation on Earth: New Insights Into Molecular Mechanisms of the Hypogravity Motor Syndrome
Source: Front Pharmacol. 2019 Jul 11;10:747. doi: 10.3389/fphar.2019.00747 (PMC6637859; doi:10.3389/fphar.2019.00747)
Supplement: Table S3 — Overrepresented GO and HPO terms based on differentially expressed genes with appropriate statistics. [file Table_3.xlsx]

## Sheet: biological process
query.number	significant	p.value	term.size	query.size	overlap.size	precision	recall	term.id	domain	subgraph.number	term.name	relative.depth	intersection
1	TRUE	3.36e-63	4523	3639	1151	0.316	0.254	GO:0048731	BP	1	system development	3	CAV2,TBX2,NGFR,WNT3,TH,CDH4,FAP,LCK,CTTNBP2,PPARG,PDGFB,ACVRL1,ITGA5,SOX9,SEMA4F,HK2,SEZ6,HOXB6,SERPINF1,DLG3,HOXA10,B9D1,CKB,RARG,RND2,ACP5,TMEM79,COL18A1,TBX21,IRX2,COL1A1,CSN3,HOXC11,VWF,STAT6,METRN,ANGPTL4,REC8,SCIN,SHH,LAMB1,CD36,KLF4,CD79A,ELAVL3,DLL3,CRHR2,DDR1,CRTC1,GYS1,IL7R,EFNB3,STAT5A,ETV1,PTPN6,AQP1,CNN2,PGF,CCL24,NES,BCAN,HAPLN2,PRKACB,CHD5,SH2B2,SLC1A2,NDRG1,NID1,PAFAH1B3,IL27RA,EV…
1	TRUE	9.63e-60	5469	3639	1319	0.362	0.241	GO:0048856	BP	1	anatomical structure development	2	CAV2,TBX2,NGFR,WNT3,TH,CDH4,FAP,EGFL6,LCK,CTTNBP2,PPARG,PDGFB,ACVRL1,ITGA5,SOX9,SEMA4F,HK2,SEZ6,HOXB6,SERPINF1,DLG3,HOXA10,B9D1,COL6A1,TIMP1,CKB,ITGB7,RARG,RND2,ACP5,TMEM79,COL18A1,TBX21,IRX2,COL1A1,SGCA,CSN3,HOXC11,VWF,STAT6,CLGN,METRN,ANGPTL4,REC8,SCIN,SHH,LAMB1,CD36,KLF4,SULT2B1,CD79A,ELAVL3,DLL3,CRHR2,DDR1,CRTC1,GYS1,IL7R,EFNB3,STAT5A,ETV1,PTPN6,SPIC,AQP1,CNN2,PGF,CCL24,NES,BCAN,HAPLN2,APBA3,…
1	TRUE	9.63e-60	5023	3639	1235	0.339	0.246	GO:0007275	BP	1	multicellular organism development	3	CAV2,TBX2,NGFR,WNT3,TH,CDH4,FAP,EGFL6,LCK,CTTNBP2,PPARG,PDGFB,ACVRL1,ITGA5,SOX9,SEMA4F,HK2,SEZ6,HOXB6,SERPINF1,DLG3,HOXA10,B9D1,COL6A1,TIMP1,CKB,RARG,RND2,ACP5,TMEM79,COL18A1,TBX21,IRX2,COL1A1,CSN3,HOXC11,VWF,STAT6,CLGN,METRN,ANGPTL4,REC8,SCIN,SHH,LAMB1,CD36,KLF4,SULT2B1,CD79A,ELAVL3,DLL3,CRHR2,DDR1,CRTC1,GYS1,IL7R,EFNB3,STAT5A,ETV1,PTPN6,SPIC,AQP1,CNN2,PGF,CCL24,NES,BCAN,HAPLN2,APBA3,PRKACB,CHD5…
1	TRUE	1.09e-55	5928	3639	1389	0.382	0.234	GO:0032502	BP	1	developmental process	1	CAV2,TBX2,NGFR,WNT3,TH,CDH4,BCL6B,FAP,EGFL6,LCK,CTTNBP2,PPARG,PDGFB,ACVRL1,ITGA5,SOX9,SEMA4F,HK2,SEZ6,HOXB6,SERPINF1,DLG3,HOXA10,B9D1,COL6A1,TIMP1,CKB,ITGB7,RARG,RND2,ACP5,TMEM79,COL18A1,TBX21,IRX2,COL1A1,SGCA,CSN3,HOXC11,VWF,NPAS1,STAT6,CLGN,METRN,ANGPTL4,REC8,SCIN,SHH,LAMB1,CD36,KLF4,BCL2L12,SULT2B1,CD79A,ELAVL3,DLL3,CRHR2,DDR1,CRTC1,GYS1,IL7R,EFNB3,STAT5A,ETV1,PTPN6,SPIC,AQP1,CNN2,PGF,CCL24,GR…
1	TRUE	2.93e-52	2235	3639	650	0.179	0.291	GO:0007399	BP	1	nervous system development	4	WNT3,TH,CDH4,CTTNBP2,PPARG,SOX9,SEMA4F,SEZ6,SERPINF1,DLG3,CKB,RARG,RND2,VWF,METRN,SHH,LAMB1,KLF4,ELAVL3,DLL3,DDR1,CRTC1,EFNB3,ETV1,AQP1,NES,BCAN,HAPLN2,PRKACB,CHD5,SH2B2,SLC1A2,NDRG1,PAFAH1B3,EVX1,MEF2C,EPHB3,EPHA2,RUNX1T1,D130043K22RIK,CNP,SOD2,HAP1,HAPLN4,GABRB2,CAV1,PHOX2A,GPRC5B,RNF112,PHOX2B,TRPV4,KIF1A,GATA2,ALDH1A3,GDI1,TTBK1,ARNT2,TNR,WNT11,CNTNAP1,ETV4,DBNDD2,SLC12A5,PITPNA,RAC3,KIF3A,MA…
1	TRUE	3.96e-50	2913	3639	786	0.216	0.27	GO:0051239	BP	1	regulation of multicellular organismal process	2	TBX2,NGFR,WNT3,TH,GLRA1,CDH4,LCK,PPARG,PDGFB,ACVRL1,ITGA5,SOX9,SEMA4F,HK2,SEZ6,SERPINF1,DBH,TIMP1,CALM1,RARG,RND2,ACP5,TBX21,COL1A1,SGCA,HOXC11,NR1H3,STAT6,METRN,SCIN,SHH,GRIN2D,CD36,APOC2,KLF4,SULT2B1,DLL3,CRHR2,CRTC1,IL7R,EFNB3,GRM3,STAT5A,PTPN6,AQP1,PGF,CCL24,PRKACB,FCER1A,IL27RA,MEF2C,GATA6,EPHB3,ZBTB32,TEK,EPHA2,ACTN3,CYBA,RUNX1T1,HFE,P4HTM,D130043K22RIK,SOD2,HAP1,CASQ1,STX1A,CAV1,TWIST2,PHO…
1	TRUE	4.17e-47	585	3639	247	0.068	0.422	GO:0098916	BP	1	anterograde trans-synaptic signaling	6	CAV2,TH,GLRA1,SEZ6,DLG3,GABRG1,GRIA3,GRIN2D,DLGAP1,CRHR2,CRTC1,PPFIA3,LIN7B,GRM3,APBA3,SYT5,MEF2C,HAP1,STX1A,GABRB2,SYN2,SNAP47,CACNA2D2,GABRA1,GRID2IP,RETN,TNR,CACNB4,MMP9,SLC12A5,RAC3,MAPT,GLRA2,CRHR1,CACNG2,CALM3,GRM1,LAMA2,EIF4EBP2,ADORA2A,ADARB1,GABRG2,GRIA1,GRIN2C,SLC6A4,CACNA1G,DLG4,GFAP,TRIM9,LGMN,SHC3,ROR2,CARTPT,CRHBP,JPH4,FGF12,ARC,MAPK8IP2,ADIPOQ,APP,GRIK1,NFATC4,SLC29A1,SLC5A7,NRXN1,…
1	TRUE	4.17e-47	585	3639	247	0.068	0.422	GO:0007268	BP	1	chemical synaptic transmission	7	CAV2,TH,GLRA1,SEZ6,DLG3,GABRG1,GRIA3,GRIN2D,DLGAP1,CRHR2,CRTC1,PPFIA3,LIN7B,GRM3,APBA3,SYT5,MEF2C,HAP1,STX1A,GABRB2,SYN2,SNAP47,CACNA2D2,GABRA1,GRID2IP,RETN,TNR,CACNB4,MMP9,SLC12A5,RAC3,MAPT,GLRA2,CRHR1,CACNG2,CALM3,GRM1,LAMA2,EIF4EBP2,ADORA2A,ADARB1,GABRG2,GRIA1,GRIN2C,SLC6A4,CACNA1G,DLG4,GFAP,TRIM9,LGMN,SHC3,ROR2,CARTPT,CRHBP,JPH4,FGF12,ARC,MAPK8IP2,ADIPOQ,APP,GRIK1,NFATC4,SLC29A1,SLC5A7,NRXN1,…
1	TRUE	7.65e-47	587	3639	247	0.068	0.421	GO:0099537	BP	1	trans-synaptic signaling	5	CAV2,TH,GLRA1,SEZ6,DLG3,GABRG1,GRIA3,GRIN2D,DLGAP1,CRHR2,CRTC1,PPFIA3,LIN7B,GRM3,APBA3,SYT5,MEF2C,HAP1,STX1A,GABRB2,SYN2,SNAP47,CACNA2D2,GABRA1,GRID2IP,RETN,TNR,CACNB4,MMP9,SLC12A5,RAC3,MAPT,GLRA2,CRHR1,CACNG2,CALM3,GRM1,LAMA2,EIF4EBP2,ADORA2A,ADARB1,GABRG2,GRIA1,GRIN2C,SLC6A4,CACNA1G,DLG4,GFAP,TRIM9,LGMN,SHC3,ROR2,CARTPT,CRHBP,JPH4,FGF12,ARC,MAPK8IP2,ADIPOQ,APP,GRIK1,NFATC4,SLC29A1,SLC5A7,NRXN1,…
1	TRUE	1.04e-46	588	3639	247	0.068	0.42	GO:0099536	BP	1	synaptic signaling	4	CAV2,TH,GLRA1,SEZ6,DLG3,GABRG1,GRIA3,GRIN2D,DLGAP1,CRHR2,CRTC1,PPFIA3,LIN7B,GRM3,APBA3,SYT5,MEF2C,HAP1,STX1A,GABRB2,SYN2,SNAP47,CACNA2D2,GABRA1,GRID2IP,RETN,TNR,CACNB4,MMP9,SLC12A5,RAC3,MAPT,GLRA2,CRHR1,CACNG2,CALM3,GRM1,LAMA2,EIF4EBP2,ADORA2A,ADARB1,GABRG2,GRIA1,GRIN2C,SLC6A4,CACNA1G,DLG4,GFAP,TRIM9,LGMN,SHC3,ROR2,CARTPT,CRHBP,JPH4,FGF12,ARC,MAPK8IP2,ADIPOQ,APP,GRIK1,NFATC4,SLC29A1,SLC5A7,NRXN1,…
1	TRUE	4.05e-46	5661	3639	1302	0.358	0.23	GO:0051179	BP	1	localization	1	CAV2,NGFR,WNT3,NALCN,TH,GLRA1,FAP,LCK,PPARG,PDGFB,ACVRL1,ITGA5,GABRA2,SOX9,HK2,SERPINF1,SLC5A5,DLG3,DBH,VPREB3,B9D1,TIMP1,CALM1,GABRG1,ITGB7,TMEM79,COL18A1,TBX21,COL1A1,CSN3,CLDN15,IL16,TSPAN33,SLC1A5,GRIA3,CD3G,SPAG5,NR1H3,SLC25A42,SNX9,SCIN,PON1,SHH,GRIN2D,LAMB1,CD36,APOC2,KLF4,SLC2A3,DLGAP1,BICD1,CRHR2,CYP4F18,DDR1,CP,PPFIA3,LIN7B,GSTM7,STAT5A,PTPN6,PDE1C,SST,AQP1,CNN2,PGF,CCL24,GRAP,SLC25A18,…
1	TRUE	1.44e-41	2118	3639	593	0.163	0.28	GO:0048468	BP	1	cell development	3	CAV2,WNT3,TH,CDH4,PPARG,SOX9,SEMA4F,SEZ6,SERPINF1,ITGB7,RARG,RND2,TMEM79,COL18A1,METRN,REC8,SHH,LAMB1,KLF4,DLL3,DDR1,CRTC1,EFNB3,ETV1,PTPN6,HAPLN2,CHD5,NDRG1,MEF2C,TMOD4,EPHB3,TEK,EPHA2,ACTN3,RUNX1T1,D130043K22RIK,CNP,SOD2,HAP1,CASQ1,GABRB2,CAV1,TCAP,GPRC5B,DYNLL1,CACNA2D2,RNF112,PABPC4,PHOX2B,MYL2,TRPV4,GATA2,LRRK1,GDI1,NOTCH4,TTBK1,LAMA5,TNR,FLI1,CNTNAP1,CACNB4,ETV4,DBNDD2,SLC12A5,PITPNA,RAC3,K…
1	TRUE	5.23e-41	2602	3639	692	0.19	0.266	GO:0032879	BP	1	regulation of localization	2	CAV2,NGFR,WNT3,LCK,PPARG,PDGFB,ACVRL1,ITGA5,SOX9,HK2,SERPINF1,VPREB3,B9D1,TIMP1,CALM1,COL18A1,COL1A1,IL16,SPAG5,NR1H3,PON1,SHH,LAMB1,CD36,APOC2,KLF4,BICD1,CRHR2,CYP4F18,GSTM7,STAT5A,PTPN6,PDE1C,SST,AQP1,CNN2,PGF,CCL24,SYT5,SH2B2,SLC1A2,FCER1A,MEF2C,TNFSF14,TRH,TEK,EPHA2,CYBA,HFE,SOD2,HAP1,SYNGR3,CASQ1,STX1A,CAV1,TWIST2,DYNLL1,RARRES2,KCNQ1,FXYD5,HYAL1,CACNA2D2,PLIN5,RETN,PEA15A,CLIP3,TRPV4,GATA2,…
1	TRUE	2.69e-39	3961	3639	955	0.262	0.241	GO:0030154	BP	1	cell differentiation	3	CAV2,TBX2,WNT3,TH,CDH4,BCL6B,EGFL6,LCK,PPARG,PDGFB,ACVRL1,ITGA5,SOX9,SEMA4F,SEZ6,SERPINF1,B9D1,COL6A1,ITGB7,RARG,RND2,TMEM79,COL18A1,TBX21,COL1A1,VWF,STAT6,CLGN,METRN,REC8,SCIN,SHH,LAMB1,CD36,KLF4,SULT2B1,CD79A,ELAVL3,DLL3,CRHR2,DDR1,CRTC1,IL7R,EFNB3,STAT5A,ETV1,PTPN6,SPIC,PGF,GRAP,HAPLN2,CHD5,SH2B2,NDRG1,EVX1,MEF2C,TMOD4,TNFSF14,GATA6,EPHB3,HTRA1,TEK,EPHA2,ACTN3,RUNX1T1,P4HTM,D130043K22RIK,CNP,S…
1	TRUE	3.28e-39	2466	3639	658	0.181	0.267	GO:0007166	BP	1	cell surface receptor signaling pathway	4	CAV2,TBX2,WNT3,TSPAN32,GLRA1,LCK,PPARG,PDGFB,ACVRL1,ITGA5,SOX9,SEZ6,DBH,B9D1,TIMP1,ITGB7,COL1A1,NRIP2,TSPAN33,GRIA3,CD3G,STAT6,SHH,GRIN2D,CD36,KLF4,CD79A,FCGRT,DLL3,CRHR2,DDR1,IL7R,EFNB3,GRM3,STAT5A,PTPN6,SST,PGF,CCL24,GRAP,PRKACB,SH2B2,FCER1A,IL27RA,MEF2C,INSRR,GATA6,EPHB3,HTRA1,TEK,EPHA2,PDK1,HFE,HAP1,STX1A,CAV1,RELT,GPRC5B,CCL8,G0S2,GRID2IP,MLKL,PEA15A,LY6G6E,GATA2,LRRK1,NOTCH4,LAMA5,WNT11,LBP…
1	TRUE	1.28e-38	3444	3639	852	0.234	0.247	GO:0065008	BP	1	regulation of biological quality	2	WNT3,TH,TSPAN32,GLRA1,CDH4,LCK,PPARG,PDGFB,ACVRL1,GABRA2,SOX9,SEMA4F,HK2,SEZ6,HAAO,HOXB6,SERPINF1,SLC5A5,DBH,CALM1,CKB,RND2,ACP5,UBE2C,TMEM79,CSN3,CPA3,VWF,GRIA3,NR1H3,NAPSA,ANGPTL4,SCIN,SHH,GRIN2D,CD36,APOC2,KLF4,CRHR2,CYP4F18,DDR1,CRTC1,CP,CALB2,PPFIA3,LIN7B,IL7R,GSTM7,STAT5A,PTPN6,PDE1C,AQP1,CCL24,SYT5,SH2B2,SLC1A2,SLC1A6,MLXIPL,MEF2C,TMOD4,TRH,EPHB3,FBLIM1,TEP1,SLC34A3,CYBA,SLC4A3,HFE,P4HTM,C…
1	TRUE	1.81e-37	2500	3639	659	0.181	0.264	GO:0009653	BP	1	anatomical structure morphogenesis	2	TBX2,NGFR,WNT3,TH,CDH4,FAP,PPARG,ACVRL1,ITGA5,SOX9,SEMA4F,HK2,HOXB6,SERPINF1,DLG3,HOXA10,B9D1,COL6A1,ITGB7,RARG,RND2,ACP5,TMEM79,COL18A1,IRX2,COL1A1,HOXC11,STAT6,METRN,ANGPTL4,SHH,LAMB1,CD36,KLF4,DLL3,CRHR2,DDR1,IL7R,EFNB3,STAT5A,ETV1,PTPN6,AQP1,PGF,CCL24,NES,PRKACB,RIPK4,MEF2C,TMOD4,TNFSF14,GATA6,EPHB3,HTRA1,FBLIM1,TEK,EPHA2,ACTN3,CNP,CASQ1,CAV1,TCAP,PHOX2A,TBX1,CCL8,HYAL1,PHOX2B,MYL2,TRPV4,GATA…
1	TRUE	6.62e-37	1603	3639	468	0.129	0.292	GO:0022008	BP	1	neurogenesis	5	WNT3,TH,CDH4,PPARG,SOX9,SEMA4F,SEZ6,SERPINF1,RND2,METRN,SHH,LAMB1,KLF4,DLL3,DDR1,CRTC1,EFNB3,ETV1,CHD5,NDRG1,EVX1,MEF2C,EPHB3,EPHA2,RUNX1T1,D130043K22RIK,CNP,SOD2,HAP1,GABRB2,CAV1,PHOX2A,GPRC5B,RNF112,PHOX2B,TRPV4,GATA2,GDI1,TTBK1,TNR,WNT11,CNTNAP1,ETV4,DBNDD2,SLC12A5,PITPNA,RAC3,KIF3A,MAPT,LHX1,YWHAH,STXBP5,WASF1,FYN,FABP7,LAMA2,SOCS2,IGF1,UNC5B,ADORA2A,ADARB1,ACSL6,CYFIP2,NEFH,BTG2,ADCY1,EFEMP1…
1	TRUE	7.57e-37	1329	3639	407	0.112	0.306	GO:0007267	BP	1	cell-cell signaling	3	CAV2,WNT3,TH,GLRA1,SOX9,SEZ6,DLG3,GABRG1,COL1A1,GRIA3,SHH,GRIN2D,KLF4,DLGAP1,CRHR2,CRTC1,PPFIA3,LIN7B,GRM3,PDE1C,SST,AQP1,APBA3,SYT5,MEF2C,SH2D1A,TRH,HFE,HAP1,STX1A,GABRB2,CAV1,GPRC5B,DYNLL1,SYN2,KCNQ1,SNAP47,CACNA2D2,GABRA1,GRID2IP,RETN,TRPV4,LRRK1,TNR,WNT11,CD34,CACNB4,C1QTNF1,MMP9,SLC12A5,RAC3,TBX5,MAPT,GLRA2,TBX3,CRHR1,LHX1,CACNG2,CALM3,CD70,GRM1,LAMA2,CTGF,EIF4EBP2,APC2,LGR5,ADORA2A,ADARB1,G…
1	TRUE	1.31e-36	1096	3639	353	0.097	0.322	GO:0048666	BP	1	neuron development	4	WNT3,TH,CDH4,SEMA4F,SEZ6,SERPINF1,RND2,METRN,SHH,LAMB1,KLF4,DDR1,CRTC1,EFNB3,ETV1,MEF2C,EPHB3,RUNX1T1,D130043K22RIK,CNP,SOD2,HAP1,GABRB2,GPRC5B,PHOX2B,TRPV4,GATA2,GDI1,TNR,CNTNAP1,ETV4,DBNDD2,SLC12A5,PITPNA,RAC3,KIF3A,MAPT,LHX1,YWHAH,STXBP5,WASF1,FYN,LAMA2,UNC5B,ADORA2A,ADARB1,ACSL6,CYFIP2,NEFH,BTG2,ADCY1,EFEMP1,NRCAM,FKBP1B,KIF3C,DLG4,GFAP,FOXG1,NGB,AKAP5,ATL1,EVL,HSP90AA1,OGN,ENSMUST00000110042…
1	TRUE	1.92e-36	4143	3639	978	0.269	0.236	GO:0048869	BP	1	cellular developmental process	2	CAV2,TBX2,WNT3,TH,CDH4,BCL6B,EGFL6,LCK,PPARG,PDGFB,ACVRL1,ITGA5,SOX9,SEMA4F,SEZ6,SERPINF1,B9D1,COL6A1,ITGB7,RARG,RND2,TMEM79,COL18A1,TBX21,COL1A1,VWF,STAT6,CLGN,METRN,REC8,SCIN,SHH,LAMB1,CD36,KLF4,BCL2L12,SULT2B1,CD79A,ELAVL3,DLL3,CRHR2,DDR1,CRTC1,IL7R,EFNB3,STAT5A,ETV1,PTPN6,SPIC,PGF,CCL24,GRAP,NES,HAPLN2,CHD5,SH2B2,NDRG1,EVX1,MEF2C,TMOD4,TNFSF14,GATA6,EPHB3,HTRA1,FBLIM1,TEK,EPHA2,ACTN3,RUNX1T1,…
1	TRUE	3.8e-36	1223	3639	381	0.105	0.312	GO:0022610	BP	1	biological adhesion	1	TSPAN32,CDH4,FAP,EGFL6,LCK,ACVRL1,ITGA5,SOX9,ICAM2,COL6A1,ITGB7,COL18A1,TBX21,COL1A1,CLDN15,VWF,ESAM,SHH,LAMB1,CD36,BCAM,KLF4,DDR1,IL7R,EFNB3,STAT5A,COL5A3,PTPN6,BCAN,HAPLN2,CADM3,NID1,TNFSF14,EPHB3,FBLIM1,TEK,EPHA2,HFE,HAPLN4,CAV1,HYAL1,SCARF2,TRPV4,CD83,LAMA5,TNR,CD34,CD274,CNTNAP1,C1QTNF1,RAC3,ALOX15,AOC3,LAMA4,TNFAIP3,LAMA2,KITL,CTGF,IGF1,ADORA2A,COL6A2,FSTL3,CYFIP2,MYO1G,NRCAM,PECAM1,ITGB4,Z…
1	TRUE	5.49e-36	1493	3639	441	0.121	0.295	GO:0048699	BP	1	generation of neurons	6	WNT3,TH,CDH4,PPARG,SOX9,SEMA4F,SEZ6,SERPINF1,RND2,METRN,SHH,LAMB1,KLF4,DLL3,DDR1,CRTC1,EFNB3,ETV1,CHD5,EVX1,MEF2C,EPHB3,EPHA2,RUNX1T1,D130043K22RIK,CNP,SOD2,HAP1,GABRB2,CAV1,PHOX2A,GPRC5B,RNF112,PHOX2B,TRPV4,GATA2,GDI1,TTBK1,TNR,WNT11,CNTNAP1,ETV4,DBNDD2,SLC12A5,PITPNA,RAC3,KIF3A,MAPT,LHX1,YWHAH,STXBP5,WASF1,FYN,LAMA2,SOCS2,IGF1,UNC5B,ADORA2A,ADARB1,ACSL6,CYFIP2,NEFH,BTG2,ADCY1,EFEMP1,NRCAM,FKBP1…
1	TRUE	1.25e-35	1349	3639	408	0.112	0.302	GO:0030182	BP	1	neuron differentiation	7	WNT3,TH,CDH4,SOX9,SEMA4F,SEZ6,SERPINF1,RND2,METRN,SHH,LAMB1,KLF4,DDR1,CRTC1,EFNB3,ETV1,CHD5,EVX1,MEF2C,EPHB3,EPHA2,RUNX1T1,D130043K22RIK,CNP,SOD2,HAP1,GABRB2,CAV1,PHOX2A,GPRC5B,RNF112,PHOX2B,TRPV4,GATA2,GDI1,TNR,WNT11,CNTNAP1,ETV4,DBNDD2,SLC12A5,PITPNA,RAC3,KIF3A,MAPT,LHX1,YWHAH,STXBP5,WASF1,FYN,LAMA2,SOCS2,UNC5B,ADORA2A,ADARB1,ACSL6,CYFIP2,NEFH,BTG2,ADCY1,EFEMP1,NRCAM,FKBP1B,KIF3C,SLC6A4,DLG4,GF…
1	TRUE	1.29e-35	1212	3639	377	0.104	0.311	GO:0007155	BP	1	cell adhesion	2	TSPAN32,CDH4,FAP,EGFL6,LCK,ACVRL1,ITGA5,SOX9,ICAM2,COL6A1,ITGB7,COL18A1,TBX21,COL1A1,CLDN15,VWF,ESAM,SHH,LAMB1,CD36,BCAM,KLF4,DDR1,IL7R,EFNB3,STAT5A,COL5A3,PTPN6,BCAN,HAPLN2,CADM3,NID1,TNFSF14,EPHB3,FBLIM1,TEK,EPHA2,HFE,HAPLN4,CAV1,HYAL1,SCARF2,TRPV4,CD83,LAMA5,TNR,CD34,CD274,CNTNAP1,C1QTNF1,RAC3,ALOX15,AOC3,LAMA4,TNFAIP3,LAMA2,KITL,CTGF,IGF1,ADORA2A,COL6A2,FSTL3,CYFIP2,MYO1G,NRCAM,PECAM1,ITGB4,Z…
1	TRUE	9.34e-35	3773	3639	900	0.247	0.239	GO:0048583	BP	1	regulation of response to stimulus	2	CAV2,WNT3,TSPAN32,TRIM25,BCL6B,LCK,PPARG,PDGFB,ACVRL1,SOX9,SEZ6,SERPINF1,DBH,S100A4,CFP,TIMP1,CALM1,ACP5,TBX21,COL1A1,SGCA,IL16,NR1H3,STAT6,SHH,CD36,KLF4,BCL2L12,CD79A,FCGRT,DLL3,BICD1,CRHR2,IL7R,GSTM7,STAT5A,PTPN6,PDE1C,SST,CHN2,PGF,CCL24,PRKACB,CHD5,SH2B2,FCER1A,IL27RA,FCER2A,MEF2C,SH2D1A,TNFSF14,GATA6,TRH,HTRA1,TEK,EPHA2,ACTN3,CYBA,HFE,APLP1,SOD2,HAP1,CASQ1,STX1A,CAV1,GPRC5B,DYNLL1,CCL8,RARRES…
1	TRUE	2.8e-34	684	3639	248	0.068	0.363	GO:0007610	BP	1	behavior	1	TH,GLRA1,ITGA5,SEZ6,SERPINF1,DBH,NPAS1,GRIN2D,LAMB1,CD36,PRKAR2B,CRHR2,CRTC1,EFNB3,ETV1,SLC1A2,MEF2C,TRH,CNP,SOD2,GPRC5B,RETN,PTGDS,ALDH1A3,TTBK1,TNR,CACNB4,SLC12A5,MAPT,CRHR1,SLC22A5,AOC3,GRM1,NTS,IGF1,EIF4EBP2,ADORA2A,ADARB1,BTG2,ADCY1,GABRG2,GRIA1,SLC6A4,DLG4,LGMN,UNC79,AMPH,SHC3,CARTPT,HEXB,CRHBP,PDE8B,THBS4,HTR1A,ATP8A2,KLHL1,JPH4,ADCY8,PPARA,PDE1B,FGF12,DGAT1,ARC,MAPK8IP2,APP,NRXN1,ADCYAP1,…
1	TRUE	6.35e-34	1567	3639	451	0.124	0.288	GO:0006811	BP	1	ion transport	4	NALCN,GLRA1,LCK,PDGFB,GABRA2,SLC5A5,CALM1,GABRG1,CLDN15,IL16,SLC1A5,GRIA3,SLC25A42,GRIN2D,CD36,APOC2,SLC2A3,CRHR2,CYP4F18,CP,GSTM7,PTPN6,AQP1,SLC25A18,SLC1A2,FCER1A,SLC1A6,MEF2C,TRH,ATP6V1B2,SLC34A3,CYBA,SLC4A3,HFE,HAP1,CASQ1,GABRB2,CAV1,KCNQ1,FXYD5,CACNA2D2,SLC47A1,GABRA1,MCOLN2,STEAP4,TRPV4,PKD2L2,CYBB,STEAP2,KCNQ2,STAC2,CACNB4,MMP9,SLC12A5,PITPNA,MYO1B,SLC13A3,KCNAB3,GLRA2,CRHR1,ACSL1,SLC22A5,…
1	TRUE	2.58e-33	974	3639	316	0.087	0.324	GO:0031175	BP	1	neuron projection development	5	WNT3,CDH4,SEMA4F,SEZ6,SERPINF1,RND2,METRN,SHH,LAMB1,KLF4,DDR1,CRTC1,EFNB3,ETV1,MEF2C,EPHB3,RUNX1T1,D130043K22RIK,CNP,HAP1,GPRC5B,PHOX2B,TRPV4,GDI1,TNR,CNTNAP1,ETV4,DBNDD2,SLC12A5,PITPNA,RAC3,KIF3A,MAPT,LHX1,YWHAH,STXBP5,WASF1,FYN,LAMA2,UNC5B,ADORA2A,ADARB1,ACSL6,CYFIP2,NEFH,BTG2,ADCY1,EFEMP1,NRCAM,FKBP1B,KIF3C,DLG4,GFAP,FOXG1,NGB,AKAP5,ATL1,EVL,HSP90AA1,OGN,ENSMUST00000110042,PTCH1,THBS4,SEMA3G,A…
1	TRUE	3.34e-33	3212	3639	785	0.216	0.244	GO:0010646	BP	1	regulation of cell communication	3	CAV2,WNT3,GLRA1,TRIM25,LCK,PPARG,PDGFB,ACVRL1,SOX9,SEZ6,DBH,S100A4,TIMP1,CALM1,COL1A1,IL16,NR1H3,SHH,CD36,KLF4,BCL2L12,DLL3,BICD1,CRHR2,CRTC1,PPFIA3,IL7R,GRM3,GSTM7,PTPN6,PDE1C,SST,CHN2,PGF,CCL24,PRKACB,CHD5,SH2B2,FCER1A,MEF2C,SH2D1A,TNFSF14,GATA6,TRH,HTRA1,TEK,EPHA2,ACTN3,CYBA,HFE,APLP1,SOD2,HAP1,STX1A,CAV1,GPRC5B,DYNLL1,CCL8,KCNQ1,G0S2,SNAP47,CACNA2D2,GRID2IP,PLIN5,RETN,PEA15A,LY6G6E,TRPV4,CAMT…
1	TRUE	4.39e-33	3235	3639	789	0.217	0.244	GO:0023051	BP	1	regulation of signaling	2	CAV2,WNT3,GLRA1,TRIM25,LCK,PPARG,PDGFB,ACVRL1,SOX9,SEZ6,DBH,S100A4,TIMP1,CALM1,COL1A1,IL16,GRIA3,NR1H3,SHH,CD36,KLF4,BCL2L12,DLL3,BICD1,CRHR2,CRTC1,PPFIA3,IL7R,GRM3,GSTM7,PTPN6,PDE1C,SST,CHN2,PGF,CCL24,PRKACB,CHD5,SH2B2,FCER1A,MEF2C,SH2D1A,TNFSF14,GATA6,TRH,HTRA1,TEK,EPHA2,ACTN3,CYBA,HFE,APLP1,SOD2,HAP1,STX1A,CAV1,GPRC5B,DYNLL1,CCL8,KCNQ1,G0S2,SNAP47,CACNA2D2,GRID2IP,PLIN5,RETN,PEA15A,LY6G6E,TRPV…
1	TRUE	2.38e-32	1986	3639	535	0.147	0.269	GO:2000026	BP	1	regulation of multicellular organismal development	3	TBX2,NGFR,WNT3,CDH4,LCK,PPARG,PDGFB,ACVRL1,ITGA5,SOX9,SEMA4F,HK2,SEZ6,SERPINF1,TIMP1,RARG,RND2,TBX21,COL1A1,HOXC11,STAT6,METRN,SCIN,SHH,CD36,KLF4,SULT2B1,DLL3,CRHR2,CRTC1,IL7R,EFNB3,STAT5A,PTPN6,AQP1,PGF,CCL24,PRKACB,IL27RA,MEF2C,GATA6,EPHB3,TEK,EPHA2,ACTN3,RUNX1T1,P4HTM,D130043K22RIK,SOD2,HAP1,CAV1,GPRC5B,HYAL1,RNF112,PHOX2B,RETN,TRPV4,GATA2,GDI1,CYBB,CD83,TTBK1,LAMA5,TNR,WNT11,CD34,CD274,CD40,E…
1	TRUE	4.78e-32	1786	3639	492	0.135	0.275	GO:0051049	BP	1	regulation of transport	3	PPARG,PDGFB,HK2,VPREB3,CALM1,IL16,SPAG5,NR1H3,PON1,SHH,CD36,APOC2,BICD1,CRHR2,CYP4F18,GSTM7,PTPN6,PDE1C,AQP1,CNN2,SYT5,SH2B2,SLC1A2,FCER1A,MEF2C,TRH,TEK,CYBA,HFE,HAP1,SYNGR3,CASQ1,STX1A,CAV1,DYNLL1,RARRES2,KCNQ1,FXYD5,CACNA2D2,RETN,PEA15A,CLIP3,TRPV4,GATA2,GDI1,CYBB,LPL,LBP,CD34,CD274,STAC2,CACNB4,C1QTNF1,CD40,MMP9,SGK2,KIF3A,MAPT,AKAP1,ADORA2B,CRHR1,ALOX15,YWHAH,FIS1,RAB3D,CACNG2,AOC3,CALM3,RAB4…
1	TRUE	6.02e-32	1717	3639	477	0.131	0.278	GO:0051240	BP	1	positive regulation of multicellular organismal process	3	TBX2,WNT3,CDH4,LCK,PPARG,PDGFB,ACVRL1,ITGA5,SOX9,HK2,SEZ6,SERPINF1,DBH,RND2,TBX21,COL1A1,HOXC11,STAT6,METRN,SCIN,SHH,CD36,KLF4,DLL3,CRHR2,CRTC1,IL7R,STAT5A,AQP1,PGF,CCL24,FCER1A,IL27RA,MEF2C,GATA6,EPHB3,TEK,ACTN3,CYBA,SOD2,HAP1,STX1A,CAV1,GPRC5B,KCNQ1,HYAL1,CACNA2D2,RNF112,MCOLN2,PHOX2B,RETN,TRPV4,GATA2,GDI1,CYBB,CD83,LPL,TTBK1,TNR,WNT11,LBP,CD34,CD274,MAPKAPK2,C1QTNF1,CD40,MMP9,TBX5,MAPT,ADORA2B…
1	TRUE	9.69e-32	4258	3639	979	0.269	0.23	GO:0006810	BP	1	transport	3	CAV2,NALCN,TH,GLRA1,LCK,PPARG,PDGFB,GABRA2,HK2,SLC5A5,VPREB3,CALM1,GABRG1,TMEM79,COL1A1,CSN3,CLDN15,IL16,SLC1A5,GRIA3,CD3G,SPAG5,NR1H3,SLC25A42,SNX9,PON1,SHH,GRIN2D,CD36,APOC2,SLC2A3,BICD1,CRHR2,CYP4F18,DDR1,CP,PPFIA3,LIN7B,GSTM7,STAT5A,PTPN6,PDE1C,AQP1,CNN2,SLC25A18,APBA3,SYT5,SH2B2,SLC1A2,FCER1A,SLC1A6,MEF2C,TRH,PRG4,ATP6V1B2,SUSD2,TEK,SLC34A3,CYBA,SLC4A3,HFE,CNP,HAP1,SYNGR3,CASQ1,STX1A,GABRB2,…
1	TRUE	1.67e-31	2341	3639	605	0.166	0.258	GO:0009605	BP	1	response to external stimulus	2	WNT3,TH,TSPAN32,GLRA1,TRIM25,CDH4,BCL6B,LCK,PPARG,PDGFB,SOX9,SEMA4F,CD52,SERPINF1,ACP5,TBX21,COL1A1,IL16,NPAS1,NR1H3,ANGPTL4,PON1,SHH,GRIN2D,CD36,KLF4,CRTC1,EFNB3,STAT5A,ETV1,AQP1,CNN2,PGF,CCL24,SLC1A2,FCER1A,IL27RA,MEF2C,TNFSF14,EPHB3,HTRA1,ADAMTS4,EPHA2,CYBA,HFE,CNP,SOD2,CAV1,TCAP,RELT,MGST1,GPRC5B,CCL8,RARRES2,LPO,HYAL1,FADS1,TRPV4,PKD2L2,ALDH1A3,CYBB,TTBK1,TNR,WNT11,LBP,CD34,MAPKAPK2,SLPI,CAC…
1	TRUE	1.51e-29	5662	3639	1227	0.337	0.217	GO:0048518	BP	1	positive regulation of biological process	2	CAV2,KLF6,TBX2,NGFR,WNT3,GLRA1,TRIM25,CDH4,FAP,EGFL6,LCK,PPARG,PDGFB,ACVRL1,ITGA5,SOX9,HK2,SEZ6,SERPINF1,DLG3,DBH,HOXA10,S100A4,CFP,TIMP1,CALM1,UHRF1,RARG,RND2,UBE2C,TMEM79,COL18A1,TBX21,COL1A1,HOXC11,IL16,FOLH1,SPAG5,NR1H3,STAT6,PEG3,METRN,ANGPTL4,SNX9,SCIN,PON1,SHH,LAMB1,CD36,APOC2,KLF4,BCL2L12,SULT2B1,CD79A,DLL3,BICD1,CRHR2,CYP4F18,CRTC1,IL7R,EFNB3,GSTM7,STAT5A,ETV1,PTPN6,SPIC,AQP1,CNN2,PGF,CC…
1	TRUE	2.58e-29	1112	3639	337	0.093	0.303	GO:0006812	BP	1	cation transport	5	NALCN,LCK,PDGFB,CALM1,IL16,SLC1A5,SLC25A42,GRIN2D,CRHR2,CP,GSTM7,PTPN6,AQP1,FCER1A,MEF2C,ATP6V1B2,SLC34A3,CYBA,HFE,HAP1,CASQ1,CAV1,KCNQ1,FXYD5,CACNA2D2,SLC47A1,MCOLN2,STEAP4,TRPV4,PKD2L2,STEAP2,KCNQ2,STAC2,CACNB4,MMP9,SLC12A5,MYO1B,SLC13A3,KCNAB3,CRHR1,SLC22A5,YWHAH,CACNG2,CALM3,TRDN,FYN,SLC6A15,SLC17A8,CTGF,IGF1,ADORA2A,JSRP1,SLC36A2,HCN2,TCN2,ATP6V1C2,RGS9,FKBP1B,CACNG1,CACNG4,GRIN2C,SLC25A19,A…
1	TRUE	2.79e-29	4388	3639	992	0.273	0.226	GO:0051234	BP	1	establishment of localization	2	CAV2,NALCN,TH,GLRA1,LCK,PPARG,PDGFB,GABRA2,HK2,SLC5A5,VPREB3,CALM1,GABRG1,TMEM79,COL1A1,CSN3,CLDN15,IL16,SLC1A5,GRIA3,CD3G,SPAG5,NR1H3,SLC25A42,SNX9,PON1,SHH,GRIN2D,CD36,APOC2,SLC2A3,BICD1,CRHR2,CYP4F18,DDR1,CP,PPFIA3,LIN7B,GSTM7,STAT5A,PTPN6,PDE1C,AQP1,CNN2,SLC25A18,APBA3,SYT5,SH2B2,SLC1A2,FCER1A,SLC1A6,MEF2C,TRH,PRG4,ATP6V1B2,SUSD2,TEK,SLC34A3,CYBA,SLC4A3,HFE,CNP,HAP1,SYNGR3,CASQ1,STX1A,GABRB2,…
1	TRUE	4.38e-29	3321	3639	789	0.217	0.238	GO:0048513	BP	1	animal organ development	3	CAV2,TBX2,WNT3,TH,LCK,CTTNBP2,PPARG,PDGFB,ACVRL1,SOX9,HK2,SEZ6,HOXB6,SERPINF1,HOXA10,B9D1,CKB,RARG,ACP5,TMEM79,TBX21,IRX2,COL1A1,CSN3,HOXC11,STAT6,REC8,SCIN,SHH,LAMB1,KLF4,CD79A,DLL3,CRHR2,DDR1,GYS1,IL7R,STAT5A,ETV1,PTPN6,AQP1,CNN2,PGF,NES,BCAN,CHD5,SLC1A2,NID1,PAFAH1B3,EVX1,MEF2C,GATA6,EPHB3,HTRA1,HSPB7,ZBTB32,TEK,EPHA2,ACTN3,CRYBA2,HFE,P4HTM,CNP,SOD2,HAP1,CASQ1,GABRB2,CAV1,TCAP,PHOX2A,SPIB,TBX1…
1	TRUE	1.18e-27	934	3639	292	0.08	0.313	GO:0051960	BP	1	regulation of nervous system development	4	WNT3,CDH4,PPARG,SOX9,SEMA4F,SEZ6,SERPINF1,RARG,RND2,METRN,SHH,KLF4,DLL3,CRTC1,EFNB3,PRKACB,MEF2C,EPHB3,RUNX1T1,D130043K22RIK,HAP1,CAV1,GPRC5B,RNF112,PHOX2B,TRPV4,GATA2,GDI1,TTBK1,TNR,RAC3,MAPT,LHX1,YWHAH,FYN,SOCS2,RFX4,IGF1,ACSL6,EFEMP1,NRCAM,FKBP1B,KIF3C,SLC6A4,DLG4,GFAP,FOXG1,AKAP5,RGS6,ID4,ENSMUST00000110042,SEMA3G,ATP8A2,DPYSL2,NEFL,CPNE6,CSMD3,WNT7B,ARC,UBE2V2,CHODL,ROBO1,APP,SYNJ1,IL15RA,AC…
1	TRUE	1.95e-27	592	3639	210	0.058	0.355	GO:0048812	BP	1	neuron projection morphogenesis	7	WNT3,CDH4,SEMA4F,RND2,METRN,SHH,DDR1,EFNB3,ETV1,EPHB3,CNP,PHOX2B,GDI1,TNR,CNTNAP1,ETV4,PITPNA,MAPT,LHX1,YWHAH,STXBP5,WASF1,FYN,LAMA2,UNC5B,ADORA2A,ADARB1,CYFIP2,NEFH,ADCY1,NRCAM,DLG4,FOXG1,AKAP5,ATL1,EVL,HSP90AA1,OGN,ENSMUST00000110042,PTCH1,THBS4,SEMA3G,ATP8A2,CLU,DPYSL2,NEFL,CPNE6,CTNND2,WNT7B,ARC,MAPK8IP2,ROBO1,APP,ACHE,NFATC4,VEGFA,CPNE5,MAPK8IP3,SYT4,CDH2,GFRA3,IMPACT,VLDLR,SLIT1,RNF165,NPTX…
1	TRUE	2.62e-26	1061	3639	317	0.087	0.299	GO:0034220	BP	1	ion transmembrane transport	5	NALCN,GLRA1,LCK,GABRA2,CALM1,GABRG1,SLC1A5,GRIA3,SLC25A42,GRIN2D,GSTM7,PTPN6,AQP1,SLC25A18,SLC1A2,SLC1A6,MEF2C,ATP6V1B2,SLC34A3,CYBA,SLC4A3,HFE,HAP1,CASQ1,GABRB2,CAV1,KCNQ1,FXYD5,CACNA2D2,SLC47A1,GABRA1,MCOLN2,STEAP4,TRPV4,PKD2L2,CYBB,STEAP2,KCNQ2,STAC2,CACNB4,MMP9,SLC12A5,SLC13A3,KCNAB3,GLRA2,CRHR1,SLC22A5,YWHAH,CACNG2,CALM3,TRDN,FYN,SLC6A15,SLC17A8,JSRP1,SLC36A2,HCN2,ACSL6,GABRG2,GRIA1,ATP6V1C2…
1	TRUE	2.89e-26	2572	3639	631	0.173	0.245	GO:0050793	BP	1	regulation of developmental process	2	TBX2,NGFR,WNT3,CDH4,BCL6B,LCK,PPARG,PDGFB,ACVRL1,ITGA5,SOX9,SEMA4F,HK2,SEZ6,SERPINF1,TIMP1,RARG,RND2,TMEM79,TBX21,COL1A1,HOXC11,STAT6,METRN,SCIN,SHH,CD36,KLF4,BCL2L12,SULT2B1,DLL3,CRHR2,CRTC1,IL7R,EFNB3,STAT5A,PTPN6,AQP1,PGF,CCL24,PRKACB,CHD5,IL27RA,MEF2C,TNFSF14,GATA6,EPHB3,FBLIM1,TEK,EPHA2,ACTN3,RUNX1T1,P4HTM,D130043K22RIK,SOD2,HAP1,CAV1,TWIST2,GPRC5B,CCL8,RARRES2,HYAL1,CACNA2D2,RNF112,PHOX2B,R…
1	TRUE	3.76e-26	612	3639	212	0.058	0.346	GO:0048858	BP	1	cell projection morphogenesis	5	WNT3,CDH4,SEMA4F,RND2,METRN,SHH,DDR1,EFNB3,ETV1,NES,EPHB3,CNP,PHOX2B,GDI1,TNR,CNTNAP1,ETV4,PITPNA,MAPT,LHX1,YWHAH,STXBP5,WASF1,FYN,LAMA2,UNC5B,ADORA2A,ADARB1,CYFIP2,NEFH,ADCY1,NRCAM,DLG4,FOXG1,AKAP5,ATL1,EVL,HSP90AA1,OGN,ENSMUST00000110042,PTCH1,THBS4,SEMA3G,ATP8A2,CLU,DPYSL2,NEFL,CPNE6,CTNND2,WNT7B,ARC,MAPK8IP2,ROBO1,APP,ACHE,NFATC4,VEGFA,CPNE5,MAPK8IP3,SYT4,CDH2,GFRA3,IMPACT,VLDLR,SLIT1,RNF165,…
1	TRUE	3.79e-26	608	3639	211	0.058	0.347	GO:0120039	BP	1	plasma membrane bounded cell projection morphogenesis	6	WNT3,CDH4,SEMA4F,RND2,METRN,SHH,DDR1,EFNB3,ETV1,EPHB3,CNP,PHOX2B,GDI1,TNR,CNTNAP1,ETV4,PITPNA,MAPT,LHX1,YWHAH,STXBP5,WASF1,FYN,LAMA2,UNC5B,ADORA2A,ADARB1,CYFIP2,NEFH,ADCY1,NRCAM,DLG4,FOXG1,AKAP5,ATL1,EVL,HSP90AA1,OGN,ENSMUST00000110042,PTCH1,THBS4,SEMA3G,ATP8A2,CLU,DPYSL2,NEFL,CPNE6,CTNND2,WNT7B,ARC,MAPK8IP2,ROBO1,APP,ACHE,NFATC4,VEGFA,CPNE5,MAPK8IP3,SYT4,CDH2,GFRA3,IMPACT,VLDLR,SLIT1,RNF165,NPTX…
1	TRUE	6.48e-26	2104	3639	536	0.147	0.255	GO:0048584	BP	1	positive regulation of response to stimulus	3	CAV2,WNT3,TRIM25,LCK,PDGFB,ACVRL1,SOX9,S100A4,CFP,CALM1,TBX21,COL1A1,IL16,NR1H3,STAT6,SHH,CD36,CD79A,CRHR2,IL7R,GSTM7,STAT5A,PTPN6,PGF,CCL24,CHD5,SH2B2,FCER1A,IL27RA,FCER2A,MEF2C,SH2D1A,TNFSF14,GATA6,TEK,CYBA,HFE,HAP1,STX1A,CAV1,GPRC5B,DYNLL1,CCL8,RARRES2,G0S2,RETN,PEA15A,TRPV4,CAMTA1,GATA2,C8G,LRRK1,ALDH1A3,TTBK1,WNT11,LBP,CD274,MAPKAPK2,BIK,CACNB4,C1QTNF1,IGFBP4,CD40,MMP9,MFNG,ADORA2B,CRHR1,WWC…
1	TRUE	8.8e-26	661	3639	223	0.061	0.337	GO:0043269	BP	1	regulation of ion transport	4	PDGFB,CALM1,IL16,CRHR2,CYP4F18,GSTM7,PTPN6,MEF2C,TRH,CYBA,HFE,HAP1,CASQ1,CAV1,KCNQ1,FXYD5,CACNA2D2,CYBB,STAC2,CACNB4,MMP9,CRHR1,YWHAH,CACNG2,CALM3,TRDN,FYN,IGF1,ADORA2A,JSRP1,SLC36A2,HCN2,ACSL6,RGS9,FKBP1B,CACNG1,CACNG4,SLC6A4,CACNA1G,DLG4,AKAP5,RYR2,SFRP4,CRHBP,HTR1A,HCN1,ATP8A2,CACNA2D3,DPYSL2,CLDN10,REM2,JPH4,KCNV1,CACNA1I,FGF12,ARC,MAPK8IP2,CLCN2,FHL1,CLIC5,EHD3,NRXN1,ADCYAP1,SYT4,GABBR1,HTR7…
1	TRUE	8.8e-26	362	3639	147	0.04	0.406	GO:0050804	BP	1	modulation of chemical synaptic transmission	5	CRHR2,CRTC1,PPFIA3,GRM3,MEF2C,HAP1,STX1A,SNAP47,CACNA2D2,GRID2IP,RETN,TNR,MMP9,MAPT,CRHR1,CACNG2,CALM3,GRM1,LAMA2,EIF4EBP2,ADORA2A,GRIA1,SLC6A4,DLG4,GFAP,LGMN,ROR2,JPH4,ARC,MAPK8IP2,ADIPOQ,APP,NFATC4,NRXN1,PREPL,GRM8,ADCYAP1,SYT4,CELF4,CDH2,GABBR1,HTR7,JPH3,GRIA4,SERPINE2,STXBP1,GRIN1,SNAP25,ITPKA,NAPB,MYLK2,CAR2,CHRNA4,BCHE,KCNC4,CHRNB2,NTRK1,PPP3CA,CALB1,LRP8,NCDN,UTS2,CDK5,PRKCZ,NSG1,NMU,PTN,T…
1	TRUE	1.22e-25	363	3639	147	0.04	0.405	GO:0099177	BP	1	regulation of trans-synaptic signaling	4	CRHR2,CRTC1,PPFIA3,GRM3,MEF2C,HAP1,STX1A,SNAP47,CACNA2D2,GRID2IP,RETN,TNR,MMP9,MAPT,CRHR1,CACNG2,CALM3,GRM1,LAMA2,EIF4EBP2,ADORA2A,GRIA1,SLC6A4,DLG4,GFAP,LGMN,ROR2,JPH4,ARC,MAPK8IP2,ADIPOQ,APP,NFATC4,NRXN1,PREPL,GRM8,ADCYAP1,SYT4,CELF4,CDH2,GABBR1,HTR7,JPH3,GRIA4,SERPINE2,STXBP1,GRIN1,SNAP25,ITPKA,NAPB,MYLK2,CAR2,CHRNA4,BCHE,KCNC4,CHRNB2,NTRK1,PPP3CA,CALB1,LRP8,NCDN,UTS2,CDK5,PRKCZ,NSG1,NMU,PTN,T…
1	TRUE	1.31e-25	5102	3639	1105	0.304	0.217	GO:0048522	BP	1	positive regulation of cellular process	3	CAV2,KLF6,TBX2,NGFR,WNT3,TRIM25,CDH4,FAP,LCK,PPARG,PDGFB,ACVRL1,ITGA5,SOX9,HK2,SEZ6,SERPINF1,DLG3,HOXA10,S100A4,TIMP1,CALM1,UHRF1,RARG,RND2,UBE2C,COL18A1,TBX21,COL1A1,HOXC11,FOLH1,SPAG5,NR1H3,STAT6,PEG3,METRN,SNX9,SCIN,SHH,LAMB1,CD36,APOC2,KLF4,BCL2L12,SULT2B1,DLL3,BICD1,CRHR2,CRTC1,IL7R,EFNB3,GSTM7,STAT5A,ETV1,PTPN6,SPIC,AQP1,PGF,CCL24,NES,CHD5,SH2B2,FCER1A,MLXIPL,EVX1,MEF2C,SH2D1A,TNFSF14,GATA6…
1	TRUE	2.86e-25	1610	3639	432	0.119	0.268	GO:0010647	BP	1	positive regulation of cell communication	4	CAV2,WNT3,TRIM25,LCK,PDGFB,ACVRL1,SOX9,S100A4,CALM1,COL1A1,NR1H3,SHH,CD36,CRHR2,CRTC1,IL7R,GSTM7,PTPN6,CCL24,CHD5,SH2B2,FCER1A,MEF2C,SH2D1A,TNFSF14,GATA6,TRH,TEK,CYBA,HFE,HAP1,STX1A,CAV1,GPRC5B,DYNLL1,CCL8,G0S2,SNAP47,RETN,PEA15A,TRPV4,CAMTA1,LRRK1,ALDH1A3,TNR,WNT11,LBP,BIK,C1QTNF1,IGFBP4,CD40,MMP9,MFNG,ADORA2B,CRHR1,WWC1,ALOX15,CCL6,MAP2K3,FIS1,CCL9,CACNG2,CALM3,TRDN,GRM1,WASF1,FYN,LAMA2,DCN,KIT…
1	TRUE	4.26e-25	643	3639	217	0.06	0.337	GO:0032990	BP	1	cell part morphogenesis	4	WNT3,CDH4,SEMA4F,RND2,METRN,SHH,DDR1,EFNB3,ETV1,NES,EPHB3,CNP,PHOX2B,GDI1,TNR,CNTNAP1,ETV4,PITPNA,MAPT,LHX1,YWHAH,FIS1,STXBP5,WASF1,FYN,LAMA2,UNC5B,ADORA2A,ADARB1,CYFIP2,NEFH,ADCY1,NRCAM,DLG4,FOXG1,AKAP5,ATL1,EVL,HSP90AA1,OGN,ENSMUST00000110042,PTCH1,THBS4,SEMA3G,ATP8A2,CLU,DPYSL2,NEFL,CPNE6,CTNND2,WNT7B,ARC,MAPK8IP2,ROBO1,APP,ACHE,NFATC4,VEGFA,CPNE5,MAPK8IP3,SYT4,CDH2,GFRA3,IMPACT,VLDLR,SLIT1,RN…
1	TRUE	6.11e-25	2759	3639	662	0.182	0.24	GO:0070887	BP	1	cellular response to chemical stimulus	3	CAV2,NGFR,TH,GLRA1,TRIM25,PPARG,PDGFB,ACVRL1,SOX9,HK2,SERPINF1,SLC5A5,COL6A1,RARG,TBX21,COL1A1,IL16,NR1H3,STAT6,SHH,CD36,KLF4,CRHR2,IL7R,GSTM7,STAT5A,PTPN6,PDE1C,AQP1,PGF,CCL24,SH2B2,NDRG1,MLXIPL,IL27RA,MEF2C,TNFSF14,GATA6,TRH,HTRA1,CRIP1,TEK,EPHA2,PDK1,CYBA,HFE,APLP1,SOD2,HAP1,GABRB2,CAV1,RELT,ELAVL2,MGST1,DYNLL1,CCL8,RARRES2,LPO,RNMT,KCNQ1,HYAL1,RNF112,GABRA1,PHOX2B,LY6G6E,TRPV4,CYBB,QDPR,LBP,C…
1	TRUE	6.38e-25	1616	3639	432	0.119	0.267	GO:0023056	BP	1	positive regulation of signaling	3	CAV2,WNT3,TRIM25,LCK,PDGFB,ACVRL1,SOX9,S100A4,CALM1,COL1A1,NR1H3,SHH,CD36,CRHR2,CRTC1,IL7R,GSTM7,PTPN6,CCL24,CHD5,SH2B2,FCER1A,MEF2C,SH2D1A,TNFSF14,GATA6,TRH,TEK,CYBA,HFE,HAP1,STX1A,CAV1,GPRC5B,DYNLL1,CCL8,G0S2,SNAP47,RETN,PEA15A,TRPV4,CAMTA1,LRRK1,ALDH1A3,TNR,WNT11,LBP,BIK,C1QTNF1,IGFBP4,CD40,MMP9,MFNG,ADORA2B,CRHR1,WWC1,ALOX15,CCL6,MAP2K3,FIS1,CCL9,CACNG2,CALM3,TRDN,GRM1,WASF1,FYN,LAMA2,DCN,KIT…
1	TRUE	7.54e-25	1465	3639	400	0.11	0.273	GO:0055085	BP	1	transmembrane transport	4	NALCN,GLRA1,LCK,GABRA2,HK2,SLC5A5,CALM1,GABRG1,SLC1A5,GRIA3,SLC25A42,GRIN2D,SLC2A3,GSTM7,PTPN6,AQP1,SLC25A18,SH2B2,SLC1A2,SLC1A6,MEF2C,ATP6V1B2,SLC34A3,CYBA,SLC4A3,HFE,HAP1,CASQ1,GABRB2,CAV1,RARRES2,KCNQ1,FXYD5,CACNA2D2,SLC47A1,GABRA1,MCOLN2,STEAP4,PEA15A,CLIP3,TRPV4,PKD2L2,CYBB,STEAP2,KCNQ2,STAC2,CACNB4,MMP9,SLC12A5,SLC13A3,KCNAB3,SLC2A4,GLRA2,CRHR1,SLC25A35,SLC22A5,YWHAH,CACNG2,AOC3,CALM3,TRDN,…
1	TRUE	2.26e-24	1430	3639	391	0.107	0.273	GO:0051094	BP	1	positive regulation of developmental process	3	TBX2,WNT3,CDH4,LCK,PPARG,PDGFB,ACVRL1,ITGA5,SOX9,HK2,SEZ6,SERPINF1,RND2,TMEM79,TBX21,COL1A1,HOXC11,STAT6,METRN,SCIN,SHH,CD36,KLF4,SULT2B1,DLL3,CRTC1,IL7R,STAT5A,AQP1,PGF,CCL24,MEF2C,TNFSF14,GATA6,EPHB3,TEK,ACTN3,SOD2,HAP1,GPRC5B,CCL8,RARRES2,HYAL1,CACNA2D2,RNF112,PHOX2B,RETN,GATA2,GDI1,CYBB,CD83,LPL,TTBK1,CD34,CD274,CD40,MMP9,RAC3,TBX5,MAPT,LHX1,FIS1,GDPD2,TRIP10,FYN,TNFAIP3,DCN,KITL,CTGF,SOCS2,I…
1	TRUE	6.16e-24	1812	3639	469	0.129	0.259	GO:0006928	BP	1	movement of cell or subcellular component	2	WNT3,CDH4,FAP,LCK,PPARG,PDGFB,ACVRL1,ITGA5,SOX9,SEMA4F,SERPINF1,DBH,TIMP1,ITGB7,COL18A1,TBX21,COL1A1,IL16,SHH,LAMB1,KLF4,BICD1,DDR1,EFNB3,STAT5A,ETV1,KIFC2,SST,AQP1,CNN2,PGF,CCL24,GRAP,MEF2C,TNFSF14,EPHB3,TEK,EPHA2,D130043K22RIK,SOD2,HAP1,CAV1,TWIST2,DYNLL1,CCL8,RARRES2,KCNQ1,HYAL1,MCOLN2,PHOX2B,RETN,TRPV4,KIF1A,GATA2,LAMA5,TNR,WNT11,LBP,CD34,CD274,CD40,ETV4,MMP9,TBX5,KIF3A,MAPT,MYO1B,LHX1,MYH11,…
1	TRUE	7.71e-24	9442	3639	1852	0.509	0.196	GO:0050896	BP	1	response to stimulus	1	CAV2,TBX2,NGFR,WNT3,TH,TSPAN32,GLRA1,TRIM25,DGKE,CDH4,BCL6B,CLEC10A,LCK,PPARG,PDGFB,ACVRL1,ITGA5,GABRA2,SOX9,SEMA4F,HK2,SEZ6,HAAO,CD52,SERPINF1,SLC5A5,DBH,VPREB3,HOXA10,S100A4,B9D1,COL6A1,CFP,TIMP1,CALM1,UHRF1,GABRG1,ITGB7,RARG,RND2,ACP5,TBX21,COL1A1,SGCA,NRIP2,ACAP1,IL16,TSPAN33,CLPB,SLC1A5,VWF,GRIA3,NPAS1,PNCK,CD3G,NR1H3,STAT6,ANGPTL4,REC8,SLC25A42,PON1,SHH,GRIN2D,CD36,PRKAR2B,KLF4,BCL2L12,CD79…
1	TRUE	1.02e-23	2900	3639	684	0.188	0.236	GO:0009966	BP	1	regulation of signal transduction	4	CAV2,WNT3,TRIM25,LCK,PPARG,PDGFB,ACVRL1,SOX9,SEZ6,DBH,S100A4,TIMP1,CALM1,COL1A1,IL16,NR1H3,SHH,CD36,KLF4,BCL2L12,DLL3,BICD1,CRHR2,IL7R,GSTM7,PTPN6,SST,CHN2,PGF,CCL24,PRKACB,CHD5,SH2B2,FCER1A,MEF2C,SH2D1A,TNFSF14,GATA6,TRH,HTRA1,TEK,EPHA2,ACTN3,CYBA,HFE,APLP1,SOD2,HAP1,STX1A,CAV1,GPRC5B,CCL8,G0S2,PLIN5,RETN,PEA15A,LY6G6E,TRPV4,CAMTA1,GATA2,LRRK1,ALDH1A3,WNT11,LBP,DYRK3,BIK,C1QTNF1,IGFBP4,CD40,MMP9…
1	TRUE	1.99e-23	1627	3639	429	0.118	0.264	GO:0040011	BP	1	locomotion	1	CAV2,WNT3,TRIM25,CDH4,FAP,LCK,PPARG,PDGFB,ACVRL1,ITGA5,SOX9,SEMA4F,SERPINF1,DBH,TIMP1,ITGB7,COL18A1,TBX21,COL1A1,IL16,SHH,LAMB1,KLF4,DDR1,EFNB3,STAT5A,ETV1,SST,AQP1,CNN2,PGF,CCL24,GRAP,MEF2C,TNFSF14,EPHB3,TEK,EPHA2,D130043K22RIK,SOD2,TWIST2,CCL8,RARRES2,HYAL1,MCOLN2,PHOX2B,RETN,TRPV4,GATA2,LAMA5,TNR,WNT11,LBP,CD34,CD274,CD40,ETV4,MMP9,TBX5,MAPT,LHX1,LSP1,WWC1,CCL6,MAP2K3,CCL9,DPEP1,AOC3,FYN,LAMA4…
1	TRUE	1.99e-23	810	3639	252	0.069	0.311	GO:0098655	BP	1	cation transmembrane transport	6	NALCN,LCK,CALM1,SLC1A5,GRIN2D,GSTM7,PTPN6,AQP1,MEF2C,ATP6V1B2,SLC34A3,CYBA,HFE,HAP1,CASQ1,CAV1,KCNQ1,FXYD5,CACNA2D2,SLC47A1,MCOLN2,STEAP4,TRPV4,PKD2L2,STEAP2,KCNQ2,STAC2,CACNB4,MMP9,SLC12A5,KCNAB3,CRHR1,SLC22A5,YWHAH,CACNG2,CALM3,TRDN,FYN,JSRP1,SLC36A2,HCN2,ATP6V1C2,RGS9,FKBP1B,CACNG1,CACNG4,GRIN2C,SLC25A19,ATP2A3,CACNA1G,DLG4,RYR2,CRHBP,HCN1,CACNA2D3,SCARA5,REM2,KCNV1,CACNA1I,FGF12,ARC,MAPK8IP2,…
1	TRUE	2.97e-23	1396	3639	380	0.104	0.272	GO:0120036	BP	1	plasma membrane bounded cell projection organization	4	WNT3,CDH4,SEMA4F,SEZ6,SERPINF1,B9D1,RND2,METRN,SHH,LAMB1,KLF4,DDR1,CRTC1,EFNB3,ETV1,AQP1,MEF2C,EPHB3,EPHA2,RUNX1T1,D130043K22RIK,CNP,HAP1,CAV1,GPRC5B,DYNLL1,PHOX2B,TRPV4,GDI1,LAMA5,TNR,CNTNAP1,ETV4,DBNDD2,SLC12A5,PITPNA,RAC3,KIF3A,MAPT,LHX1,YWHAH,STXBP5,WASF1,FYN,LAMA2,RFX4,UNC5B,ADORA2A,ADARB1,ACSL6,CYFIP2,NEFH,BTG2,ADCY1,EFEMP1,NRCAM,FKBP1B,KIF3C,ITGB4,TEKT1,DLG4,GFAP,FOXG1,CDKL1,NGB,AKAP5,ATL1…
1	TRUE	6.57e-23	1053	3639	305	0.084	0.29	GO:0032989	BP	1	cellular component morphogenesis	3	WNT3,CDH4,SEMA4F,ITGB7,RND2,COL18A1,METRN,SHH,LAMB1,DDR1,IL7R,EFNB3,ETV1,PTPN6,CCL24,NES,MEF2C,TMOD4,EPHB3,FBLIM1,TEK,EPHA2,CNP,CASQ1,TCAP,PHOX2B,MYL2,GDI1,NOTCH4,TTBK1,LAMA5,TNR,CNTNAP1,ETV4,PITPNA,RAC3,KIF3A,MAPT,LHX1,YWHAH,FIS1,STXBP5,WASF1,FYN,LAMA2,MYBPC1,UNC5B,ADORA2A,ADARB1,CYFIP2,NEFH,ADCY1,NRCAM,CCL11,PECAM1,DLG4,KRT19,FOXG1,AKAP5,ATL1,EVL,HSP90AA1,OGN,ENSMUST00000110042,PTCH1,HEXB,THBS4…
1	TRUE	7.04e-23	1426	3639	385	0.106	0.27	GO:0030030	BP	1	cell projection organization	3	WNT3,CDH4,SEMA4F,SEZ6,SERPINF1,B9D1,RND2,METRN,SHH,LAMB1,KLF4,DDR1,CRTC1,EFNB3,ETV1,AQP1,NES,MEF2C,EPHB3,EPHA2,RUNX1T1,D130043K22RIK,CNP,HAP1,CAV1,GPRC5B,DYNLL1,PHOX2B,TRPV4,GDI1,LAMA5,TNR,CNTNAP1,ETV4,DBNDD2,SLC12A5,PITPNA,RAC3,KIF3A,MAPT,LHX1,YWHAH,STXBP5,WASF1,FYN,LAMA2,RFX4,UNC5B,ADORA2A,ADARB1,ACSL6,CYFIP2,NEFH,BTG2,ADCY1,EFEMP1,NRCAM,FKBP1B,KIF3C,ITGB4,TEKT1,DLG4,GFAP,FOXG1,CDKL1,NGB,AKAP5,…
1	TRUE	8.9e-23	446	3639	163	0.045	0.365	GO:0061564	BP	1	axon development	6	WNT3,CDH4,SEMA4F,RND2,METRN,SHH,KLF4,DDR1,EFNB3,ETV1,EPHB3,CNP,PHOX2B,GDI1,TNR,ETV4,PITPNA,MAPT,LHX1,STXBP5,LAMA2,UNC5B,ADARB1,NEFH,ADCY1,NRCAM,FKBP1B,FOXG1,ATL1,EVL,HSP90AA1,OGN,ENSMUST00000110042,PTCH1,SEMA3G,ATP8A2,DPYSL2,NEFM,NEFL,WNT7B,APOD,NCAM2,ROBO1,APP,ACHE,VEGFA,MAPK8IP3,CDH2,GFRA3,SLIT1,RNF165,NPTX1,NRP1,FN1,NFASC,LRRN2,LHX4,VANGL2,VIM,KIF5C,STXBP1,NR4A2,OLFM1,LHX3,GRIN1,DCLK1,TSPAN2,C…
1	TRUE	1.04e-22	2451	3639	592	0.163	0.242	GO:0035556	BP	1	intracellular signal transduction	4	CAV2,NGFR,TRIM25,DGKE,LCK,PDGFB,SOX9,SEZ6,S100A4,CALM1,RND2,PNCK,SHH,GRIN2D,CD36,KLF4,BCL2L12,CRHR2,IL7R,GSTM7,STAT5A,PTPN6,CHN2,CCL24,CHD5,SH2B2,NDRG1,FCER1A,MEF2C,TNFSF14,CRIP1,TEK,EPHA2,ACTN3,PDK1,APLP1,SOD2,HAP1,CASQ1,CAV1,GPRC5B,CCL8,MLKL,PEA15A,TRPV4,CAMTA1,LRRK1,GDI1,WNT11,CAMK1G,DYRK3,MAPKAPK2,STAC2,C1QTNF1,IGFBP4,CD40,WSB1,MMP9,SGK2,RAC3,MAPT,AKAP1,ADORA2B,CRHR1,WWC1,ALOX15,CCL6,MAP2K3,E…
1	TRUE	1.06e-22	894	3639	269	0.074	0.301	GO:0007417	BP	1	central nervous system development	4	WNT3,TH,CTTNBP2,PPARG,SOX9,SEZ6,CKB,SHH,LAMB1,DLL3,AQP1,NES,BCAN,HAPLN2,CHD5,SLC1A2,PAFAH1B3,EVX1,EPHB3,CNP,HAP1,HAPLN4,PHOX2A,PHOX2B,KIF1A,GATA2,ALDH1A3,TTBK1,ARNT2,TNR,CNTNAP1,RAC3,KIF3A,TBX3,CRHR1,LHX1,FYN,FABP7,SLC17A8,RFX4,IGF1,ADORA2A,ADARB1,NEFH,BTG2,ADCY1,SEPT4,NRCAM,SLC6A4,GFAP,FOXG1,HSP90AA1,ID4,SHC3,ROR2,PTCH1,HAPLN1,CLU,DPYSL2,NEFL,KLHL1,CMA1,WNT7B,XRCC6,COL2A1,APOD,ROBO1,APP,SYNJ1,FA…
1	TRUE	1.39e-22	3131	3639	723	0.199	0.231	GO:0010033	BP	1	response to organic substance	3	CAV2,NGFR,TH,GLRA1,TRIM25,PPARG,PDGFB,ACVRL1,SOX9,HK2,SERPINF1,SLC5A5,DBH,HOXA10,COL6A1,TIMP1,RARG,ACP5,TBX21,COL1A1,NR1H3,STAT6,PON1,SHH,CD36,PRKAR2B,KLF4,CRHR2,IL7R,GSTM7,STAT5A,PTPN6,PDE1C,SST,AQP1,PGF,CCL24,PRKACB,SH2B2,SLC1A2,MLXIPL,IL27RA,MEF2C,GATA6,TRH,HTRA1,TEK,EPHA2,CYBA,HFE,APLP1,CNP,SOD2,HAP1,CASQ1,GABRB2,CAV1,RELT,ELAVL2,MGST1,DYNLL1,CCL8,RARRES2,RNMT,KCNQ1,HYAL1,FADS1,GABRA1,PHOX2B,…
1	TRUE	1.84e-22	1221	3639	340	0.093	0.278	GO:0051241	BP	1	negative regulation of multicellular organismal process	2	TBX2,NGFR,WNT3,GLRA1,PPARG,PDGFB,ACVRL1,SOX9,SEMA4F,SEZ6,SERPINF1,TIMP1,RARG,ACP5,TBX21,NR1H3,SHH,CD36,APOC2,KLF4,DLL3,CRHR2,EFNB3,STAT5A,PRKACB,MEF2C,GATA6,TEK,EPHA2,ACTN3,CYBA,RUNX1T1,HFE,D130043K22RIK,CAV1,TWIST2,PHOX2B,TRPV4,GATA2,PTGDS,GDI1,CD83,TNR,WNT11,LBP,CD34,CD274,C1QTNF1,ETV4,TBX5,AKAP1,ADORA2B,WWC1,YWHAH,E2F2,TNFAIP3,DCN,SOCS2,RFX4,IGF1,SRGN,IRAK3,FSTL3,EFEMP1,MYOCD,FKBP1B,SLC6A4,GFA…
1	TRUE	2.03e-22	849	3639	258	0.071	0.304	GO:0030001	BP	1	metal ion transport	6	LCK,PDGFB,CALM1,IL16,GRIN2D,CRHR2,CP,GSTM7,PTPN6,AQP1,SLC34A3,CYBA,HFE,HAP1,CASQ1,CAV1,KCNQ1,FXYD5,CACNA2D2,MCOLN2,STEAP4,TRPV4,PKD2L2,STEAP2,KCNQ2,STAC2,CACNB4,SLC12A5,MYO1B,SLC13A3,KCNAB3,CRHR1,SLC22A5,YWHAH,CACNG2,CALM3,TRDN,FYN,SLC6A15,SLC17A8,CTGF,IGF1,ADORA2A,JSRP1,HCN2,TCN2,RGS9,FKBP1B,CACNG1,CACNG4,GRIN2C,ATP2A3,SLC13A5,CACNA1G,AKAP5,RYR2,SFXN1,HCN1,CAMK2G,CACNA2D3,SCARA5,REM2,JPH4,KCNV1,…
1	TRUE	2.03e-22	469	3639	168	0.046	0.358	GO:0003013	BP	1	circulatory system process	1	TBX2,TH,PPARG,ACVRL1,DBH,CALM1,CPA3,PON1,CD36,CRHR2,CYP4F18,CYBA,SOD2,CAV1,TCAP,KCNQ1,CACNA2D2,MYL2,TRPV4,FLI1,CD34,ADORA2B,MAP2K3,AOC3,CALM3,TRDN,FYN,NTS,CTGF,ADORA2A,SGCD,SMTN,FKBP1B,RASL10B,SLC6A4,CACNA1G,CHGA,HSP90AA1,RYR2,CARTPT,HTR1A,GATA4,EPHX2,NPR3,PPARA,POPDC2,KNG1,ADIPOQ,ADCY6,VEGFA,CBS,EHD3,ADCYAP1,HTR7,SLC1A1,BBS4,TAC2,HTR2B,NPPC,TNNT2,ATP1B1,F5,ENG,STK39,SMTNL1,GNAS,OPRL1,POSTN,SUCNR…
1	TRUE	4.4e-22	460	3639	165	0.045	0.359	GO:0008015	BP	1	blood circulation	2	TBX2,TH,PPARG,ACVRL1,DBH,CALM1,CPA3,PON1,CD36,CRHR2,CYP4F18,CYBA,SOD2,CAV1,TCAP,KCNQ1,CACNA2D2,MYL2,TRPV4,FLI1,CD34,ADORA2B,MAP2K3,AOC3,CALM3,TRDN,NTS,CTGF,ADORA2A,SGCD,SMTN,FKBP1B,RASL10B,SLC6A4,CACNA1G,CHGA,HSP90AA1,RYR2,CARTPT,HTR1A,GATA4,EPHX2,NPR3,PPARA,POPDC2,KNG1,ADIPOQ,ADCY6,VEGFA,CBS,EHD3,ADCYAP1,HTR7,SLC1A1,BBS4,TAC2,HTR2B,NPPC,TNNT2,ATP1B1,F5,ENG,STK39,SMTNL1,GNAS,OPRL1,POSTN,SUCNR1,CA…
1	TRUE	6.3e-22	563	3639	190	0.052	0.337	GO:0044057	BP	1	regulation of system process	3	TBX2,TH,GLRA1,LCK,DBH,CALM1,SGCA,NR1H3,GRIN2D,KLF4,CRHR2,GRM3,AQP1,MEF2C,ACTN3,CYBA,CASQ1,STX1A,CAV1,KCNQ1,CACNA2D2,PHOX2B,RETN,MYL2,TNR,TNNC2,C1QTNF1,AKAP1,ADORA2B,CRHR1,SLC22A5,CACNG2,CALM3,TRIP10,GRM1,CTGF,IGF1,ADORA2A,SMTN,MYOCD,FKBP1B,CACNA1G,DLG4,CHGA,HSP90AA1,RYR2,CARTPT,CRHBP,CAMK2G,GATA4,COL14A1,SRL,FGF12,DGAT1,POPDC2,ADIPOQ,APP,TNFRSF21,EHD3,NRXN1,CELF4,SLC1A1,OPRK1,MSTN,IGFBP5,TNNT2,AT…
1	TRUE	7.41e-22	323	3639	129	0.035	0.399	GO:0050808	BP	1	synapse organization	3	SEZ6,MEF2C,EPHB3,CACNA2D2,TNR,CACNB4,MAPT,CACNG2,FYN,DLG4,LGMN,HTR1A,CTNND2,WNT7B,ARC,UBE2V2,APP,ACHE,NFATC4,NRXN1,CDH2,CBLN2,SLIT1,NGEF,NFASC,GRIN1,ITPKA,CHRNB2,EFNA1,GLRB,NTRK1,PDLIM5,EPHA7,LRP8,CDK5,PTN,WNT7A,PLXND1,ATP2B2,DMPK,SEZ6L2,RAB39B,PAK3,L1CAM,COL4A1,GPM6A,CBLN1,CADM1,CLSTN2,EPHB1,BSN,PPP1R9A,SLITRK5,ARHGAP44,MYO5A,LRRN1,DBN1,SNCB,ZC4H2,TPBG,PDZRN3,PCDH17,FBXO45,LRRN3,SYN1,ZFP365,NEUR…
1	TRUE	7.45e-22	7993	3639	1593	0.438	0.199	GO:0032501	BP	1	multicellular organismal process	1	CAV2,TBX2,NGFR,WNT3,TH,TSPAN32,GLRA1,CDH4,CLEC10A,FAP,EGFL6,LCK,CTTNBP2,PPARG,PDGFB,ACVRL1,ITGA5,SOX9,SEMA4F,HK2,SEZ6,HOXB6,SERPINF1,DLG3,DBH,HOXA10,B9D1,COL6A1,TIMP1,CALM1,CKB,RARG,RND2,ACP5,TMEM79,COL18A1,TBX21,IRX2,COL1A1,SGCA,CSN3,HOXC11,CPA3,VWF,GRIA3,NPAS1,NR1H3,STAT6,CLGN,NAPSA,METRN,ANGPTL4,REC8,SCIN,PON1,SHH,GRIN2D,LAMB1,CD36,APOC2,PRKAR2B,KLF4,SULT2B1,CD79A,ELAVL3,DLL3,CRHR2,CYP4F18,DDR…
1	TRUE	9.01e-22	544	3639	185	0.051	0.34	GO:0048667	BP	1	cell morphogenesis involved in neuron differentiation	6	WNT3,CDH4,SEMA4F,RND2,METRN,SHH,EFNB3,ETV1,MEF2C,EPHB3,CNP,PHOX2B,GDI1,TNR,ETV4,PITPNA,MAPT,LHX1,YWHAH,STXBP5,FYN,LAMA2,UNC5B,ADARB1,NEFH,ADCY1,NRCAM,DLG4,FOXG1,AKAP5,ATL1,EVL,HSP90AA1,OGN,ENSMUST00000110042,PTCH1,CDHR1,SEMA3G,ATP8A2,DPYSL2,NEFL,CTNND2,WNT7B,ARC,MAPK8IP2,RABL2,ROBO1,APP,ACHE,NFATC4,VEGFA,CLIC5,MAPK8IP3,CDH2,GFRA3,VLDLR,SLIT1,RNF165,NPTX1,NRP1,FN1,NGEF,NFASC,LRRN2,LHX4,VANGL2,VIM,…
1	TRUE	1.67e-21	296	3639	121	0.033	0.409	GO:0006936	BP	1	muscle contraction	2	GLRA1,LCK,CALM1,TMOD4,ACTN3,CASQ1,CAV1,TCAP,KCNQ1,MYL2,TNNC2,ADORA2B,MB,MAP2K3,CALM3,TRDN,CTGF,MYBPC1,JSRP1,SMTN,PGAM2,MYOCD,FKBP1B,CACNA1G,CHGA,HSP90AA1,RYR2,GATA4,ATP8A2,MYOM1,EHD3,HTR7,HTR2B,CHRND,CACNA1S,TNNT2,ATP1B1,MYLK2,CASQ2,TPM3,CHRNB2,RAP1GDS1,TACR3,TPM2,TRIM63,NMU,LMOD2,CALD1,TACR1,KCNJ8,DMPK,CSRP3,RYR1,CALCA,ATP2A1,TNNI2,FLNA,MYOM2,AGT,TMOD2,ANK2,ATP1A1,MYH2,ADRA2A,DBN1,SCN7A,TBXA2R,H…
1	TRUE	2.13e-21	2267	3639	550	0.151	0.243	GO:0071310	BP	1	cellular response to organic substance	4	CAV2,NGFR,TH,GLRA1,TRIM25,PPARG,PDGFB,ACVRL1,SOX9,HK2,SERPINF1,SLC5A5,COL6A1,RARG,TBX21,COL1A1,NR1H3,STAT6,CD36,KLF4,CRHR2,IL7R,GSTM7,STAT5A,PTPN6,PDE1C,AQP1,PGF,CCL24,SH2B2,MLXIPL,IL27RA,MEF2C,GATA6,TRH,HTRA1,TEK,CYBA,HFE,APLP1,SOD2,HAP1,GABRB2,CAV1,RELT,ELAVL2,DYNLL1,CCL8,RARRES2,RNMT,KCNQ1,HYAL1,GABRA1,PHOX2B,LY6G6E,CYBB,LBP,MAPKAPK2,CACNB4,CD40,SLC2A4,GLRA2,CRHR1,LHX1,ACSL1,ALOX15,CCL6,MAP2K3…
1	TRUE	2.87e-21	846	3639	254	0.07	0.3	GO:0050767	BP	1	regulation of neurogenesis	5	WNT3,CDH4,PPARG,SOX9,SEMA4F,SEZ6,SERPINF1,RND2,METRN,SHH,KLF4,DLL3,CRTC1,EFNB3,MEF2C,EPHB3,RUNX1T1,D130043K22RIK,HAP1,CAV1,GPRC5B,RNF112,PHOX2B,TRPV4,GATA2,GDI1,TTBK1,TNR,RAC3,MAPT,YWHAH,FYN,SOCS2,IGF1,ACSL6,EFEMP1,NRCAM,FKBP1B,KIF3C,SLC6A4,DLG4,GFAP,FOXG1,AKAP5,RGS6,ID4,ENSMUST00000110042,SEMA3G,ATP8A2,DPYSL2,NEFL,CPNE6,CSMD3,WNT7B,ARC,UBE2V2,CHODL,ROBO1,APP,SYNJ1,IL15RA,ACHE,NFATC4,TNFRSF21,VEG…
1	TRUE	4.74e-21	800	3639	243	0.067	0.304	GO:0098660	BP	1	inorganic ion transmembrane transport	6	GLRA1,LCK,GABRA2,CALM1,GABRG1,GRIN2D,GSTM7,PTPN6,AQP1,ATP6V1B2,SLC34A3,CYBA,HFE,HAP1,CASQ1,GABRB2,CAV1,KCNQ1,FXYD5,CACNA2D2,SLC47A1,GABRA1,MCOLN2,STEAP4,TRPV4,PKD2L2,STEAP2,KCNQ2,STAC2,CACNB4,SLC12A5,KCNAB3,GLRA2,CRHR1,YWHAH,CACNG2,CALM3,TRDN,FYN,JSRP1,SLC36A2,HCN2,GABRG2,ATP6V1C2,FKBP1B,CACNG1,CACNG4,GRIN2C,ATP2A3,CACNA1G,RYR2,HCN1,CACNA2D3,SCARA5,REM2,KCNV1,CACNA1I,FGF12,TFRC,CLCN2,FHL1,CLIC5,E…
1	TRUE	5.17e-21	700	3639	220	0.06	0.314	GO:0045664	BP	1	regulation of neuron differentiation	6	WNT3,CDH4,SOX9,SEMA4F,SEZ6,SERPINF1,RND2,METRN,SHH,KLF4,CRTC1,EFNB3,MEF2C,EPHB3,RUNX1T1,D130043K22RIK,HAP1,CAV1,GPRC5B,RNF112,PHOX2B,TRPV4,GATA2,GDI1,TNR,RAC3,MAPT,YWHAH,FYN,SOCS2,ACSL6,EFEMP1,NRCAM,FKBP1B,KIF3C,SLC6A4,DLG4,GFAP,FOXG1,AKAP5,RGS6,ID4,ENSMUST00000110042,SEMA3G,ATP8A2,DPYSL2,NEFL,CPNE6,CSMD3,ARC,UBE2V2,CHODL,ROBO1,APP,IL15RA,ACHE,NFATC4,VEGFA,CPNE5,MAPK8IP3,SOX8,ADCYAP1,SYT4,CDH2,IM…
1	TRUE	9.14e-21	416	3639	151	0.041	0.363	GO:0003012	BP	1	muscle system process	1	GLRA1,LCK,CALM1,SGCA,KLF4,MEF2C,TMOD4,GATA6,ACTN3,CYBA,CASQ1,CAV1,TCAP,KCNQ1,MYL2,TNNC2,AKAP1,ADORA2B,MB,MAP2K3,CALM3,TRIP10,TRDN,CTGF,IGF1,MYBPC1,JSRP1,SMTN,PGAM2,MYOCD,FKBP1B,CACNA1G,CHGA,HSP90AA1,RYR2,CAMK2G,GATA4,ATP8A2,COL14A1,SRL,MYOM1,EHD3,HTR7,MSTN,IGFBP5,HTR2B,CHRND,CACNA1S,TNNT2,ATP1B1,MYLK2,CASQ2,TPM3,CHRNB2,RAP1GDS1,PPP3CA,TACR3,PDLIM5,TPM2,TRIM63,NOS3,NMU,LMOD2,CALD1,TACR1,KCNJ8,DMPK…
1	TRUE	4.49e-20	410	3639	148	0.041	0.361	GO:0007409	BP	1	axonogenesis	7	WNT3,CDH4,SEMA4F,RND2,METRN,SHH,EFNB3,ETV1,EPHB3,CNP,PHOX2B,GDI1,TNR,ETV4,PITPNA,MAPT,LHX1,STXBP5,LAMA2,UNC5B,ADARB1,NEFH,ADCY1,NRCAM,FOXG1,ATL1,EVL,HSP90AA1,OGN,ENSMUST00000110042,PTCH1,SEMA3G,ATP8A2,DPYSL2,NEFL,WNT7B,ROBO1,APP,ACHE,VEGFA,MAPK8IP3,CDH2,GFRA3,SLIT1,RNF165,NPTX1,NRP1,FN1,NFASC,LRRN2,LHX4,VANGL2,VIM,KIF5C,STXBP1,NR4A2,OLFM1,LHX3,GRIN1,DCLK1,CHRNB2,EFNA1,EFNA3,NTRK1,EPHA7,DAB1,EPHA8…
1	TRUE	1.41e-19	682	3639	212	0.058	0.311	GO:0000904	BP	1	cell morphogenesis involved in differentiation	5	WNT3,CDH4,SEMA4F,ITGB7,RND2,COL18A1,METRN,SHH,LAMB1,EFNB3,ETV1,PTPN6,MEF2C,EPHB3,TEK,EPHA2,CNP,PHOX2B,GDI1,NOTCH4,LAMA5,TNR,ETV4,PITPNA,RAC3,MAPT,LHX1,YWHAH,STXBP5,FYN,LAMA2,UNC5B,ADARB1,NEFH,ADCY1,NRCAM,PECAM1,DLG4,FOXG1,AKAP5,ATL1,EVL,HSP90AA1,OGN,ENSMUST00000110042,PTCH1,CDHR1,SEMA3G,ATP8A2,DPYSL2,NEFL,CTNND2,WNT7B,ARC,MAPK8IP2,RABL2,ROBO1,APP,ACHE,NFATC4,VEGFA,CLIC5,MAPK8IP3,CDH2,GFRA3,VLDLR,…
1	TRUE	1.78e-19	1293	3639	345	0.095	0.267	GO:0016477	BP	1	cell migration	4	FAP,LCK,PPARG,PDGFB,ACVRL1,ITGA5,SOX9,SERPINF1,DBH,TIMP1,ITGB7,COL18A1,TBX21,COL1A1,IL16,SHH,LAMB1,KLF4,DDR1,STAT5A,SST,AQP1,CNN2,PGF,CCL24,GRAP,MEF2C,TNFSF14,EPHB3,TEK,EPHA2,D130043K22RIK,SOD2,TWIST2,CCL8,RARRES2,HYAL1,MCOLN2,PHOX2B,RETN,TRPV4,GATA2,LAMA5,TNR,WNT11,LBP,CD34,CD274,CD40,MMP9,TBX5,MAPT,LHX1,WWC1,CCL6,MAP2K3,CCL9,DPEP1,AOC3,FYN,LAMA4,LAMA2,DCN,KITL,CTGF,IGF1,SGPL1,SRGAP1,ADARB1,MYO1…
1	TRUE	2.19e-19	1827	3639	454	0.125	0.248	GO:0045595	BP	1	regulation of cell differentiation	3	WNT3,CDH4,BCL6B,LCK,PPARG,PDGFB,ACVRL1,SOX9,SEMA4F,SEZ6,SERPINF1,RARG,RND2,TBX21,COL1A1,METRN,SCIN,SHH,CD36,KLF4,SULT2B1,DLL3,CRTC1,IL7R,EFNB3,STAT5A,PTPN6,CHD5,MEF2C,TNFSF14,GATA6,EPHB3,ACTN3,RUNX1T1,P4HTM,D130043K22RIK,SOD2,HAP1,CAV1,TWIST2,GPRC5B,CCL8,RARRES2,RNF112,PHOX2B,TRPV4,GATA2,GDI1,CD83,LPL,TTBK1,TNR,CD34,RAC3,TBX5,MAPT,TBX3,LHX1,YWHAH,CCL9,GDPD2,TRIP10,FYN,KITL,CTGF,SOCS2,IGF1,FSTL3,A…
1	TRUE	3.23e-19	7021	3639	1408	0.387	0.201	GO:0007154	BP	1	cell communication	2	CAV2,TBX2,NGFR,WNT3,TH,TSPAN32,GLRA1,TRIM25,DGKE,LCK,PPARG,PDGFB,ACVRL1,ITGA5,GABRA2,SOX9,SEZ6,DLG3,DBH,S100A4,B9D1,TIMP1,CALM1,GABRG1,ITGB7,RARG,RND2,COL1A1,NRIP2,ACAP1,IL16,TSPAN33,GRIA3,PNCK,CD3G,NR1H3,STAT6,ANGPTL4,SHH,GRIN2D,CD36,KLF4,BCL2L12,DLGAP1,CD79A,FCGRT,DLL3,BICD1,CRHR2,DDR1,CRTC1,PPFIA3,LIN7B,IL7R,EFNB3,GRM3,GSTM7,STAT5A,PTPN6,PDE1C,SST,CHN2,AQP1,PGF,CCL24,GRAP,APBA3,SYT5,PRKACB,CHD…
1	TRUE	4.39e-19	3027	3639	686	0.189	0.227	GO:0065009	BP	1	regulation of molecular function	2	CAV2,NGFR,WNT3,TRIM25,CKMT1,LCK,PPARG,PDGFB,SERPINF1,DLG3,TIMP1,CALM1,ACAP1,IL16,NR1H3,ANGPTL4,SNX9,PON1,SHH,CD36,APOC2,PRKAR2B,KLF4,BCL2L12,BICD1,CRHR2,CRTC1,GSTM7,PTPN6,SST,CHN2,AQP1,PGF,CCL24,APBA3,RIPK4,FCER1A,FCER2A,MEF2C,TNFSF14,TRH,EPHB3,TEK,EPHA2,CYBA,ITIH3,RUNDC3A,RUNX1T1,HFE,SOD2,HAP1,SYNGR3,CASQ1,CAV1,GPRC5B,DYNLL1,CCL8,KCNQ1,FXYD5,PLIN5,RETN,LY6G6E,GDI1,TTBK1,WNT11,SLPI,STAC2,CACNB4,C…
1	TRUE	6.54e-19	1609	3639	408	0.112	0.254	GO:1901700	BP	1	response to oxygen-containing compound	3	CAV2,NGFR,TH,GLRA1,TRIM25,LCK,PPARG,SOX9,SERPINF1,SLC5A5,DBH,HOXA10,COL6A1,RARG,ACP5,COL1A1,NR1H3,STAT6,PON1,SHH,CD36,KLF4,CRHR2,STAT5A,PDE1C,SST,AQP1,SH2B2,SLC1A2,MLXIPL,MEF2C,TRH,TEK,CYBA,APLP1,CNP,SOD2,CAV1,RELT,MGST1,DYNLL1,RARRES2,KCNQ1,HYAL1,RNF112,FADS1,RETN,LY6G6E,TRPV4,CYBB,ARNT2,QDPR,LBP,MAPKAPK2,SLPI,CD40,MMP9,SLC2A4,GLRA2,CRHR1,ACSL1,MB,FIS1,DPEP1,CALM3,PDK4,FYN,TNFAIP3,DCN,CTGF,SOCS2…
1	TRUE	7.43e-19	417	3639	147	0.04	0.353	GO:0042391	BP	1	regulation of membrane potential	3	GLRA1,SEZ6,GRIA3,CRTC1,SLC1A6,MEF2C,SOD2,STX1A,CAV1,KCNQ1,GABRA1,CNTNAP1,CACNB4,MAPT,GLRA2,YWHAH,CACNG2,TRDN,GRM1,DCN,ADORA2A,HCN2,GRIA1,NTSR2,NRCAM,FKBP1B,GRIN2C,CACNA1G,DLG4,RYR2,HCN1,CACNA1I,FGF12,MAPK8IP2,POPDC2,APP,GRIK1,FHL1,SLC25A27,SLC29A1,EHD3,NRXN1,ADCYAP1,CELF4,CNIH2,GRIA4,CHRND,CNIH3,ATP1B1,GRIN1,CHRNA4,PEX5L,CASQ2,KCNC4,CHRNB2,GLRB,HCN3,PPP3CA,CDK5,PRKCZ,PTN,TACR1,WNT7A,GRIN2B,KCNJ8,…
1	TRUE	8.26e-19	980	3639	276	0.076	0.282	GO:0060284	BP	1	regulation of cell development	4	WNT3,CDH4,PPARG,SOX9,SEMA4F,SEZ6,SERPINF1,RND2,METRN,SHH,KLF4,DLL3,CRTC1,EFNB3,MEF2C,EPHB3,ACTN3,RUNX1T1,D130043K22RIK,HAP1,CAV1,GPRC5B,RNF112,PHOX2B,TRPV4,GATA2,GDI1,TTBK1,TNR,RAC3,MAPT,YWHAH,TRIP10,FYN,SOCS2,IGF1,ACSL6,EFEMP1,NRCAM,FKBP1B,KIF3C,SLC6A4,DLG4,GFAP,FOXG1,AKAP5,RGS6,ID4,ENSMUST00000110042,SEMA3G,ATP8A2,DPYSL2,NEFL,CPNE6,CSMD3,COL14A1,WNT7B,ARC,UBE2V2,CHODL,ADIPOQ,ROBO1,APP,SYNJ1,IL1…
1	TRUE	9.78e-19	719	3639	218	0.06	0.303	GO:0098662	BP	1	inorganic cation transmembrane transport	7	LCK,CALM1,GRIN2D,GSTM7,PTPN6,AQP1,ATP6V1B2,SLC34A3,CYBA,HFE,HAP1,CASQ1,CAV1,KCNQ1,FXYD5,CACNA2D2,SLC47A1,MCOLN2,STEAP4,TRPV4,PKD2L2,STEAP2,KCNQ2,STAC2,CACNB4,SLC12A5,KCNAB3,CRHR1,YWHAH,CACNG2,CALM3,TRDN,FYN,JSRP1,SLC36A2,HCN2,ATP6V1C2,FKBP1B,CACNG1,CACNG4,GRIN2C,ATP2A3,CACNA1G,RYR2,HCN1,CACNA2D3,SCARA5,REM2,KCNV1,CACNA1I,FGF12,TFRC,FHL1,EHD3,ATP6V0C,SLC39A6,ATP6V1G2,SLC12A2,JPH3,COX8B,OPRK1,HTR2B…
1	TRUE	1.28e-18	1076	3639	296	0.081	0.275	GO:0046903	BP	1	secretion	4	HK2,VPREB3,TMEM79,CSN3,SLC1A5,NR1H3,CD36,CRHR2,CYP4F18,DDR1,PPFIA3,LIN7B,STAT5A,PDE1C,AQP1,SYT5,FCER1A,MEF2C,TRH,TEK,CYBA,HFE,HAP1,SYNGR3,STX1A,CAV1,DYNLL1,SYN2,KCNQ1,SNAP47,MCOLN2,RETN,TRPV4,GATA2,LPL,STEAP2,CD34,CD274,CACNB4,C1QTNF1,CD40,ADORA2B,TBX3,CRHR1,RAB3D,SCRN1,CALM3,STXBP5,CTGF,SOCS2,IGF1,SRGN,ADORA2A,MYO1G,SDC1,FKBP1B,RSAD2,RASL10B,LLGL2,RHBDF2,SLC6A4,CACNA1G,AKAP5,RAB15,TRIM9,CHGA,TNF…
1	TRUE	1.46e-18	1021	3639	284	0.078	0.278	GO:0042493	BP	1	response to drug	3	TH,GLRA1,LCK,PPARG,SOX9,SERPINF1,DBH,COL1A1,SLC1A5,NR1H3,STAT6,SLC25A42,SHH,PRKAR2B,KLF4,GSTM7,SST,AQP1,PGF,SLC25A18,PRKACB,SLC1A2,SLC1A6,MEF2C,GATA6,TRH,CYBA,SOD2,CAV1,MGST1,KCNQ1,RNF112,SLC47A1,RETN,PEA15A,LY6G6E,CYBB,LPL,QDPR,CD40,MMP9,SLC12A5,SLC13A3,SLC2A4,GLRA2,CRHR1,ACSL1,MB,SLC22A5,DPEP1,CALM3,RGS17,FYN,TNFAIP3,SLC17A8,IGF1,ADORA2A,SLC36A2,NEFH,ADCY1,TCN2,SDC1,RGS9,FKBP1B,CACNG4,SLC25A19,…
1	TRUE	1.77e-18	6958	3639	1392	0.383	0.2	GO:0023052	BP	1	signaling	1	CAV2,TBX2,NGFR,WNT3,TH,TSPAN32,GLRA1,TRIM25,DGKE,LCK,PPARG,PDGFB,ACVRL1,ITGA5,GABRA2,SOX9,SEZ6,DLG3,DBH,S100A4,B9D1,TIMP1,CALM1,GABRG1,ITGB7,RARG,RND2,COL1A1,NRIP2,ACAP1,IL16,TSPAN33,GRIA3,PNCK,CD3G,NR1H3,STAT6,SHH,GRIN2D,CD36,KLF4,BCL2L12,DLGAP1,CD79A,FCGRT,DLL3,BICD1,CRHR2,DDR1,CRTC1,PPFIA3,LIN7B,IL7R,EFNB3,GRM3,GSTM7,STAT5A,PTPN6,PDE1C,SST,CHN2,AQP1,PGF,CCL24,GRAP,APBA3,SYT5,PRKACB,CHD5,SH2B2,…
1	TRUE	2.31e-18	1434	3639	370	0.102	0.258	GO:0009967	BP	1	positive regulation of signal transduction	4	CAV2,WNT3,TRIM25,LCK,PDGFB,ACVRL1,SOX9,S100A4,CALM1,COL1A1,NR1H3,SHH,CD36,CRHR2,IL7R,GSTM7,PTPN6,CCL24,CHD5,SH2B2,FCER1A,MEF2C,SH2D1A,TNFSF14,GATA6,TEK,CYBA,HFE,HAP1,STX1A,CAV1,GPRC5B,CCL8,G0S2,PEA15A,TRPV4,CAMTA1,LRRK1,ALDH1A3,WNT11,LBP,BIK,C1QTNF1,IGFBP4,CD40,MMP9,MFNG,ADORA2B,CRHR1,WWC1,ALOX15,CCL6,MAP2K3,FIS1,CCL9,CACNG2,CALM3,TRDN,GRM1,WASF1,FYN,DCN,KITL,CTGF,IL20RA,IGF1,UNC5B,LGR5,DOCK2,ADO…
1	TRUE	3.16e-18	952	3639	268	0.074	0.282	GO:0000902	BP	1	cell morphogenesis	4	WNT3,CDH4,SEMA4F,ITGB7,RND2,COL18A1,METRN,SHH,LAMB1,DDR1,IL7R,EFNB3,ETV1,PTPN6,CCL24,NES,MEF2C,EPHB3,FBLIM1,TEK,EPHA2,CNP,PHOX2B,GDI1,NOTCH4,TTBK1,LAMA5,TNR,CNTNAP1,ETV4,PITPNA,RAC3,KIF3A,MAPT,LHX1,YWHAH,STXBP5,WASF1,FYN,LAMA2,UNC5B,ADORA2A,ADARB1,CYFIP2,NEFH,ADCY1,NRCAM,CCL11,PECAM1,DLG4,FOXG1,AKAP5,ATL1,EVL,HSP90AA1,OGN,ENSMUST00000110042,PTCH1,HEXB,THBS4,CDHR1,SEMA3G,ATP8A2,CLU,DPYSL2,NEFL,CPN…
1	TRUE	3.46e-18	231	3639	97	0.027	0.42	GO:0007626	BP	1	locomotory behavior	2	TH,GLRA1,SEZ6,DBH,GRIN2D,EFNB3,TRH,CNP,SOD2,GPRC5B,ALDH1A3,TNR,CACNB4,MAPT,CRHR1,SLC22A5,GRM1,ADORA2A,DLG4,HEXB,KLHL1,PDE1B,FGF12,APP,APBA1,PITX3,OPRK1,ASTN1,DNM1,NR4A2,SLC4A10,GRIN1,SNAP25,CHRNA4,OPRL1,CHRNB2,GLRB,CALB1,DAB1,B4GALT2,ELAVL4,DMBX1,UCHL1,CHL1,ATP2B2,APBA2,SEZ6L2,GNAO1,USP2,ABHD12,OLFM2,ZIC1,MYO5A,DBN1,DPP4,MC3R,PBX3,RCAN2,GPR37,PAK7,ADAM22,ATP1A3,MUP4,HTR2C,MYO15,HOXD9,KCNJ10,PENK,…
1	TRUE	3.67e-18	722	3639	217	0.06	0.301	GO:0098609	BP	1	cell-cell adhesion	3	TSPAN32,CDH4,LCK,ITGA5,SOX9,ICAM2,ITGB7,TBX21,CLDN15,ESAM,SHH,LAMB1,KLF4,IL7R,EFNB3,STAT5A,PTPN6,CADM3,TNFSF14,EPHB3,FBLIM1,TEK,HFE,CAV1,SCARF2,TRPV4,CD83,TNR,CD34,CD274,C1QTNF1,ALOX15,TNFAIP3,IGF1,ADORA2A,FSTL3,CYFIP2,NRCAM,PECAM1,ZFP36L1,HSP90AA1,ENSMUST00000110042,THBS4,CDHR1,CLDN10,CTNND2,CDH10,FAM49B,WNT7B,PPARA,TFRC,ADIPOQ,ROBO1,CXCL13,TNFRSF21,VEGFA,CYP1B1,NRXN1,CDH2,LIMS2,PCDH12,MEGF10,CD…
1	TRUE	3.8e-18	279	3639	110	0.03	0.394	GO:0007611	BP	1	learning or memory	2	TH,ITGA5,SERPINF1,DBH,LAMB1,PRKAR2B,CRTC1,MEF2C,TTBK1,TNR,SLC12A5,MAPT,CRHR1,NTS,IGF1,EIF4EBP2,BTG2,ADCY1,GRIA1,SLC6A4,LGMN,AMPH,SHC3,PDE8B,JPH4,ADCY8,PDE1B,ARC,MAPK8IP2,APP,NRXN1,SYT4,HTR7,JPH3,PRKAR1B,OPRK1,ITGA8,ABI2,GRIN1,MDK,SNAP25,BCHE,KCNAB1,CHRNB2,NTRK1,CALB1,B4GALT2,ELAVL4,CDK5,PRKCZ,PTN,TACR1,SLC6A1,SLC8A2,GRPR,AGT,TMOD2,CCK,S100B,KCNK10,HTR2A,BRSK1,NDRG4,APBB1,KCNK2,SLC24A2,CAMK4,NEURO…
1	TRUE	3.93e-18	235	3639	98	0.027	0.417	GO:0006836	BP	1	neurotransmitter transport	4	TH,GABRA2,CRHR2,PPFIA3,LIN7B,AQP1,SLC25A18,SYT5,SLC1A2,FCER1A,SLC1A6,MEF2C,TRH,STX1A,SYN2,SNAP47,CACNB4,SLC13A3,CALM3,SLC6A15,SLC17A8,ADORA2A,SLC36A2,SLC6A4,GFAP,TRIM9,HTR1A,SLC22A3,SLC22A1,SLC5A7,NRXN1,PREPL,GRM8,ADCYAP1,SYT4,GABBR1,HTR7,APBA1,SLC1A1,SYT2,STXBP1,SYT13,SNAP25,NAPB,SLC7A11,TRPC4,SYT6,SLC6A17,KCNC4,SLC6A9,RPH3A,WNT7A,SLC6A12,SLC6A11,SLC6A1,SLC17A6,CCKBR,SLC38A5,GPM6B,PPP1R9A,RIMS3,…
1	TRUE	5.55e-18	454	3639	154	0.042	0.339	GO:0034765	BP	1	regulation of ion transmembrane transport	5	CALM1,GSTM7,PTPN6,MEF2C,CYBA,HAP1,CASQ1,CAV1,KCNQ1,FXYD5,CACNA2D2,CYBB,STAC2,CACNB4,MMP9,CRHR1,YWHAH,CACNG2,CALM3,TRDN,FYN,JSRP1,SLC36A2,HCN2,ACSL6,RGS9,FKBP1B,CACNG1,CACNG4,CACNA1G,DLG4,RYR2,CRHBP,HCN1,CACNA2D3,REM2,KCNV1,CACNA1I,FGF12,ARC,MAPK8IP2,CLCN2,FHL1,CLIC5,EHD3,NRXN1,CNIH2,JPH3,OPRK1,CACNA1S,CNIH3,ATP1B1,KCNJ3,STOM,STK39,CHRNA4,OPRL1,KCNAB1,PTPN22,CASQ2,KCNC4,HCN3,HPCA,KCNAB2,KCNIP4,TES…
1	TRUE	5.85e-18	1530	3639	388	0.107	0.254	GO:0009719	BP	1	response to endogenous stimulus	2	CAV2,NGFR,TH,GLRA1,PPARG,ACVRL1,SOX9,SERPINF1,SLC5A5,HOXA10,COL6A1,TIMP1,RARG,COL1A1,NR1H3,CD36,KLF4,CRHR2,GSTM7,STAT5A,SST,AQP1,PGF,SH2B2,MEF2C,GATA6,TRH,HTRA1,TEK,CYBA,HFE,APLP1,GABRB2,CAV1,RARRES2,KCNQ1,HYAL1,FADS1,GABRA1,PHOX2B,RETN,LY6G6E,TRPV4,PTGDS,CYBB,LPL,STEAP2,ARNT2,QDPR,SLC2A4,GLRA2,CRHR1,LHX1,ACSL1,MB,YWHAH,FIS1,CALM3,PDK4,WASF1,FYN,CTGF,SOCS2,IGF1,EIF4EBP2,PRMT2,FSTL3,FGF22,HCN2,BTG…
1	TRUE	9.23e-18	540	3639	174	0.048	0.322	GO:0010975	BP	1	regulation of neuron projection development	7	WNT3,CDH4,SEMA4F,SEZ6,SERPINF1,RND2,METRN,KLF4,CRTC1,EFNB3,MEF2C,EPHB3,RUNX1T1,D130043K22RIK,HAP1,GPRC5B,TRPV4,GDI1,TNR,MAPT,YWHAH,FYN,ACSL6,EFEMP1,NRCAM,FKBP1B,KIF3C,DLG4,GFAP,AKAP5,ENSMUST00000110042,SEMA3G,ATP8A2,DPYSL2,NEFL,CPNE6,CSMD3,ARC,UBE2V2,CHODL,ROBO1,IL15RA,ACHE,NFATC4,VEGFA,CPNE5,ADCYAP1,SYT4,CDH2,HTR7,ANKRD1,VLDLR,SLIT1,AVIL,NRP1,FN1,ITM2C,SERPINE2,NGEF,SYT2,VIM,OLFM1,GRIN1,SNAP25,I…
1	TRUE	1.09e-17	2421	3639	563	0.155	0.233	GO:0002376	BP	1	immune system process	1	TSPAN32,TRIM25,BCL6B,LCK,PPARG,PDGFB,SOX9,HOXB6,DBH,VPREB3,CFP,ITGB7,RARG,TBX21,IL16,CD3G,NR1H3,STAT6,SCIN,SHH,CD36,KLF4,CD79A,FCGRT,IL7R,EFNB3,STAT5A,PTPN6,CNN2,PGF,CCL24,GRAP,SH2B2,NDRG1,FCER1A,IL27RA,FCER2A,MEF2C,SH2D1A,TNFSF14,EPHB3,PRG4,HTRA1,ZBTB32,SUSD2,TEK,EPHA2,CYBA,HFE,P4HTM,SOD2,CAV1,SPIB,RELT,GPRC5B,TBX1,CCL8,RARRES2,MCOLN2,PABPC4,TRPV4,GATA2,C8G,LRRK1,CYBB,CD48,CD83,TTBK1,CD5L,LBP,FL…
1	TRUE	2.62e-17	588	3639	184	0.051	0.313	GO:0051962	BP	1	positive regulation of nervous system development	4	WNT3,CDH4,PPARG,SEZ6,SERPINF1,RND2,METRN,SHH,DLL3,CRTC1,MEF2C,EPHB3,HAP1,GPRC5B,RNF112,PHOX2B,GATA2,GDI1,TTBK1,MAPT,LHX1,FYN,SOCS2,IGF1,ACSL6,FKBP1B,KIF3C,DLG4,GFAP,FOXG1,AKAP5,RGS6,ENSMUST00000110042,ATP8A2,NEFL,CPNE6,UBE2V2,ROBO1,APP,SYNJ1,ACHE,VEGFA,CPNE5,MAN2A1,NRXN1,MAPK8IP3,SOX8,ADCYAP1,SYT4,IMPACT,CBLN2,HTR7,ANKRD1,VLDLR,PITX3,AVIL,NRP1,IL1R1,FN1,SERPINE2,GPR37L1,SYT2,VIM,ELL3,ITPKA,LTK,NK…
1	TRUE	3.46e-17	931	3639	260	0.071	0.279	GO:0032940	BP	1	secretion by cell	5	VPREB3,TMEM79,SLC1A5,NR1H3,CD36,CRHR2,PPFIA3,LIN7B,PDE1C,AQP1,SYT5,FCER1A,MEF2C,TRH,TEK,HFE,HAP1,SYNGR3,STX1A,DYNLL1,SYN2,KCNQ1,SNAP47,MCOLN2,RETN,TRPV4,GATA2,LPL,STEAP2,CD34,CD274,C1QTNF1,CD40,ADORA2B,TBX3,CRHR1,RAB3D,SCRN1,CALM3,STXBP5,CTGF,IGF1,SRGN,ADORA2A,MYO1G,SDC1,FKBP1B,RSAD2,RASL10B,LLGL2,RHBDF2,SLC6A4,CACNA1G,AKAP5,RAB15,TRIM9,CHGA,TNFAIP2,CARTPT,CRHBP,PDE8B,RAB3C,HTR1A,DPYSL2,CACNA1I,N…
1	TRUE	4.05e-17	1016	3639	278	0.076	0.274	GO:0022603	BP	1	regulation of anatomical structure morphogenesis	3	TBX2,NGFR,WNT3,CDH4,PPARG,ACVRL1,ITGA5,SOX9,SEMA4F,HK2,SERPINF1,RND2,HOXC11,METRN,SHH,CD36,KLF4,CRHR2,EFNB3,AQP1,PGF,CCL24,MEF2C,TNFSF14,GATA6,EPHB3,FBLIM1,TEK,EPHA2,CCL8,HYAL1,GATA2,GDI1,CYBB,TTBK1,TNR,WNT11,CD34,CD40,ETV4,MMP9,RAC3,TBX5,KIF3A,MAPT,ADORA2B,LHX1,YWHAH,E2F2,FIS1,FYN,TNFAIP3,DCN,CCL11,DLG4,AKAP5,ASPN,ENSMUST00000110042,ROR2,HEXB,THBS4,PLAU,SEMA3G,GATA4,DPYSL2,NEFL,C6,CPNE6,CMA1,WNT…
1	TRUE	4.09e-17	171	3639	78	0.021	0.456	GO:0006941	BP	1	striated muscle contraction	3	CALM1,ACTN3,CASQ1,CAV1,TCAP,KCNQ1,MYL2,TNNC2,MB,MAP2K3,CALM3,CTGF,MYBPC1,JSRP1,SMTN,PGAM2,FKBP1B,CACNA1G,CHGA,HSP90AA1,RYR2,GATA4,ATP8A2,MYOM1,EHD3,CHRND,TNNT2,ATP1B1,MYLK2,CASQ2,KCNJ8,DMPK,CSRP3,ATP2A1,TNNI2,FLNA,MYOM2,ANK2,ATP1A1,TNNI3,CALM2,HRC,KCNH2,PLN,MYBPC2,UCN,STAC3,RCSD1,MYH6,KCND3,ATP1A3,CHRNB1,SMPX,NPPA,PKP2,LMOD3,ADRB2,ADRA1A,TTN,MYH7,KCNN2,DSP,MYH8,RYR3,RNF207,MYL3,MYL4,AKAP6,TNNT3,M…
1	TRUE	4.21e-17	151	3639	72	0.02	0.477	GO:0007416	BP	1	synapse assembly	5	MEF2C,EPHB3,MAPT,UBE2V2,APP,ACHE,NRXN1,CDH2,CBLN2,SLIT1,GRIN1,CHRNB2,NTRK1,PDLIM5,EPHA7,CDK5,WNT7A,PLXND1,GPM6A,CBLN1,CADM1,CLSTN2,EPHB1,BSN,PPP1R9A,SLITRK5,LRRN1,TPBG,PCDH17,FBXO45,LRRN3,CLSTN1,DNM3,CUX2,LRRTM3,PCDHB14,PCDHB7,LINGO2,PCDHB3,PCDHB10,LRTM1,SLITRK6,NPAS4,PCDHB20,SLITRK4,LRRC4B,PCDHB13,FLRT1,SLITRK3,PCDHB18,OXTR,DSCAM,GHSR,PCDHB9,SIX1,FLRT3,PCDHB6,NLGN2,LRRTM4,LRTM2,NTRK2,MUSK,LRRTM1…
1	TRUE	7.38e-17	308	3639	115	0.032	0.373	GO:0050890	BP	1	cognition	1	TH,ITGA5,SERPINF1,DBH,LAMB1,PRKAR2B,CRTC1,MEF2C,TTBK1,TNR,SLC12A5,MAPT,CRHR1,NTS,IGF1,EIF4EBP2,BTG2,ADCY1,GRIA1,SLC6A4,LGMN,AMPH,SHC3,PDE8B,JPH4,ADCY8,PDE1B,ARC,MAPK8IP2,APP,NRXN1,SYT4,HTR7,JPH3,PRKAR1B,OPRK1,ITGA8,ABI2,GRIN1,MDK,SNAP25,GNAS,CHRNA4,BCHE,KCNAB1,CHRNB2,NTRK1,CALB1,B4GALT2,ELAVL4,CDK5,PRKCZ,PTN,TACR1,CHL1,SLC6A1,SLC8A2,GRPR,AGT,TMOD2,CCK,S100B,KCNK10,HTR2A,BRSK1,NDRG4,APBB1,KCNK2,SL…
1	TRUE	1.13e-16	548	3639	173	0.048	0.316	GO:0034762	BP	1	regulation of transmembrane transport	4	HK2,CALM1,GSTM7,PTPN6,SH2B2,SLC1A2,MEF2C,CYBA,HAP1,CASQ1,CAV1,RARRES2,KCNQ1,FXYD5,CACNA2D2,PEA15A,CLIP3,CYBB,STAC2,CACNB4,MMP9,CRHR1,YWHAH,CACNG2,AOC3,CALM3,TRDN,FYN,IGF1,JSRP1,SLC36A2,HCN2,ACSL6,RGS9,FKBP1B,CACNG1,CACNG4,CACNA1G,DLG4,RYR2,CRHBP,HCN1,CACNA2D3,REM2,KCNV1,CACNA1I,FGF12,ARC,MAPK8IP2,CLCN2,ADIPOQ,FHL1,SLC25A27,CLIC5,EHD3,NRXN1,C3,CNIH2,JPH3,OPRK1,CACNA1S,CNIH3,ATP1B1,KCNJ3,STOM,STK39…
1	TRUE	1.19e-16	365	3639	129	0.035	0.353	GO:0006631	BP	1	fatty acid metabolic process	5	TH,PPARG,NR1H3,CD36,APOC2,PRKAR2B,LIPE,CYP4F18,GSTM7,STAT5A,ETFB,MLXIPL,PDK1,CAV1,CPT1C,FADS1,PLIN5,PTGDS,LPL,ACADVL,ACSL1,ALOX15,PDK4,TYSND1,SGPL1,ACSL6,ACACA,LPIN1,ALOXE3,ACOT2,ACOT12,ELOVL7,ACOX2,OXSM,EPHX2,AMACR,PPARA,DGAT1,EHHADH,ADIPOQ,CYP1B1,ECI1,C3,CD74,ANXA1,FADS2,FASN,SCD2,ECHS1,CYP2E1,HADHA,LYPLA1,ACADL,CRAT,SLC27A2,ACOXL,LPIN3,ACSS1,ETFDH,HADH,DECR1,PRKAA2,ANGPTL3,CPT2,FABP3,MECR,ACOT…
1	TRUE	1.2e-16	88	3639	51	0.014	0.58	GO:0007215	BP	1	glutamate receptor signaling pathway	5	GRIA3,GRIN2D,GRM3,MEF2C,GRID2IP,CACNG2,GRM1,FYN,GRIA1,RGS9,CACNG4,GRIN2C,DLG4,CRHBP,ARC,MAPK8IP2,APP,GRIK1,NRXN1,GRM8,CNIH2,GRIA4,CNIH3,GRIN1,GRIN2B,NECAB2,GRIK4,RASGRF1,GRIA2,SSTR1,GRIN3B,NETO2,GRIN3A,CACNG5,ATP1A3,GRID1,ADRB2,GSG1L,CDK5R1,GRM5,CRH,NETO1,NLGN2,GRIK2,GRM7,GRIN2A,GRM4,NLGN1,CACNG3,GRID2,PRNP
1	TRUE	2.59e-16	1420	3639	359	0.099	0.253	GO:0051674	BP	1	localization of cell	2	FAP,LCK,PPARG,PDGFB,ACVRL1,ITGA5,SOX9,SERPINF1,DBH,TIMP1,ITGB7,COL18A1,TBX21,COL1A1,IL16,SHH,LAMB1,KLF4,DDR1,STAT5A,SST,AQP1,CNN2,PGF,CCL24,GRAP,MEF2C,TNFSF14,EPHB3,TEK,EPHA2,D130043K22RIK,SOD2,TWIST2,CCL8,RARRES2,HYAL1,MCOLN2,PHOX2B,RETN,TRPV4,GATA2,LAMA5,TNR,WNT11,LBP,CD34,CD274,CD40,MMP9,TBX5,MAPT,LHX1,WWC1,CCL6,MAP2K3,CCL9,DPEP1,AOC3,FYN,LAMA4,LAMA2,DCN,KITL,CTGF,IGF1,SGPL1,SRGAP1,ADARB1,MYO1…
1	TRUE	2.59e-16	1420	3639	359	0.099	0.253	GO:0048870	BP	1	cell motility	3	FAP,LCK,PPARG,PDGFB,ACVRL1,ITGA5,SOX9,SERPINF1,DBH,TIMP1,ITGB7,COL18A1,TBX21,COL1A1,IL16,SHH,LAMB1,KLF4,DDR1,STAT5A,SST,AQP1,CNN2,PGF,CCL24,GRAP,MEF2C,TNFSF14,EPHB3,TEK,EPHA2,D130043K22RIK,SOD2,TWIST2,CCL8,RARRES2,HYAL1,MCOLN2,PHOX2B,RETN,TRPV4,GATA2,LAMA5,TNR,WNT11,LBP,CD34,CD274,CD40,MMP9,TBX5,MAPT,LHX1,WWC1,CCL6,MAP2K3,CCL9,DPEP1,AOC3,FYN,LAMA4,LAMA2,DCN,KITL,CTGF,IGF1,SGPL1,SRGAP1,ADARB1,MYO1…
1	TRUE	2.72e-16	1077	3639	288	0.079	0.267	GO:0048646	BP	1	anatomical structure formation involved in morphogenesis	2	TBX2,NGFR,WNT3,FAP,PPARG,ACVRL1,ITGA5,SOX9,HK2,SERPINF1,COL6A1,RARG,COL18A1,IRX2,COL1A1,HOXC11,ANGPTL4,SHH,LAMB1,CD36,KLF4,DLL3,CRHR2,PTPN6,AQP1,PGF,CCL24,PRKACB,MEF2C,TMOD4,TNFSF14,GATA6,EPHB3,HTRA1,TEK,EPHA2,CASQ1,CAV1,TCAP,PHOX2A,CCL8,HYAL1,MYL2,GATA2,ALDH1A3,CYBB,WNT11,CD34,CNTNAP1,CD40,MMP9,TBX5,ADORA2B,TBX3,LHX1,E2F2,TNFAIP3,DCN,CTGF,MYBPC1,UNC5B,PTPRB,CCNG1,NRCAM,FAM20A,CCL11,PECAM1,ITGB4,…
1	TRUE	3.03e-16	757	3639	219	0.06	0.289	GO:0098657	BP	1	import into cell	4	CAV2,PPARG,SLC1A5,NR1H3,SNX9,SHH,CD36,APOC2,BICD1,CNN2,SYT5,SLC1A2,SLC1A6,PRG4,SUSD2,CYBA,HFE,CAV1,CD163,SCARF2,STEAP4,CLIP3,GATA2,STEAP2,CD5L,LBP,MAPKAPK2,KIF3A,ALOX15,CACNG2,CALM3,RAB4A,TRIP10,WASF1,FYN,DOCK2,SLC36A2,HCN2,MYO1G,GRIA1,PECAM1,SLC6A4,DLG4,GFAP,AMN,AMPH,SFRP4,MCTP1,ANXA11,SCARA5,CLU,DPYSL2,ARC,TNK2,TFRC,AHSG,ADIPOQ,APP,SYNJ1,ACHE,SLC22A3,VEGFA,C3,SYT4,SLC39A6,C2,MEGF10,ANXA1,CD5,CD…
1	TRUE	3.42e-16	5104	3639	1050	0.289	0.206	GO:0048519	BP	1	negative regulation of biological process	1	CAV2,TBX2,NGFR,WNT3,TSPAN32,GLRA1,TRIM25,CKMT1,BCL6B,FAP,LCK,PPARG,PDGFB,ACVRL1,ITGA5,SOX9,SEMA4F,HK2,SEZ6,SERPINF1,DLG3,VPREB3,TIMP1,CALM1,UHRF1,RARG,ACP5,CNN1,TBX21,IRX2,COL1A1,NRIP2,NPAS1,NR1H3,STAT6,MOV10,PEG3,ANGPTL4,SCIN,SHH,LAMB1,CD36,APOC2,PRKAR2B,KLF4,BCL2L12,SULT2B1,DLL3,BICD1,CRHR2,CYP4F18,DDR1,CRTC1,IL7R,EFNB3,GSTM7,STAT5A,PTPN6,PDE1C,AQP1,CNN2,NES,PRKACB,CHD5,SH2B2,NDRG1,MLXIPL,IL27R…
1	TRUE	5.22e-16	202	3639	85	0.023	0.421	GO:0071804	BP	1	cellular potassium ion transport	8	AQP1,CAV1,KCNQ1,KCNQ2,SLC12A5,KCNAB3,HCN2,HCN1,KCNV1,FHL1,SLC12A2,OPRK1,ATP1B1,KCNJ3,STK39,SNAP25,KCNAB1,CASQ2,KCNC4,HCN3,TMEM38B,KCNAB2,KCNIP4,KCNJ8,ABCC9,FLNA,KCNU1,ANK2,ATP1A1,KCNK10,KCNK1,KCNH5,SLC12A8,KCNC2,P2RY12,NETO2,PKD2L1,KCNMB2,KCNK2,KCNJ9,KCNA6,KCNA7,KCNH2,RGS4,ABCC8,KCNS1,KCNA2,KCND3,ATP1A3,ATP1B2,NPPA,KCNA4,KCNJ10,KCNG4,KCNK13,KCNA1,KCNK3,KCNK12,NETO1,KCNS2,KCNJ16,ACTN2,KCNIP1,KCNN4…
1	TRUE	5.22e-16	202	3639	85	0.023	0.421	GO:0071805	BP	1	potassium ion transmembrane transport	8	AQP1,CAV1,KCNQ1,KCNQ2,SLC12A5,KCNAB3,HCN2,HCN1,KCNV1,FHL1,SLC12A2,OPRK1,ATP1B1,KCNJ3,STK39,SNAP25,KCNAB1,CASQ2,KCNC4,HCN3,TMEM38B,KCNAB2,KCNIP4,KCNJ8,ABCC9,FLNA,KCNU1,ANK2,ATP1A1,KCNK10,KCNK1,KCNH5,SLC12A8,KCNC2,P2RY12,NETO2,PKD2L1,KCNMB2,KCNK2,KCNJ9,KCNA6,KCNA7,KCNH2,RGS4,ABCC8,KCNS1,KCNA2,KCND3,ATP1A3,ATP1B2,NPPA,KCNA4,KCNJ10,KCNG4,KCNK13,KCNA1,KCNK3,KCNK12,NETO1,KCNS2,KCNJ16,ACTN2,KCNIP1,KCNN4…
1	TRUE	9.18e-16	349	3639	123	0.034	0.352	GO:0019932	BP	1	second-messenger-mediated signaling	5	SOX9,CALM1,GRIN2D,CD36,CRHR2,GSTM7,FCER1A,ACTN3,APLP1,HAP1,CASQ1,CAMTA1,MAPT,ADORA2B,CRHR1,FIS1,CALM3,TRDN,GRM1,IGF1,EIF4EBP2,ADORA2A,JSRP1,ADCY1,FKBP1B,GRIN2C,AKAP5,CHGA,RYR2,ADCY8,ADCY6,NFATC4,VEGFA,CBS,ADCYAP1,GNAL,HTR7,JPH3,ZAP70,HTR2B,NPPC,SCTR,ATP1B1,SELP,GRIN1,GNAS,OPRL1,PEX5L,CASQ2,NPR1,PPP3CA,DYRK2,HPCA,NOS3,BST1,PF4,CXCL9,ADCYAP1R1,GRIN2B,DMPK,CALCA,LAT,ADRB3,PDZD3,ANK2,PPP1R9A,NFATC1,R…
1	TRUE	9.77e-16	5690	3639	1151	0.316	0.202	GO:0016043	BP	1	cellular component organization	2	CAV2,WNT3,TSPAN32,GLRA1,CDH4,FAP,EGFL6,PPARG,PDGFB,ACVRL1,ITGA5,SOX9,SEMA4F,HK2,SEZ6,SERPINF1,B9D1,COL6A1,UHRF1,ITGB7,RND2,CNN1,UBE2C,COL18A1,TUBB6,COL1A1,SGCA,TUBB5,VWF,LTBP2,CD3G,SPAG5,NR1H3,CLGN,METRN,ANGPTL4,REC8,SNX9,RPL3L,SCIN,SHH,GNMT,LAMB1,CD36,APOC2,KLF4,DLGAP1,CD79A,BICD1,CRHR2,DDR1,CRTC1,IL7R,EFNB3,COL5A3,ETV1,PTPN6,AQP1,CNN2,CCL24,NES,HAPLN2,SYT5,CHD5,SH2B2,SLC1A2,NDRG1,NID1,MEF2C,TMO…
1	TRUE	9.77e-16	1082	3639	287	0.079	0.265	GO:0072359	BP	1	circulatory system development	4	TBX2,NGFR,TH,FAP,PPARG,PDGFB,ACVRL1,ITGA5,SOX9,HK2,SERPINF1,B9D1,COL18A1,COL1A1,ANGPTL4,SHH,CD36,KLF4,CRHR2,GYS1,AQP1,PGF,CCL24,MEF2C,GATA6,EPHB3,HSPB7,TEK,EPHA2,SOD2,CAV1,TCAP,TBX1,KCNQ1,HYAL1,MYL2,GATA2,CYBB,WNT11,CD34,CD40,MMP9,TBX5,KIF3A,ADORA2B,TBX3,MYH11,MB,SLC22A5,E2F2,TRIP10,LAMA4,DCN,CTGF,IGF1,SGPL1,UNC5B,PTPRB,SGCD,MYOCD,NRCAM,CCL11,ADAP2,PECAM1,LLGL2,CDKL1,SAV1,ZFP36L1,TNFAIP2,RYR2,PTC…
1	TRUE	9.92e-16	172	3639	76	0.021	0.442	GO:0050806	BP	1	positive regulation of synaptic transmission	6	CRHR2,CRTC1,HAP1,STX1A,SNAP47,RETN,TNR,CRHR1,LAMA2,ADORA2A,GRIA1,DLG4,GFAP,LGMN,ROR2,ARC,APP,NRXN1,ADCYAP1,HTR7,GRIA4,SERPINE2,STXBP1,GRIN1,SNAP25,CAR2,CHRNB2,NTRK1,CALB1,UTS2,PRKCZ,NSG1,NMU,PTN,TACR1,WNT7A,SLC8A2,KCTD13,PTPN5,CCKBR,CLSTN2,PPP1R9A,S100B,DBN1,CCL2,SYT1,RIMS2,SLC24A2,RGS4,KMO,CLSTN1,HTR2C,CUX2,ADRB2,ADRA1A,BAIAP3,OXTR,CRH,NETO1,NLGN2,RGS14,CX3CR1,SHISA7,NTRK2,GRIK2,MUSK,ABAT,CAMK2B…
1	TRUE	1.13e-15	547	3639	170	0.047	0.311	GO:0032787	BP	1	monocarboxylic acid metabolic process	4	TH,PPARG,HK2,NR1H3,CD36,APOC2,PRKAR2B,LIPE,CYP4F18,GSTM7,STAT5A,ENO2,ETFB,MLXIPL,ACTN3,PDK1,CAV1,CPT1C,FADS1,PLIN5,PTGDS,ALDH1A3,LPL,ALDOC,ACADVL,ACSL1,ALOX15,PDK4,VNN3,HAL,IGF1,TYSND1,SGPL1,ACSL6,PGAM2,ACACA,LPIN1,ALOXE3,PFKP,ACOT2,ACOT12,ELOVL7,ACOX2,OXSM,EPHX2,AMACR,PPARA,DGAT1,NIT2,EHHADH,ADIPOQ,GPD1,CYP1B1,ECI1,C3,CD74,ASRGL1,ANXA1,FADS2,PCX,FASN,SCD2,ECHS1,CYP2E1,HADHA,LYPLA1,ACADL,CRAT,KYN…
1	TRUE	1.41e-15	971	3639	263	0.072	0.271	GO:0051050	BP	1	positive regulation of transport	3	PPARG,PDGFB,CALM1,SPAG5,NR1H3,PON1,SHH,CD36,BICD1,CRHR2,CYP4F18,GSTM7,AQP1,SLC1A2,FCER1A,TRH,TEK,CYBA,HFE,HAP1,SYNGR3,CASQ1,STX1A,CAV1,DYNLL1,RARRES2,KCNQ1,RETN,CLIP3,TRPV4,GATA2,LPL,LBP,CD34,CD274,STAC2,CACNB4,C1QTNF1,SGK2,KIF3A,ADORA2B,CRHR1,FIS1,RAB3D,CACNG2,AOC3,CALM3,TRDN,STXBP5,FYN,IGF1,DOCK2,ADORA2A,SLC36A2,ACSL6,SDC1,RGS9,RASL10B,CACNG4,SLC6A4,CACNA1G,AKAP5,RAB15,HSP90AA1,RYR2,SFRP4,PTCH1…
1	TRUE	1.68e-15	736	3639	212	0.058	0.288	GO:0060322	BP	1	head development	3	WNT3,TH,CTTNBP2,SOX9,SEZ6,CKB,RARG,COL1A1,SHH,LAMB1,AQP1,NES,BCAN,CHD5,SLC1A2,PAFAH1B3,EPHB3,CNP,HAP1,PHOX2A,PHOX2B,KIF1A,GATA2,ALDH1A3,ARNT2,TNR,RAC3,KIF3A,TBX3,CRHR1,LHX1,FYN,FABP7,SLC17A8,RFX4,IGF1,SGPL1,NEFH,BTG2,ADCY1,SEPT4,SLC6A4,FOXG1,ID4,PTCH1,DPYSL2,NEFL,KLHL1,CMA1,WNT7B,XRCC6,COL2A1,APOD,ROBO1,APP,SYNJ1,FAIM2,CBS,NRXN1,MAPK8IP3,ADCYAP1,SYT4,CDH2,SALL3,SLIT1,PITX3,BBS4,NRP1,COL3A1,SEMA4C…
1	TRUE	3.13e-15	690	3639	201	0.055	0.291	GO:0007420	BP	1	brain development	4	WNT3,TH,CTTNBP2,SEZ6,CKB,SHH,LAMB1,AQP1,NES,BCAN,CHD5,SLC1A2,PAFAH1B3,EPHB3,CNP,HAP1,PHOX2A,PHOX2B,KIF1A,GATA2,ALDH1A3,ARNT2,TNR,RAC3,KIF3A,TBX3,CRHR1,LHX1,FYN,FABP7,SLC17A8,RFX4,IGF1,NEFH,BTG2,ADCY1,SEPT4,SLC6A4,FOXG1,ID4,PTCH1,DPYSL2,NEFL,KLHL1,CMA1,WNT7B,XRCC6,APOD,ROBO1,APP,SYNJ1,FAIM2,CBS,NRXN1,MAPK8IP3,ADCYAP1,SYT4,CDH2,SALL3,SLIT1,PITX3,BBS4,NRP1,COL3A1,SEMA4C,SERPINE2,GPR37L1,ITGA8,AK8,NR…
1	TRUE	6.01e-15	703	3639	203	0.056	0.289	GO:0120035	BP	1	regulation of plasma membrane bounded cell projection organization	5	WNT3,CDH4,SEMA4F,SEZ6,SERPINF1,RND2,METRN,KLF4,CRTC1,EFNB3,AQP1,MEF2C,EPHB3,EPHA2,RUNX1T1,D130043K22RIK,HAP1,CAV1,GPRC5B,DYNLL1,TRPV4,GDI1,TNR,MAPT,YWHAH,FYN,ACSL6,EFEMP1,NRCAM,FKBP1B,KIF3C,DLG4,GFAP,CDKL1,AKAP5,EVL,HSP90AA1,ENSMUST00000110042,SEMA3G,ATP8A2,DPYSL2,NEFL,CPNE6,CSMD3,ARC,UBE2V2,CHODL,ROBO1,IL15RA,ACHE,NFATC4,VEGFA,CPNE5,NRXN1,ADCYAP1,SYT4,CDH2,HTR7,ANKRD1,VLDLR,SLIT1,BBS4,AVIL,NRP1,…
1	TRUE	6.84e-15	837	3639	232	0.064	0.277	GO:0007167	BP	1	enzyme linked receptor protein signaling pathway	5	CAV2,LCK,PDGFB,ACVRL1,SOX9,COL1A1,DDR1,EFNB3,STAT5A,PGF,GRAP,SH2B2,INSRR,GATA6,EPHB3,HTRA1,TEK,EPHA2,HFE,HAP1,CAV1,LY6G6E,MAPKAPK2,IGFBP4,MMP9,PDK4,WASF1,FYN,DCN,CTGF,SOCS2,BTBD11,IGF1,EIF4EBP2,SGPL1,FSTL3,FGF22,CYFIP2,EFEMP1,MYOCD,ENSMUST00000106778,RHBDF2,LGMN,RYR2,SFRP4,ASPN,SHC3,ROR2,ATXN7,FST,GDF10,GATA4,FGF9,DOK2,GFRA2,SKOR1,APOD,AHSG,ADIPOQ,ROBO1,APP,IGFBP6,SMOC2,VEGFA,XDH,NRXN1,TMEM204,GF…
1	TRUE	8.17e-15	527	3639	163	0.045	0.309	GO:0042330	BP	1	taxis	3	WNT3,CDH4,PDGFB,SEMA4F,IL16,SHH,EFNB3,ETV1,PGF,CCL24,TNFSF14,EPHB3,EPHA2,CCL8,RARRES2,TRPV4,LBP,ETV4,LHX1,LSP1,CCL6,CCL9,LAMA2,UNC5B,DOCK2,NRCAM,CCL11,HOXB9,FOXG1,LGMN,CHGA,EVL,ENSMUST00000110042,PTCH1,CXCL14,THBS4,SEMA3G,DPYSL2,WNT7B,ROBO1,APP,CXCL13,SMOC2,PLA2G7,VEGFA,MAPK8IP3,GFRA3,CD74,PDGFRB,ANXA1,SLIT1,RNF165,NRP1,SEMA4C,FN1,NFASC,LHX4,VANGL2,SELL,KIF5C,ENG,LHX3,SUCNR1,EFNA1,EFNA3,NTRK1,CYR…
1	TRUE	8.77e-15	1037	3639	274	0.075	0.264	GO:0045597	BP	1	positive regulation of cell differentiation	4	WNT3,CDH4,LCK,PPARG,ACVRL1,SOX9,SEZ6,SERPINF1,RND2,COL1A1,METRN,SCIN,SHH,CD36,SULT2B1,DLL3,CRTC1,IL7R,STAT5A,MEF2C,TNFSF14,GATA6,ACTN3,SOD2,HAP1,GPRC5B,CCL8,RARRES2,RNF112,PHOX2B,GATA2,GDI1,CD83,LPL,TTBK1,CD34,RAC3,TBX5,MAPT,LHX1,GDPD2,TRIP10,FYN,KITL,CTGF,SOCS2,IGF1,ACSL6,MYOCD,FKBP1B,KIF3C,DLG4,GFAP,FOXG1,AKAP5,SAV1,ZFP36L1,RGS6,HSP90AA1,SFRP4,ID4,ENSMUST00000110042,ROR2,PTCH1,PDLIM7,GDF10,GATA…
1	TRUE	1.06e-14	639	3639	188	0.052	0.294	GO:0061061	BP	1	muscle structure development	3	CAV2,TBX2,PDGFB,SOX9,SHH,CRHR2,ETV1,MEF2C,TMOD4,TNFSF14,GATA6,ACTN3,SOD2,CASQ1,CAV1,TCAP,CCL8,CACNA2D2,PHOX2B,MYL2,LAMA5,CACNB4,TBX5,TBX3,MYH11,UNC45B,CCL9,TRIP10,DCN,IGF1,MYBPC1,ADARB1,SGCD,BTG2,MYOCD,SDC1,KRT19,SAV1,ZFP36L1,ASB2,RYR2,CXCL14,LDB3,GATA4,FGF9,COL14A1,WNT7B,HDAC7,CHKB,POPDC2,NFATC4,VEGFA,PIM1,MYOM1,TMEM204,SOX8,SVIL,CDH2,MEGF10,ANKRD1,PDCD4,RBP4,ANKRD2,RNF165,SOX17,COL3A1,MSTN,SEMA…
1	TRUE	1.26e-14	525	3639	162	0.045	0.309	GO:0006935	BP	1	chemotaxis	4	WNT3,CDH4,PDGFB,SEMA4F,IL16,SHH,EFNB3,ETV1,PGF,CCL24,TNFSF14,EPHB3,EPHA2,CCL8,RARRES2,TRPV4,LBP,ETV4,LHX1,LSP1,CCL6,CCL9,LAMA2,UNC5B,DOCK2,NRCAM,CCL11,HOXB9,FOXG1,LGMN,CHGA,EVL,ENSMUST00000110042,PTCH1,CXCL14,THBS4,SEMA3G,DPYSL2,WNT7B,ROBO1,APP,CXCL13,SMOC2,PLA2G7,VEGFA,MAPK8IP3,GFRA3,CD74,PDGFRB,ANXA1,SLIT1,RNF165,NRP1,SEMA4C,FN1,NFASC,LHX4,VANGL2,SELL,KIF5C,ENG,LHX3,SUCNR1,EFNA1,EFNA3,NTRK1,CYR…
1	TRUE	1.28e-14	772	3639	217	0.06	0.281	GO:0051046	BP	1	regulation of secretion	4	VPREB3,NR1H3,CD36,CRHR2,CYP4F18,PDE1C,AQP1,SYT5,FCER1A,MEF2C,TRH,TEK,CYBA,HFE,HAP1,STX1A,DYNLL1,KCNQ1,RETN,TRPV4,GATA2,LPL,CD34,CD274,C1QTNF1,CD40,ADORA2B,CRHR1,RAB3D,CALM3,STXBP5,IGF1,SRGN,ADORA2A,SDC1,FKBP1B,RSAD2,RASL10B,LLGL2,RHBDF2,SLC6A4,CACNA1G,RAB15,TRIM9,CHGA,CARTPT,CRHBP,PDE8B,RAB3C,HTR1A,DPYSL2,CACNA1I,NELL2,GSDMD,STXBP5L,ADIPOQ,SCG5,CLEC4N,TNFRSF21,MYOM1,NRXN1,PREPL,GRM8,ADCYAP1,SYT4,…
1	TRUE	1.39e-14	713	3639	204	0.056	0.286	GO:0031344	BP	1	regulation of cell projection organization	4	WNT3,CDH4,SEMA4F,SEZ6,SERPINF1,RND2,METRN,KLF4,CRTC1,EFNB3,AQP1,MEF2C,EPHB3,EPHA2,RUNX1T1,D130043K22RIK,HAP1,CAV1,GPRC5B,DYNLL1,TRPV4,GDI1,TNR,MAPT,YWHAH,FYN,ACSL6,EFEMP1,NRCAM,FKBP1B,KIF3C,DLG4,GFAP,CDKL1,AKAP5,EVL,HSP90AA1,ENSMUST00000110042,SEMA3G,ATP8A2,DPYSL2,NEFL,CPNE6,CSMD3,ARC,UBE2V2,CHODL,ROBO1,IL15RA,ACHE,NFATC4,VEGFA,CPNE5,NRXN1,ADCYAP1,SYT4,CDH2,HTR7,ANKRD1,VLDLR,SLIT1,BBS4,AVIL,NRP1,…
1	TRUE	2.03e-14	243	3639	93	0.026	0.383	GO:0006813	BP	1	potassium ion transport	7	AQP1,CAV1,KCNQ1,KCNQ2,SLC12A5,KCNAB3,HCN2,AKAP5,HCN1,KCNV1,FHL1,ADCYAP1,SLC12A2,CDK2,OPRK1,ATP1B1,KCNJ3,STK39,SNAP25,KCNAB1,CASQ2,KCNC4,HCN3,TMEM38B,KCNAB2,NOS3,KCNIP4,KCNJ8,ABCC9,FLNA,ATP4B,KCNU1,ANK2,ATP1A1,KCNK10,KCNK1,KCNH5,HTR2A,SLC12A8,KCNC2,P2RY12,NETO2,PKD2L1,KCNMB2,KCNK2,KCNJ9,KCNA6,KCNA7,KCNH2,RGS4,ABCC8,KCNS1,KCNA2,KCND3,ATP1A3,ATP1B2,NPPA,GCK,KCNA4,KCNJ10,KCNG4,KCNK13,ADRB2,KCNA1,KCNK…
1	TRUE	2.5e-14	3044	3639	663	0.182	0.218	GO:0006796	BP	1	phosphate-containing compound metabolic process	2	CAV2,DGKE,CKMT1,LCK,PDGFB,ACVRL1,ITGA5,SOX9,HK2,HAAO,DLG3,CALM1,CKB,ACP5,PNCK,SNX9,PON1,CD36,APOC2,PRKAR2B,KLF4,SULT2B1,CRHR2,DDR1,EFNB3,STAT5A,PTPN6,ENO2,AQP1,DLST,CCL24,GRAP,MATK,PRKACB,RIPK4,FCER1A,MLXIPL,MEF2C,INSRR,GATA6,EPHB3,ATP6V1B2,TEK,EPHA2,ACTN3,PDK1,RUNDC3A,HFE,CNP,CAV1,GPRC5B,DYNLL1,CCL8,RARRES2,CLIP3,TRPV4,CAMTA1,LRRK1,TTBK1,WNT11,CAMK1G,DYRK3,MAPKAPK2,ALDOC,CACNB4,C1QTNF1,IGFBP4,CD…
1	TRUE	2.55e-14	613	3639	181	0.05	0.295	GO:0097435	BP	1	supramolecular fiber organization	3	COL1A1,LTBP2,SCIN,SHH,CD36,CRHR2,CCL24,MEF2C,TMOD4,CASQ1,CAV1,TCAP,SPIRE2,FSD1,CLIP3,MYL2,TRPV4,FHOD1,TPPP3,WNT11,MAPT,MYO1B,MYH11,ALOX15,GDPD2,TRDN,WASF1,CTGF,MYBPC1,NEFH,PFN4,CCL11,PECAM1,KRT19,GFAP,EVL,TPPP,HTR1A,LDB3,CLU,STMN4,NEFL,RIPK3,COL14A1,COL2A1,HCLS1,APP,LIMA1,MYOM1,CYP1B1,COL11A2,LOX,SPIRE1,BBS4,AVIL,NRP1,COL3A1,TMEFF2,DES,TNNT2,DPT,DDR2,VIM,ABI2,ERMN,COL5A1,NEB,STMN2,STMN3,CASQ2,TPM…
1	TRUE	3.85e-14	939	3639	251	0.069	0.267	GO:0051270	BP	1	regulation of cellular component movement	3	WNT3,PPARG,PDGFB,ACVRL1,ITGA5,SOX9,SERPINF1,TIMP1,COL18A1,COL1A1,SHH,LAMB1,KLF4,STAT5A,SST,AQP1,CNN2,PGF,CCL24,MEF2C,TNFSF14,TEK,EPHA2,SOD2,HAP1,CAV1,TWIST2,RARRES2,HYAL1,RETN,TRPV4,GATA2,LAMA5,WNT11,LBP,CD274,CD40,MMP9,TBX5,KIF3A,MAPT,MAP2K3,DPEP1,AOC3,LAMA4,LAMA2,DCN,KITL,IGF1,SRGAP1,ADARB1,NEFH,EFEMP1,MYOCD,CCL11,PECAM1,LGMN,EVL,RYR2,ENSMUST00000110042,ROR2,CXCL14,MCTP1,THBS4,PLAU,GATA4,FGF9,R…
1	TRUE	4.23e-14	3062	3639	665	0.183	0.217	GO:0006793	BP	1	phosphorus metabolic process	1	CAV2,DGKE,CKMT1,LCK,PDGFB,ACVRL1,ITGA5,SOX9,HK2,HAAO,DLG3,CALM1,CKB,ACP5,PNCK,SNX9,PON1,CD36,APOC2,PRKAR2B,KLF4,SULT2B1,CRHR2,DDR1,EFNB3,STAT5A,PTPN6,ENO2,AQP1,DLST,CCL24,GRAP,MATK,PRKACB,RIPK4,FCER1A,MLXIPL,MEF2C,INSRR,GATA6,EPHB3,ATP6V1B2,TEK,EPHA2,ACTN3,PDK1,RUNDC3A,HFE,CNP,CAV1,GPRC5B,DYNLL1,CCL8,RARRES2,CLIP3,TRPV4,CAMTA1,LRRK1,TTBK1,WNT11,CAMK1G,DYRK3,MAPKAPK2,CMAH,ALDOC,CACNB4,C1QTNF1,IGFB…
1	TRUE	4.23e-14	935	3639	250	0.069	0.267	GO:0006082	BP	1	organic acid metabolic process	1	TH,PPARG,PDGFB,HK2,HAAO,FOLH1,NR1H3,PON1,GNMT,CD36,APOC2,PRKAR2B,LIPE,SULT2B1,CYP4F18,GSTM7,STAT5A,ENO2,ETFB,DLST,FCER1A,MLXIPL,MTHFD2,ACTN3,PDK1,ITIH3,CAV1,CPT1C,LPO,HYAL1,FADS1,PLIN5,PTGDS,ALDH1A3,LPL,QDPR,CMAH,ALDOC,ACADVL,ACSL1,ALOX15,DPEP1,PDK4,DCN,VNN3,HAL,IGF1,TYSND1,SGPL1,ALDH1L2,ACSL6,LTC4S,PGAM2,ACACA,LPIN1,ALOXE3,GSTZ1,PFKP,ACOT2,ALDH6A1,FARS2,ACOT12,ELOVL7,ACOX2,OXSM,OGDHL,ITIH4,EPHX2…
1	TRUE	5.02e-14	694	3639	198	0.054	0.285	GO:0030029	BP	1	actin filament-based process	2	CNN1,SCIN,CRHR2,AQP1,CNN2,CCL24,SH2B2,MEF2C,TMOD4,INSRR,TEK,CASQ1,CAV1,TCAP,KCNQ1,SPIRE2,GRID2IP,MYL2,TRPV4,FHOD1,WNT11,RAC3,MYO1B,ALOX15,GDPD2,TRIP10,WASF1,CTGF,MYBPC1,DOCK2,PFN4,CCL11,PECAM1,CACNA1G,KRT19,EVL,RYR2,PDLIM7,LDB3,GATA4,HCLS1,LIMA1,MYOM1,SPIRE1,ANXA1,BBS4,AGAP2,AVIL,NRP1,TMEFF2,TNNT2,CSRP1,VANGL2,ABI2,ERMN,NEB,XIRP2,FRMD5,ITPKA,MYLK2,TNIK,CASQ2,TPM3,MYOZ2,RAP1GDS1,FMN2,2310002L09RIK…
1	TRUE	5.54e-14	183	3639	76	0.021	0.415	GO:0048167	BP	1	regulation of synaptic plasticity	6	CRHR2,CRTC1,PPFIA3,MEF2C,SNAP47,GRID2IP,TNR,MMP9,MAPT,CRHR1,EIF4EBP2,ADORA2A,GRIA1,DLG4,GFAP,LGMN,JPH4,ARC,APP,NFATC4,SYT4,HTR7,JPH3,SERPINE2,STXBP1,GRIN1,SNAP25,ITPKA,MYLK2,CALB1,NCDN,CDK5,PRKCZ,NSG1,PTN,ATP2B2,SLC8A2,PTPN5,SYP,CBLN1,AGT,RASGRF1,PPP1R9A,MGLL,S100B,BRSK1,SYN1,VGF,SLC24A2,NEUROD2,DGKI,SYNPO,KCNJ10,PRRT2,NPAS4,GRM5,CRH,NETO1,RGS14,CX3CR1,CNTN2,SHISA7,SHISA6,KCNN2,NTRK2,GRIK2,MUSK,C…
1	TRUE	7.09e-14	2116	3639	485	0.133	0.229	GO:0050790	BP	1	regulation of catalytic activity	3	CAV2,NGFR,LCK,PPARG,PDGFB,SERPINF1,DLG3,TIMP1,CALM1,ACAP1,NR1H3,ANGPTL4,SNX9,APOC2,PRKAR2B,KLF4,BCL2L12,BICD1,PTPN6,CHN2,AQP1,CCL24,APBA3,FCER1A,FCER2A,MEF2C,TNFSF14,EPHB3,TEK,EPHA2,CYBA,ITIH3,RUNDC3A,SOD2,CAV1,GPRC5B,DYNLL1,CCL8,PLIN5,GDI1,TTBK1,WNT11,SLPI,CD40,DBNDD2,MMP9,MAPT,ADORA2B,CRHR1,ACSL1,CCL6,MAP2K3,FIS1,CCL9,DPEP1,AOC3,CALM3,RAB4A,RGS17,STXBP5,GRM1,FYN,TNFAIP3,DCN,KITL,CTGF,SOCS2,IGF1…
1	TRUE	7.09e-14	920	3639	246	0.068	0.267	GO:0043436	BP	1	oxoacid metabolic process	2	TH,PPARG,PDGFB,HK2,HAAO,FOLH1,NR1H3,PON1,GNMT,CD36,APOC2,PRKAR2B,LIPE,SULT2B1,CYP4F18,GSTM7,STAT5A,ENO2,ETFB,DLST,FCER1A,MLXIPL,MTHFD2,ACTN3,PDK1,ITIH3,CAV1,CPT1C,HYAL1,FADS1,PLIN5,PTGDS,ALDH1A3,LPL,QDPR,CMAH,ALDOC,ACADVL,ACSL1,ALOX15,DPEP1,PDK4,DCN,VNN3,HAL,IGF1,TYSND1,SGPL1,ALDH1L2,ACSL6,LTC4S,PGAM2,ACACA,LPIN1,ALOXE3,GSTZ1,PFKP,ACOT2,ALDH6A1,FARS2,ACOT12,ELOVL7,ACOX2,OXSM,OGDHL,ITIH4,EPHX2,AMA…
1	TRUE	7.54e-14	715	3639	202	0.056	0.283	GO:1903530	BP	1	regulation of secretion by cell	3	VPREB3,NR1H3,CD36,CRHR2,PDE1C,SYT5,FCER1A,MEF2C,TRH,TEK,HFE,HAP1,STX1A,DYNLL1,KCNQ1,RETN,TRPV4,GATA2,LPL,CD34,CD274,C1QTNF1,CD40,ADORA2B,CRHR1,RAB3D,CALM3,STXBP5,IGF1,SRGN,ADORA2A,SDC1,FKBP1B,RSAD2,RASL10B,LLGL2,RHBDF2,SLC6A4,CACNA1G,RAB15,TRIM9,CHGA,CARTPT,CRHBP,PDE8B,RAB3C,HTR1A,DPYSL2,CACNA1I,NELL2,GSDMD,STXBP5L,ADIPOQ,SCG5,CLEC4N,TNFRSF21,MYOM1,NRXN1,PREPL,GRM8,ADCYAP1,SYT4,TSLP,GABBR1,RAB27B…
1	TRUE	9.81e-14	1105	3639	284	0.078	0.257	GO:0048878	BP	1	chemical homeostasis	4	TH,LCK,PPARG,HK2,SERPINF1,DBH,CALM1,CKB,TMEM79,NR1H3,NAPSA,ANGPTL4,GRIN2D,CD36,APOC2,CRHR2,CP,CALB2,GSTM7,PTPN6,PDE1C,AQP1,SH2B2,MLXIPL,SLC34A3,CYBA,SLC4A3,HFE,SOD2,HAP1,CASQ1,CAV1,GPRC5B,DYNLL1,STEAP4,TRPV4,GATA2,LPL,STEAP2,C1QTNF1,CD40,SLC12A5,SLC2A4,CRHR1,FIS1,CALM3,PDK4,TRDN,GRM1,FYN,DCN,IGF1,ADORA2A,JSRP1,GRIA1,ACACA,FAM20A,FKBP1B,GRIN2C,CACNA1G,DLG4,ALOXE3,AKAP5,PYGL,RYR2,SFRP4,PTCH1,SFXN1,…
1	TRUE	1.05e-13	1673	3639	398	0.109	0.238	GO:1902531	BP	1	regulation of intracellular signal transduction	5	CAV2,TRIM25,LCK,PDGFB,SOX9,SEZ6,S100A4,CALM1,CD36,KLF4,BCL2L12,CRHR2,IL7R,GSTM7,PTPN6,CHN2,CCL24,CHD5,SH2B2,FCER1A,MEF2C,TNFSF14,TEK,EPHA2,ACTN3,APLP1,SOD2,HAP1,CAV1,GPRC5B,CCL8,TRPV4,CAMTA1,LRRK1,WNT11,DYRK3,C1QTNF1,IGFBP4,CD40,MMP9,MAPT,AKAP1,ADORA2B,CRHR1,WWC1,ALOX15,CCL6,MAP2K3,FIS1,CCL9,CALM3,TRDN,GRM1,FYN,TNFAIP3,DCN,KITL,CTGF,IL20RA,SOCS2,IGF1,UNC5B,DOCK2,JSRP1,IRAK3,SEPT4,NTSR2,FKBP1B,CCL…
1	TRUE	1.5e-13	940	3639	249	0.068	0.265	GO:1902533	BP	1	positive regulation of intracellular signal transduction	5	CAV2,TRIM25,LCK,PDGFB,SOX9,S100A4,CALM1,CD36,CRHR2,IL7R,GSTM7,PTPN6,CCL24,CHD5,FCER1A,MEF2C,TNFSF14,TEK,HAP1,CAV1,GPRC5B,CCL8,TRPV4,CAMTA1,LRRK1,WNT11,C1QTNF1,IGFBP4,CD40,ADORA2B,CRHR1,WWC1,ALOX15,CCL6,MAP2K3,FIS1,CCL9,CALM3,TRDN,GRM1,FYN,DCN,KITL,CTGF,IL20RA,IGF1,UNC5B,DOCK2,SEPT4,NTSR2,CCL11,PECAM1,ENSMUST00000106778,AKAP5,HSP90AA1,ENSMUST00000110042,ROR2,CARTPT,F2RL2,GATA4,FGF9,CLU,RIPK3,WNT7B…
1	TRUE	1.93e-13	183	3639	75	0.021	0.41	GO:0050803	BP	1	regulation of synapse structure or activity	3	MEF2C,EPHB3,FYN,ARC,UBE2V2,APP,NFATC4,NRXN1,CDH2,CBLN2,SLIT1,NGEF,GRIN1,ITPKA,CHRNB2,EFNA1,NTRK1,PDLIM5,EPHA7,LRP8,CDK5,PTN,WNT7A,DMPK,PAK3,CBLN1,CLSTN2,EPHB1,PPP1R9A,SLITRK5,PTPRF,ARHGAP44,LRRN1,DBN1,TPBG,LRRN3,NEUROD2,SRCIN1,CLSTN1,DNM3,CUX2,LRRTM3,LINGO2,LRTM1,SLITRK6,SLITRK4,LRRC4B,FLRT1,SLITRK3,CDK5R1,OXTR,FRMPD4,C1QL3,LRRC4,GHSR,SIX1,FLRT3,NLGN2,LRRTM4,ARHGEF15,SHISA7,SHISA6,LRTM2,NTRK2,MUS…
1	TRUE	2.15e-13	3552	3639	751	0.206	0.211	GO:0006950	BP	1	response to stress	2	TBX2,TH,TSPAN32,TRIM25,BCL6B,CLEC10A,LCK,PPARG,PDGFB,ACVRL1,ITGA5,HK2,SERPINF1,DBH,CFP,TIMP1,UHRF1,ACP5,COL1A1,SGCA,CLPB,VWF,NR1H3,STAT6,ANGPTL4,REC8,SHH,CD36,KLF4,BCL2L12,CRHR2,DDR1,GSTM7,STAT5A,PTPN6,SST,AQP1,CNN2,PGF,CCL24,GRAP,SLC1A2,NDRG1,FCER1A,IL27RA,MEF2C,SH2D1A,GATA6,TRH,HTRA1,HSPB7,CRIP1,TEK,ADAMTS4,EPHA2,PDK1,CYBA,HFE,SOD2,CASQ1,RAD51C,CAV1,TCAP,RELT,MGST1,GPRC5B,CD163,CCL8,RARRES2,LPO…
1	TRUE	3.21e-13	674	3639	191	0.052	0.283	GO:0006897	BP	1	endocytosis	5	CAV2,PPARG,NR1H3,SNX9,SHH,CD36,APOC2,BICD1,CNN2,SYT5,PRG4,SUSD2,CYBA,HFE,CAV1,CD163,SCARF2,CLIP3,GATA2,STEAP2,CD5L,LBP,MAPKAPK2,KIF3A,ALOX15,CACNG2,CALM3,RAB4A,TRIP10,WASF1,DOCK2,MYO1G,GRIA1,PECAM1,DLG4,AMN,AMPH,SFRP4,MCTP1,ANXA11,SCARA5,CLU,DPYSL2,ARC,TNK2,TFRC,AHSG,ADIPOQ,APP,SYNJ1,ACHE,VEGFA,C3,SYT4,C2,MEGF10,ANXA1,CD5,CD6,VLDLR,MSR1,CD163L1,CALY,IFITM3,HTR2B,MARCO,MRC1,DNM1,SNAP25,TYRO3,NAPB,…
1	TRUE	3.56e-13	880	3639	235	0.065	0.267	GO:0019752	BP	1	carboxylic acid metabolic process	3	TH,PPARG,PDGFB,HK2,HAAO,FOLH1,NR1H3,PON1,GNMT,CD36,APOC2,PRKAR2B,LIPE,CYP4F18,GSTM7,STAT5A,ENO2,ETFB,DLST,FCER1A,MLXIPL,MTHFD2,ACTN3,PDK1,ITIH3,CAV1,CPT1C,HYAL1,FADS1,PLIN5,PTGDS,ALDH1A3,LPL,QDPR,CMAH,ALDOC,ACADVL,ACSL1,ALOX15,DPEP1,PDK4,VNN3,HAL,IGF1,TYSND1,SGPL1,ALDH1L2,ACSL6,LTC4S,PGAM2,ACACA,LPIN1,ALOXE3,GSTZ1,PFKP,ACOT2,ALDH6A1,FARS2,ACOT12,ELOVL7,ACOX2,OXSM,OGDHL,ITIH4,EPHX2,AMACR,PPARA,GPT…
1	TRUE	4.28e-13	326	3639	111	0.031	0.34	GO:1904062	BP	1	regulation of cation transmembrane transport	6	CALM1,GSTM7,PTPN6,MEF2C,CYBA,HAP1,CASQ1,CAV1,KCNQ1,FXYD5,STAC2,CACNB4,MMP9,CRHR1,YWHAH,CACNG2,CALM3,TRDN,FYN,JSRP1,SLC36A2,RGS9,FKBP1B,CACNG1,CACNG4,DLG4,RYR2,CRHBP,HCN1,REM2,FGF12,ARC,MAPK8IP2,FHL1,EHD3,NRXN1,CNIH2,JPH3,OPRK1,CNIH3,ATP1B1,STOM,STK39,CHRNA4,OPRL1,KCNAB1,PTPN22,CASQ2,HPCA,KCNAB2,KCNIP4,TESC,CXCL9,CLEC4B1,CD19,FLNA,ATP4B,CX3CL1,AGT,THY1,UBASH3B,RASGRF1,ANK2,DHRS7C,MYO5A,KCNC2,TWIST…
1	TRUE	5.65e-13	126	3639	58	0.016	0.46	GO:0060078	BP	1	regulation of postsynaptic membrane potential	4	GLRA1,SEZ6,GRIA3,MEF2C,STX1A,GABRA1,GLRA2,GRM1,ADORA2A,GRIA1,GRIN2C,DLG4,MAPK8IP2,APP,GRIK1,SLC29A1,NRXN1,ADCYAP1,CELF4,GRIA4,CHRND,GRIN1,CHRNA4,CHRNB2,GLRB,PPP3CA,CDK5,PRKCZ,WNT7A,GRIN2B,DMPK,CHRNA6,CBLN1,CX3CL1,GRIK4,PPP1R9A,GABRB3,GRIA2,DBN1,GRIN3B,RIMS2,RGS4,DGKI,GRIN3A,GRID1,CHRNB1,CUX2,ADRB2,NPAS4,GRM5,NETO1,NLGN2,GRIK2,ABAT,GRIN2A,KCND2,NLGN1,GRID2
1	TRUE	5.88e-13	2346	3639	524	0.144	0.223	GO:0051128	BP	1	regulation of cellular component organization	3	CAV2,WNT3,CDH4,FAP,PPARG,PDGFB,ACVRL1,SOX9,SEMA4F,HK2,SEZ6,SERPINF1,UHRF1,RND2,UBE2C,SPAG5,NR1H3,METRN,SNX9,SCIN,CD36,APOC2,KLF4,BICD1,DDR1,CRTC1,EFNB3,AQP1,CNN2,CCL24,NES,MEF2C,TMOD4,TNFSF14,EPHB3,HTRA1,FBLIM1,TEK,EPHA2,CYBA,RUNX1T1,HFE,D130043K22RIK,HAP1,STX1A,CAV1,GPRC5B,DYNLL1,CCL8,HYAL1,SPIRE2,FSD1,CLIP3,MYL2,TRPV4,FHOD1,GATA2,GDI1,TTBK1,TNR,WNT11,LBP,BIK,IGFBP4,MMP9,SGK2,RAC3,KIF3A,MAPT,TRI…
1	TRUE	6.08e-13	161	3639	68	0.019	0.422	GO:2001257	BP	1	regulation of cation channel activity	7	CALM1,GSTM7,MEF2C,HAP1,CASQ1,CAV1,KCNQ1,STAC2,CACNB4,MMP9,CRHR1,CACNG2,CALM3,TRDN,JSRP1,RGS9,FKBP1B,CACNG4,DLG4,CRHBP,HCN1,REM2,FGF12,ARC,MAPK8IP2,EHD3,NRXN1,CNIH2,JPH3,CNIH3,STOM,CHRNA4,OPRL1,KCNAB1,CASQ2,HPCA,RASGRF1,ANK2,MYO5A,KCNC2,CALM2,NETO2,HRC,NOS1AP,PLN,ABCC8,KCNS1,STAC3,CACNG5,NPPA,ADRB2,GSG1L,KCNA1,PIRT,CRH,NETO1,KCNS2,NLGN2,ACTN2,RNF207,KCNC1,AKAP6,NLGN1,CACNG3,ANK3,AHNAK,LRRC55,KCNE1L
1	TRUE	7.38e-13	176	3639	72	0.02	0.409	GO:0050807	BP	1	regulation of synapse organization	4	MEF2C,EPHB3,FYN,ARC,UBE2V2,NFATC4,NRXN1,CDH2,CBLN2,SLIT1,NGEF,GRIN1,ITPKA,CHRNB2,EFNA1,NTRK1,PDLIM5,EPHA7,LRP8,CDK5,PTN,WNT7A,DMPK,PAK3,CBLN1,CLSTN2,EPHB1,PPP1R9A,SLITRK5,ARHGAP44,LRRN1,DBN1,TPBG,LRRN3,NEUROD2,SRCIN1,CLSTN1,DNM3,CUX2,LRRTM3,LINGO2,LRTM1,SLITRK6,SLITRK4,LRRC4B,FLRT1,SLITRK3,CDK5R1,OXTR,FRMPD4,C1QL3,LRRC4,GHSR,SIX1,FLRT3,NLGN2,LRRTM4,ARHGEF15,SHISA7,SHISA6,LRTM2,NTRK2,MUSK,CAMK2B,L…
1	TRUE	8.31e-13	1055	3639	270	0.074	0.256	GO:0051093	BP	1	negative regulation of developmental process	2	TBX2,NGFR,WNT3,PPARG,PDGFB,ACVRL1,SOX9,SEMA4F,SEZ6,SERPINF1,TIMP1,RARG,TBX21,SHH,CD36,KLF4,BCL2L12,DLL3,CRHR2,EFNB3,STAT5A,PRKACB,TEK,EPHA2,RUNX1T1,D130043K22RIK,SOD2,CAV1,TWIST2,PHOX2B,TRPV4,GATA2,GDI1,TNR,ETV4,TBX5,MAPT,TBX3,WWC1,YWHAH,E2F2,CCL9,DCN,SOCS2,RFX4,IGF1,SRGN,FSTL3,EFEMP1,MYOCD,SLC6A4,GFAP,FOXG1,SAV1,ZFP36L1,LGMN,ID4,ASPN,ENSMUST00000110042,PTCH1,CXCL14,CARTPT,THBS4,FST,SEMA3G,GDF10,…
1	TRUE	9.71e-13	4628	3639	941	0.259	0.203	GO:0048523	BP	1	negative regulation of cellular process	2	CAV2,TBX2,NGFR,WNT3,TSPAN32,GLRA1,CKMT1,BCL6B,FAP,LCK,PPARG,PDGFB,ACVRL1,ITGA5,SOX9,SEMA4F,HK2,SEZ6,SERPINF1,DLG3,VPREB3,TIMP1,CALM1,UHRF1,RARG,ACP5,CNN1,TBX21,IRX2,COL1A1,NRIP2,NPAS1,NR1H3,STAT6,PEG3,ANGPTL4,SCIN,SHH,LAMB1,CD36,APOC2,PRKAR2B,KLF4,BCL2L12,SULT2B1,DLL3,BICD1,CRHR2,DDR1,IL7R,EFNB3,GSTM7,STAT5A,PTPN6,PDE1C,AQP1,CNN2,NES,PRKACB,CHD5,NDRG1,MLXIPL,MEF2C,TMOD4,TNFSF14,GATA6,TRH,HTRA1,ZB…
1	TRUE	1.03e-12	936	3639	245	0.067	0.262	GO:0002684	BP	1	positive regulation of immune system process	3	LCK,CFP,TBX21,NR1H3,STAT6,SCIN,SHH,CD36,CD79A,IL7R,EFNB3,STAT5A,PTPN6,PGF,CCL24,SH2B2,FCER1A,IL27RA,FCER2A,MEF2C,SH2D1A,TNFSF14,TEK,CYBA,CAV1,GPRC5B,RARRES2,TRPV4,GATA2,C8G,CD83,TTBK1,LBP,CD274,MAPKAPK2,CACNB4,CD40,MMP9,ADORA2B,CRHR1,AOC3,FYN,TNFAIP3,KITL,IGF1,IRAK3,MYO1G,RSAD2,PECAM1,ZFP36L1,LGMN,HSP90AA1,IRF4,ROR2,CXCL14,THBS4,C6,FAM49B,XRCC6,TFRC,HCLS1,APP,CXCL13,IL15RA,SERPING1,PLA2G7,TNFRSF2…
1	TRUE	1.25e-12	1300	3639	319	0.088	0.245	GO:0002682	BP	1	regulation of immune system process	2	TSPAN32,LCK,PPARG,SOX9,VPREB3,CFP,RARG,TBX21,NR1H3,STAT6,SCIN,SHH,CD36,CD79A,FCGRT,IL7R,EFNB3,STAT5A,PTPN6,PGF,CCL24,SH2B2,FCER1A,IL27RA,FCER2A,MEF2C,SH2D1A,TNFSF14,HTRA1,TEK,CYBA,HFE,P4HTM,CAV1,GPRC5B,RARRES2,TRPV4,GATA2,C8G,CD48,CD83,TTBK1,LBP,CD274,MAPKAPK2,CACNB4,CD40,MMP9,ADORA2B,CRHR1,ALOX15,AOC3,FYN,TNFAIP3,KITL,IGF1,ADORA2A,IRAK3,FSTL3,MYO1G,RSAD2,PECAM1,ZFP36L1,LGMN,HSP90AA1,IRF4,ROR2,CX…
1	TRUE	1.39e-12	924	3639	242	0.067	0.262	GO:0040012	BP	1	regulation of locomotion	2	CAV2,WNT3,TRIM25,PPARG,PDGFB,ACVRL1,ITGA5,SOX9,SERPINF1,TIMP1,COL18A1,COL1A1,IL16,SHH,LAMB1,KLF4,STAT5A,SST,AQP1,CNN2,PGF,CCL24,MEF2C,TNFSF14,TEK,EPHA2,SOD2,TWIST2,RARRES2,HYAL1,RETN,TRPV4,GATA2,LAMA5,WNT11,LBP,CD274,CD40,MMP9,TBX5,MAP2K3,DPEP1,AOC3,LAMA4,LAMA2,DCN,KITL,IGF1,SRGAP1,ADORA2A,ADARB1,EFEMP1,MYOCD,CCL11,PECAM1,LGMN,EVL,ENSMUST00000110042,ROR2,CXCL14,MCTP1,THBS4,PLAU,FGF9,RIPK3,HDAC7,A…
1	TRUE	1.45e-12	958	3639	249	0.068	0.26	GO:0010243	BP	1	response to organonitrogen compound	4	CAV2,NGFR,TH,GLRA1,TRIM25,PPARG,SOX9,SLC5A5,DBH,COL6A1,COL1A1,CD36,PRKAR2B,KLF4,CRHR2,GSTM7,STAT5A,SST,AQP1,PRKACB,SH2B2,SLC1A2,MEF2C,TEK,CYBA,APLP1,GABRB2,CAV1,MGST1,RARRES2,KCNQ1,FADS1,GABRA1,RETN,PEA15A,TRPV4,CYBB,LPL,QDPR,FOXRED2,CD40,SLC2A4,GLRA2,CRHR1,FIS1,CALM3,PDK4,RGS17,FYN,TNFAIP3,CTGF,SOCS2,IGF1,EIF4EBP2,ADORA2A,IRAK3,HCN2,BTG2,GABRG2,SDC1,LPIN1,RGS9,CACNG4,SLC6A4,DLG4,ZFP36L1,LGMN,HSP…
1	TRUE	1.52e-12	160	3639	67	0.018	0.419	GO:0007612	BP	1	learning	3	TH,DBH,PRKAR2B,TNR,SLC12A5,CRHR1,NTS,BTG2,LGMN,AMPH,PDE8B,JPH4,PDE1B,ARC,MAPK8IP2,APP,NRXN1,JPH3,OPRK1,GRIN1,SNAP25,BCHE,CHRNB2,B4GALT2,ELAVL4,CDK5,PTN,TACR1,SLC6A1,SLC8A2,AGT,CCK,BRSK1,NDRG4,APBB1,SLC24A2,NEUROD2,SCT,DGKI,UCN,HRH3,CNTNAP2,PAK7,ABCC8,ATP1A3,SYNPO,LRRN4,C1QL1,ADRB2,NPAS4,GRM5,CRH,NETO1,RGS14,CNTN2,GABRA5,NTRK2,GRM7,GRIN2A,FOXB1,NPTX2,PPP1R1B,TAC1,SORCS3,GPR88,PAK6,MUP20
1	TRUE	1.63e-12	1524	3639	363	0.1	0.238	GO:0006952	BP	1	defense response	3	TSPAN32,TRIM25,BCL6B,CLEC10A,LCK,PPARG,SERPINF1,CFP,TIMP1,ACP5,NR1H3,CD36,STAT5A,PTPN6,CCL24,GRAP,FCER1A,IL27RA,MEF2C,SH2D1A,HTRA1,ADAMTS4,EPHA2,CYBA,HFE,CAV1,RELT,GPRC5B,CD163,CCL8,RARRES2,LPO,HYAL1,MCOLN2,TRPV4,C8G,CYBB,CD83,TTBK1,CD5L,LBP,MAPKAPK2,SLPI,IGFBP4,CD40,ADORA2B,LSP1,CCL6,MAP2K3,CCL9,AOC3,FYN,TNFAIP3,IFNGR1,ADORA2A,IRAK3,SDC1,RSAD2,CCL11,CHGA,EVL,IRF4,CRHBP,PDE8B,SERINC5,HTR1A,ITIH4,…
1	TRUE	1.79e-12	1791	3639	415	0.114	0.232	GO:0009888	BP	1	tissue development	3	CAV2,TBX2,WNT3,PDGFB,ACVRL1,ITGA5,SOX9,DLG3,B9D1,COL6A1,RARG,TMEM79,COL18A1,IRX2,COL1A1,SGCA,STAT6,SCIN,SHH,LAMB1,KLF4,SULT2B1,DLL3,CRHR2,DDR1,STAT5A,AQP1,PGF,HAPLN2,PRKACB,RIPK4,MEF2C,GATA6,TEK,EPHA2,ACTN3,CASQ1,CAV1,TCAP,HYAL1,PHOX2B,MYL2,TRPV4,ALDH1A3,NOTCH4,LAMA5,WNT11,CD34,ALDOC,CACNB4,ETV4,MMP9,TBX5,KIF3A,ACADVL,TBX3,CRHR1,LHX1,MYH11,ALOX15,TRIP10,DCN,KITL,CTGF,IGF1,SRGN,LGR5,ADARB1,SGCD,BT…
1	TRUE	2.27e-12	321	3639	108	0.03	0.336	GO:0051961	BP	1	negative regulation of nervous system development	3	WNT3,SOX9,SEMA4F,SEZ6,SHH,DLL3,EFNB3,PRKACB,RUNX1T1,D130043K22RIK,CAV1,PHOX2B,TRPV4,GDI1,TNR,YWHAH,RFX4,EFEMP1,SLC6A4,GFAP,FOXG1,ID4,SEMA3G,WNT7B,APP,IL15RA,NFATC4,TNFRSF21,SOX8,ADCYAP1,SYT4,SLIT1,PITX3,NRP1,COL3A1,ITM2C,NGEF,GPR37L1,VIM,OLFM1,JAG1,NKX2-2,STMN2,EFNA1,PPP3CA,EPHA7,DAB1,CDK5,CRMP1,STAP1,GFI1,RUFY3,DTX1,PTN,WNT7A,IDH2,FLNA,ARHGAP4,PLXNA3,SLIT2,POU4F2,MT3,THY1,ISL2,INPPL1,SOX10,INPP5…
1	TRUE	2.68e-12	5858	3639	1155	0.317	0.197	GO:0071840	BP	1	cellular component organization or biogenesis	1	CAV2,WNT3,TSPAN32,GLRA1,CDH4,FAP,EGFL6,PPARG,PDGFB,ACVRL1,ITGA5,SOX9,SEMA4F,HK2,SEZ6,SERPINF1,B9D1,COL6A1,UHRF1,ITGB7,RND2,CNN1,UBE2C,COL18A1,TUBB6,COL1A1,SGCA,TUBB5,VWF,LTBP2,CD3G,SPAG5,NR1H3,CLGN,METRN,ANGPTL4,REC8,SNX9,RPL3L,SCIN,SHH,GNMT,LAMB1,CD36,APOC2,KLF4,DLGAP1,CD79A,BICD1,CRHR2,DDR1,CRTC1,IL7R,EFNB3,COL5A3,ETV1,PTPN6,AQP1,CNN2,CCL24,NES,HAPLN2,SYT5,CHD5,SH2B2,SLC1A2,NDRG1,NID1,MEF2C,TMO…
1	TRUE	2.83e-12	415	3639	130	0.036	0.313	GO:0006816	BP	1	calcium ion transport	8	LCK,PDGFB,CALM1,IL16,GRIN2D,CRHR2,GSTM7,PTPN6,CYBA,HAP1,CASQ1,CAV1,CACNA2D2,MCOLN2,TRPV4,PKD2L2,STAC2,CACNB4,CRHR1,CACNG2,CALM3,TRDN,FYN,CTGF,IGF1,ADORA2A,JSRP1,RGS9,FKBP1B,CACNG1,CACNG4,GRIN2C,ATP2A3,CACNA1G,AKAP5,RYR2,CAMK2G,CACNA2D3,REM2,JPH4,CACNA1I,SRL,EHD3,JPH3,HTR2B,PTPRC,CACNA1S,ATP1B1,GRIN1,CHRNA4,OPRL1,TRPC4,PTPN22,CASQ2,CHRNB2,EGF,PPP3CA,BSPRY,HPCA,CDK5,NOS3,CXCL9,ADCYAP1R1,CLEC4B1,GRI…
1	TRUE	3.04e-12	1244	3639	306	0.084	0.246	GO:0071495	BP	1	cellular response to endogenous stimulus	3	CAV2,NGFR,TH,GLRA1,PPARG,ACVRL1,SOX9,SERPINF1,SLC5A5,COL6A1,RARG,COL1A1,NR1H3,CD36,KLF4,CRHR2,GSTM7,STAT5A,AQP1,PGF,SH2B2,MEF2C,GATA6,TRH,HTRA1,CYBA,HFE,APLP1,GABRB2,CAV1,RARRES2,KCNQ1,HYAL1,GABRA1,PHOX2B,LY6G6E,CYBB,SLC2A4,GLRA2,CRHR1,LHX1,ACSL1,YWHAH,FIS1,PDK4,WASF1,FYN,CTGF,SOCS2,IGF1,EIF4EBP2,PRMT2,FSTL3,FGF22,HCN2,GABRG2,ACACA,MYOCD,LPIN1,ENSMUST00000106778,SLC6A4,ZFP36L1,LGMN,RYR2,SFRP4,ASP…
1	TRUE	4.42e-12	1494	3639	355	0.098	0.238	GO:0006955	BP	1	immune response	2	TRIM25,BCL6B,LCK,PPARG,VPREB3,CFP,TBX21,CD3G,NR1H3,STAT6,CD36,CD79A,FCGRT,IL7R,STAT5A,PTPN6,CCL24,GRAP,SH2B2,FCER1A,IL27RA,FCER2A,MEF2C,SH2D1A,TNFSF14,PRG4,SUSD2,TEK,CYBA,HFE,CAV1,RELT,GPRC5B,CCL8,RARRES2,MCOLN2,GATA2,C8G,CYBB,CD48,CD83,LBP,CD274,MAPKAPK2,SLPI,CACNB4,CD40,MFNG,ADORA2B,CRHR1,ALOX15,CCL6,CCL9,CD70,FYN,TNFAIP3,DOCK2,IRAK3,MYO1G,RSAD2,CCL11,CHGA,EVL,IRF4,CXCL14,SERINC5,TNFRSF10B,C6,R…
1	TRUE	4.45e-12	1188	3639	294	0.081	0.247	GO:0051336	BP	1	regulation of hydrolase activity	4	CAV2,NGFR,LCK,PPARG,SERPINF1,DLG3,TIMP1,CALM1,ACAP1,NR1H3,ANGPTL4,SNX9,APOC2,KLF4,BCL2L12,BICD1,CHN2,AQP1,CCL24,MEF2C,TNFSF14,EPHB3,EPHA2,ITIH3,CAV1,DYNLL1,CCL8,PLIN5,GDI1,TTBK1,WNT11,SLPI,CD40,MMP9,CCL6,FIS1,CCL9,DPEP1,CALM3,RAB4A,RGS17,STXBP5,FYN,CTGF,IGF1,SRGAP1,APC2,DOCK2,ADORA2A,CYFIP2,RGS9,FKBP1B,CCL11,ADAP2,PECAM1,LLGL2,LGMN,PPP4R4,RGS6,RYR2,ENSMUST00000110042,CAST,DEPDC1B,ITIH4,TNFRSF10B,…
1	TRUE	4.46e-12	900	3639	235	0.065	0.261	GO:0034097	BP	1	response to cytokine	4	TRIM25,PPARG,PDGFB,SOX9,HK2,TIMP1,RARG,ACP5,COL1A1,STAT6,KLF4,IL7R,STAT5A,PTPN6,CCL24,SH2B2,IL27RA,CYBA,CAV1,RELT,ELAVL2,CCL8,RNMT,HYAL1,CD274,MAPKAPK2,CACNB4,CD40,SLC2A4,ACSL1,ALOX15,CCL6,CCL9,DCN,IL20RA,IFNGR1,SOCS2,IRAK3,NEFH,CCL11,ZFP36L1,PFKP,EVL,ASPN,CRHBP,ITIH4,TNFRSF10B,OSMR,PDE1B,ST3GAL6,TFRC,HCLS1,ADIPOQ,ROBO1,IFNAR2,SYNJ1,TUBA1B,GPD1,KRT18,CXCL13,TNFRSF21,TSLP,AQP4,CD74,ANXA1,OTUB1,FAS…
1	TRUE	5.22e-12	224	3639	83	0.023	0.371	GO:0003015	BP	1	heart process	2	TBX2,TH,CALM1,CRHR2,CAV1,TCAP,KCNQ1,CACNA2D2,MYL2,MAP2K3,CALM3,TRDN,FYN,CTGF,SGCD,SMTN,FKBP1B,CACNA1G,CHGA,HSP90AA1,RYR2,GATA4,POPDC2,EHD3,SLC1A1,TNNT2,ATP1B1,CASQ2,TACR3,UTS2,NOS3,NMU,KCNJ8,DMPK,CSRP3,NOX4,CALCA,TNNI2,FLNA,GNAO1,AGT,ANK2,ATP1A1,SGCG,TNNI3,CALM2,APLN,GCH1,HRC,KCNH2,NOS1AP,RGS4,MC3R,PLN,UCN,MYH6,KCND3,ATP1A3,NPPA,PKP2,CHRM2,ADRB2,ADRA1A,TTN,MYH7,KCNN2,DSP,RNF207,HOPX,MYL3,MYL4,AKA…
1	TRUE	7.2e-12	89	3639	45	0.012	0.506	GO:0051963	BP	1	regulation of synapse assembly	5	MEF2C,EPHB3,UBE2V2,NRXN1,CBLN2,SLIT1,GRIN1,CHRNB2,NTRK1,PDLIM5,EPHA7,WNT7A,CBLN1,CLSTN2,EPHB1,PPP1R9A,SLITRK5,LRRN1,TPBG,LRRN3,CLSTN1,CUX2,LRRTM3,LINGO2,LRTM1,SLITRK6,SLITRK4,LRRC4B,FLRT1,SLITRK3,OXTR,GHSR,SIX1,FLRT3,NLGN2,LRRTM4,LRTM2,NTRK2,MUSK,LRRTM1,NLGN1,XLR4B,GRID2,LRRTM2,SLITRK1
1	TRUE	7.77e-12	504	3639	149	0.041	0.296	GO:0015672	BP	1	monovalent inorganic cation transport	6	AQP1,ATP6V1B2,SLC34A3,CAV1,KCNQ1,FXYD5,SLC47A1,KCNQ2,SLC12A5,SLC13A3,KCNAB3,SLC22A5,YWHAH,SLC6A15,SLC17A8,SLC36A2,HCN2,ATP6V1C2,SLC13A5,CACNA1G,AKAP5,HCN1,KCNV1,CACNA1I,FGF12,SLC4A8,FHL1,SLC38A1,SLC5A7,ATP6V0C,ADCYAP1,ATP6V1G2,SLC12A2,MAGED2,CDK2,COX8B,OPRK1,SERPINE2,ATP1B1,KCNJ3,STOM,SLC4A10,STK39,SNAP25,GNAS,NKAIN4,KCNAB1,CASQ2,KCNC4,HCN3,TMEM38B,KCNAB2,NOS3,KCNIP4,SLC10A4,SLC10A6,TESC,KCNJ8,AB…
1	TRUE	9.41e-12	935	3639	241	0.066	0.258	GO:0033993	BP	1	response to lipid	4	TH,TRIM25,PPARG,SOX9,SERPINF1,HOXA10,RARG,ACP5,COL1A1,NR1H3,PON1,CD36,KLF4,SST,AQP1,MEF2C,TRH,TEK,CYBA,CNP,SOD2,CAV1,RELT,MGST1,FADS1,GATA2,PTGDS,CYBB,ARNT2,LBP,MAPKAPK2,SLPI,CD40,ACSL1,YWHAH,FIS1,CALM3,PDK4,TNFAIP3,DCN,CTGF,SOCS2,IGF1,IRAK3,PRMT2,ADCY1,ACACA,SDC1,RGS9,CMPK2,ENSMUST00000106778,SLC6A4,ZFP36L1,PTCH1,CRHBP,GATA4,CLU,NEFL,TNFRSF10B,WNT7B,PPARA,CD96,ADIPOQ,SYNJ1,ADCY6,DHH,CXCL13,NFATC…
1	TRUE	1.21e-11	181	3639	71	0.02	0.392	GO:0055001	BP	1	muscle cell development	4	CAV2,MEF2C,TMOD4,ACTN3,CASQ1,TCAP,CACNA2D2,MYL2,CACNB4,TBX3,MYH11,TRIP10,IGF1,MYBPC1,SGCD,MYOCD,SDC1,KRT19,LDB3,GATA4,COL14A1,POPDC2,NFATC4,VEGFA,MYOM1,MEGF10,TNNT2,ENG,NEB,CASQ2,MYOZ2,PPP3CA,PDLIM5,UCHL1,LMOD2,CSRP3,RYR1,PAK1,MYOM2,ACTA1,AGT,TMOD2,ANK2,SGCG,MYF6,DNER,SMAD6,RGS4,MYBPC2,STAC3,MYH6,CHRNB1,NPPA,LMOD3,ADRA1A,KRT8,TTN,ACTN2,LRRC10,AKAP6,TRIM54,CAV3,AKAP13,ANKRD23,AGTR2,ACTC1,MYOZ1,FLN…
1	TRUE	1.22e-11	913	3639	236	0.065	0.258	GO:0044255	BP	1	cellular lipid metabolic process	2	TH,DGKE,PPARG,PDGFB,ABHD15,NR1H3,PON1,CD36,APOC2,PRKAR2B,KLF4,LIPE,CYP4F18,GSTM7,STAT5A,ETFB,MLXIPL,GATA6,TEK,PDK1,CAV1,CPT1C,RARRES2,FADS1,PLIN5,MOGAT1,PTGDS,ALDH1A3,LPL,ACADVL,ACSL1,ALOX15,PDK4,TYSND1,SGPL1,ACSL6,ACACA,LPIN1,MBOAT2,EFR3B,ALOXE3,ACOT2,DEGS2,ACOT12,HEXB,ELOVL7,SERINC5,ACOX2,OXSM,EPHX2,DHRS4,FITM1,AMACR,PPARA,APOD,DGAT1,CHKB,ST3GAL6,EHHADH,DGKG,ADIPOQ,SYNJ1,GPD1,AGPAT4,PLA2G7,CYP1…
1	TRUE	1.29e-11	543	3639	157	0.043	0.289	GO:0007169	BP	1	transmembrane receptor protein tyrosine kinase signaling pathway	6	CAV2,LCK,PDGFB,SOX9,COL1A1,DDR1,EFNB3,STAT5A,PGF,GRAP,SH2B2,INSRR,EPHB3,TEK,EPHA2,HAP1,MAPKAPK2,IGFBP4,MMP9,PDK4,WASF1,FYN,DCN,CTGF,SOCS2,IGF1,EIF4EBP2,SGPL1,FGF22,CYFIP2,EFEMP1,MYOCD,RHBDF2,LGMN,SHC3,ROR2,ATXN7,FGF9,DOK2,GFRA2,APOD,AHSG,ADIPOQ,ROBO1,APP,IGFBP6,SMOC2,VEGFA,XDH,NRXN1,TMEM204,GFRA3,PDGFRB,GFRA1,NRP1,MSTN,ZAP70,IGFBP5,NGEF,SLC30A10,DDR2,LTK,GFRA4,EFNA1,EGF,EFNA3,NTRK1,EPHA7,ENHO,YBX…
1	TRUE	1.42e-11	804	3639	213	0.059	0.265	GO:0030334	BP	1	regulation of cell migration	4	PPARG,PDGFB,ACVRL1,ITGA5,SOX9,SERPINF1,TIMP1,COL18A1,COL1A1,SHH,LAMB1,KLF4,STAT5A,SST,AQP1,CNN2,PGF,CCL24,MEF2C,TNFSF14,TEK,EPHA2,SOD2,TWIST2,RARRES2,HYAL1,RETN,TRPV4,GATA2,LAMA5,WNT11,LBP,CD274,CD40,MMP9,TBX5,MAP2K3,DPEP1,AOC3,LAMA4,LAMA2,DCN,KITL,IGF1,SRGAP1,ADARB1,EFEMP1,MYOCD,CCL11,PECAM1,LGMN,EVL,ENSMUST00000110042,ROR2,CXCL14,MCTP1,THBS4,PLAU,FGF9,RIPK3,HDAC7,APOD,ADIPOQ,ROBO1,APP,CXCL13,TR…
1	TRUE	1.43e-11	216	3639	80	0.022	0.37	GO:0060047	BP	1	heart contraction	3	TBX2,TH,CALM1,CRHR2,CAV1,TCAP,KCNQ1,CACNA2D2,MYL2,MAP2K3,CALM3,TRDN,CTGF,SGCD,SMTN,FKBP1B,CACNA1G,CHGA,HSP90AA1,RYR2,GATA4,POPDC2,EHD3,SLC1A1,TNNT2,ATP1B1,CASQ2,TACR3,UTS2,NOS3,NMU,KCNJ8,DMPK,CSRP3,CALCA,TNNI2,FLNA,GNAO1,AGT,ANK2,ATP1A1,SGCG,TNNI3,CALM2,APLN,GCH1,HRC,KCNH2,NOS1AP,RGS4,MC3R,PLN,UCN,MYH6,KCND3,ATP1A3,NPPA,PKP2,CHRM2,ADRB2,ADRA1A,TTN,MYH7,KCNN2,DSP,RNF207,HOPX,MYL3,MYL4,AKAP6,TAC1,M…
1	TRUE	1.53e-11	468	3639	140	0.038	0.299	GO:0072511	BP	1	divalent inorganic cation transport	6	LCK,PDGFB,CALM1,IL16,GRIN2D,CRHR2,GSTM7,PTPN6,CYBA,HAP1,CASQ1,CAV1,CACNA2D2,MCOLN2,TRPV4,PKD2L2,STAC2,CACNB4,CRHR1,CACNG2,CALM3,TRDN,FYN,CTGF,IGF1,ADORA2A,JSRP1,TCN2,RGS9,FKBP1B,CACNG1,CACNG4,GRIN2C,ATP2A3,CACNA1G,AKAP5,RYR2,CAMK2G,CACNA2D3,REM2,JPH4,CACNA1I,SRL,EHD3,SLC39A6,JPH3,HTR2B,PTPRC,CACNA1S,ATP1B1,SLC30A10,GRIN1,CHRNA4,OPRL1,TRPC4,PTPN22,CASQ2,CHRNB2,EGF,PPP3CA,BSPRY,HPCA,CDK5,NOS3,SLC30…
1	TRUE	1.77e-11	955	3639	244	0.067	0.255	GO:0009887	BP	1	animal organ morphogenesis	3	TBX2,WNT3,TH,ACVRL1,SOX9,HOXB6,RARG,ACP5,IRX2,COL1A1,HOXC11,STAT6,SHH,LAMB1,DDR1,STAT5A,AQP1,PGF,MEF2C,GATA6,HTRA1,TEK,EPHA2,ACTN3,CAV1,TCAP,TBX1,HYAL1,MYL2,TRPV4,GATA2,ALDH1A3,LAMA5,WNT11,FLI1,CD34,ETV4,TBX5,KIF3A,TBX3,LHX1,TNFAIP3,CTGF,IGF1,SGPL1,ADARB1,EFEMP1,SDC1,FAM20A,CCL11,ITGB4,SLC6A4,FOXG1,SAV1,VSX2,RYR2,SFRP4,ID4,ASPN,ROR2,PTCH1,HCN1,FST,PLAU,GATA4,FGF9,ATP8A2,WNT7B,PPARA,COL2A1,VEGFA,C…
1	TRUE	1.91e-11	496	3639	146	0.04	0.294	GO:0001525	BP	1	angiogenesis	3	NGFR,FAP,PPARG,ACVRL1,ITGA5,HK2,SERPINF1,COL18A1,ANGPTL4,SHH,CD36,KLF4,CRHR2,AQP1,PGF,CCL24,GATA6,EPHB3,TEK,EPHA2,CAV1,HYAL1,GATA2,CYBB,CD34,CD40,MMP9,ADORA2B,E2F2,DCN,CTGF,UNC5B,PTPRB,NRCAM,CCL11,PECAM1,TNFAIP2,THBS4,PLAU,GATA4,FGF9,C6,CMA1,WNT7B,HDAC7,ROBO1,NFATC4,SMOC2,VEGFA,CYP1B1,NRXN1,C3,ANXA1,ITGB8,MMP19,NRP1,SOX17,CASP8,FN1,VANGL2,ENG,DLL4,EFNA1,EGF,ENPEP,EFNA3,NTRK1,ECM1,DDAH1,CYR61,B4GA…
1	TRUE	1.96e-11	465	3639	139	0.038	0.299	GO:0070838	BP	1	divalent metal ion transport	7	LCK,PDGFB,CALM1,IL16,GRIN2D,CRHR2,GSTM7,PTPN6,CYBA,HAP1,CASQ1,CAV1,CACNA2D2,MCOLN2,TRPV4,PKD2L2,STAC2,CACNB4,CRHR1,CACNG2,CALM3,TRDN,FYN,CTGF,IGF1,ADORA2A,JSRP1,RGS9,FKBP1B,CACNG1,CACNG4,GRIN2C,ATP2A3,CACNA1G,AKAP5,RYR2,CAMK2G,CACNA2D3,REM2,JPH4,CACNA1I,SRL,EHD3,SLC39A6,JPH3,HTR2B,PTPRC,CACNA1S,ATP1B1,SLC30A10,GRIN1,CHRNA4,OPRL1,TRPC4,PTPN22,CASQ2,CHRNB2,EGF,PPP3CA,BSPRY,HPCA,CDK5,NOS3,SLC30A3,CX…
1	TRUE	2.08e-11	302	3639	101	0.028	0.334	GO:0050768	BP	1	negative regulation of neurogenesis	5	WNT3,SOX9,SEMA4F,SEZ6,SHH,DLL3,EFNB3,RUNX1T1,D130043K22RIK,CAV1,PHOX2B,TRPV4,GDI1,TNR,YWHAH,EFEMP1,SLC6A4,GFAP,FOXG1,ID4,SEMA3G,WNT7B,APP,IL15RA,NFATC4,SOX8,ADCYAP1,SYT4,SLIT1,PITX3,NRP1,COL3A1,ITM2C,NGEF,GPR37L1,VIM,OLFM1,JAG1,NKX2-2,STMN2,EFNA1,PPP3CA,EPHA7,DAB1,CDK5,CRMP1,STAP1,GFI1,RUFY3,DTX1,PTN,WNT7A,IDH2,FLNA,ARHGAP4,PLXNA3,SLIT2,POU4F2,MT3,THY1,ISL2,INPPL1,SOX10,INPP5J,NKX6-1,MAG,APBB1,ZF…
1	TRUE	2.27e-11	1517	3639	356	0.098	0.235	GO:0048585	BP	1	negative regulation of response to stimulus	2	CAV2,WNT3,PPARG,PDGFB,SOX9,SERPINF1,CALM1,ACP5,TBX21,NR1H3,STAT6,SHH,KLF4,BCL2L12,DLL3,BICD1,CRHR2,IL7R,GSTM7,PTPN6,PDE1C,PRKACB,IL27RA,HTRA1,EPHA2,ACTN3,HFE,APLP1,SOD2,CAV1,PLIN5,PEA15A,LY6G6E,GATA2,TNR,WNT11,CD34,DYRK3,C1QTNF1,MMP9,WWC1,ALOX15,CALM3,RGS17,FYN,TNFAIP3,FABP7,DCN,SOCS2,RFX4,IGF1,UNC5B,APC2,ADORA2A,IRAK3,FSTL3,MYOCD,RGS9,FKBP1B,NGB,LGMN,RGS6,SFRP4,IRF4,ASPN,ROR2,PTCH1,MCTP1,CARTPT,…
1	TRUE	2.27e-11	118	3639	53	0.015	0.449	GO:0099565	BP	1	chemical synaptic transmission, postsynaptic	1	GLRA1,SEZ6,GRIA3,MEF2C,STX1A,GLRA2,ADORA2A,GRIA1,GRIN2C,DLG4,MAPK8IP2,APP,GRIK1,SLC29A1,NRXN1,CELF4,GRIA4,CHRND,GRIN1,CHRNA4,CHRNB2,GLRB,PPP3CA,CDK5,PRKCZ,WNT7A,GRIN2B,DMPK,CHRNA6,CBLN1,CX3CL1,GRIK4,PPP1R9A,GABRB3,GRIA2,DBN1,GRIN3B,RIMS2,RGS4,DGKI,GRIN3A,GRID1,CHRNB1,CUX2,ADRB2,NPAS4,NETO1,NLGN2,GRIK2,ABAT,GRIN2A,NLGN1,GRID2
1	TRUE	2.3e-11	370	3639	117	0.032	0.316	GO:0042692	BP	1	muscle cell differentiation	4	CAV2,TBX2,PDGFB,SOX9,SHH,MEF2C,TMOD4,TNFSF14,GATA6,ACTN3,SOD2,CASQ1,TCAP,CCL8,CACNA2D2,MYL2,CACNB4,TBX5,TBX3,MYH11,TRIP10,IGF1,MYBPC1,SGCD,MYOCD,SDC1,KRT19,LDB3,GATA4,FGF9,COL14A1,WNT7B,POPDC2,NFATC4,VEGFA,MYOM1,TMEM204,CDH2,MEGF10,PDCD4,ANKRD2,SEMA4C,IGFBP5,TNNT2,VANGL2,ITGA8,ENG,NEB,MYLK2,RBM38,CASQ2,MYOZ2,PPP3CA,PDLIM5,YBX1,UCHL1,CXCL9,LMOD2,DMPK,CSRP3,NOX4,RYR1,PAK1,MYOM2,ACTA1,AGT,OLFM2,TMOD…
1	TRUE	2.3e-11	210	3639	78	0.021	0.371	GO:0016054	BP	1	organic acid catabolic process	2	PON1,LIPE,CYP4F18,ETFB,DLST,CPT1C,HYAL1,PLIN5,QDPR,ACADVL,HAL,TYSND1,ALDH1L2,LPIN1,GSTZ1,ACOT2,ALDH6A1,ACOX2,GPT,EHHADH,ADIPOQ,CSAD,CBS,ECI1,PCYOX1L,ASRGL1,ECHS1,HADHA,ADHFE1,ACADL,GAD2,KYNU,SLC27A2,ACOXL,LPIN3,MCCC1,ETFDH,HADH,DDAH1,DECR1,ALDH4A1,ACOT7,NOS3,HPD,ACADS,PON3,BCAT1,BCKDK,BCAT2,CES1F,ACAT1,CRABP1,ETFA,CDO1,TWIST1,ALDH5A1,ACAA2,ASPG,KMO,HIBCH,ACACB,DAO,ACAD12,GLS2,CNR1,ACOT4,ECH1,CES1…
1	TRUE	2.3e-11	210	3639	78	0.021	0.371	GO:0046395	BP	1	carboxylic acid catabolic process	3	PON1,LIPE,CYP4F18,ETFB,DLST,CPT1C,HYAL1,PLIN5,QDPR,ACADVL,HAL,TYSND1,ALDH1L2,LPIN1,GSTZ1,ACOT2,ALDH6A1,ACOX2,GPT,EHHADH,ADIPOQ,CSAD,CBS,ECI1,PCYOX1L,ASRGL1,ECHS1,HADHA,ADHFE1,ACADL,GAD2,KYNU,SLC27A2,ACOXL,LPIN3,MCCC1,ETFDH,HADH,DDAH1,DECR1,ALDH4A1,ACOT7,NOS3,HPD,ACADS,PON3,BCAT1,BCKDK,BCAT2,CES1F,ACAT1,CRABP1,ETFA,CDO1,TWIST1,ALDH5A1,ACAA2,ASPG,KMO,HIBCH,ACACB,DAO,ACAD12,GLS2,CNR1,ACOT4,ECH1,CES1…
1	TRUE	2.67e-11	115	3639	52	0.014	0.452	GO:0050905	BP	1	neuromuscular process	1	GLRA1,NPAS1,GRIN2D,CAMTA1,ALDH1A3,TNR,CNTNAP1,RAC3,FABP7,ADORA2A,ADARB1,GRIN2C,DLG4,HEXB,PDE8B,ATP8A2,NEFL,JPH4,FGF12,APP,CLIC5,NRXN1,JPH3,GRIN1,GLRB,KCNAB2,UCHL1,ATP2B2,POU4F2,DBN1,GCH1,UCN,GRIN3A,NKX6-2,PRRT2,PENK,SLITRK6,KCNA1,POU4F1,HOXD10,TMEM150C,NLGN2,CAMK2B,KCNH1,GRIN2A,NRG1,CTNNA2,SCN1A,GBX1,TCF15,GPR88,GRID2
1	TRUE	2.68e-11	401	3639	124	0.034	0.309	GO:0010959	BP	1	regulation of metal ion transport	5	PDGFB,CALM1,IL16,CRHR2,GSTM7,PTPN6,CYBA,HFE,HAP1,CASQ1,CAV1,KCNQ1,FXYD5,STAC2,CACNB4,CRHR1,YWHAH,CALM3,TRDN,FYN,IGF1,ADORA2A,JSRP1,RGS9,FKBP1B,CACNG1,CACNA1G,AKAP5,RYR2,REM2,JPH4,FGF12,FHL1,EHD3,ADCYAP1,JPH3,OPRK1,SERPINE2,ATP1B1,SLC30A10,STOM,GRIN1,STK39,GNAS,NKAIN4,OPRL1,TRPC4,KCNAB1,PTPN22,CASQ2,EGF,HPCA,KCNAB2,NOS3,KCNIP4,TESC,CXCL9,ADCYAP1R1,CLEC4B1,ATP2B2,DMPK,CD19,FLNA,GNAO1,CX3CL1,AGT,THY…
1	TRUE	2.96e-11	367	3639	116	0.032	0.316	GO:0018108	BP	1	peptidyl-tyrosine phosphorylation	5	CAV2,LCK,PDGFB,ITGA5,DLG3,CD36,DDR1,EFNB3,STAT5A,PTPN6,GRAP,MATK,FCER1A,INSRR,EPHB3,TEK,EPHA2,CAV1,GPRC5B,LRRK1,TTBK1,DYRK3,CD40,MAP2K3,FYN,KITL,IGF1,EFEMP1,PECAM1,DLG4,HSP90AA1,ENSMUST00000110042,ROR2,THBS4,TNK2,HCLS1,AHSG,ADIPOQ,APP,VEGFA,PKDCC,TSLP,CD74,PDGFRB,GFRA1,NRP1,ZAP70,PTPRC,DDR2,ABI2,LTK,TYRO3,PTPN22,IL6RA,EFNA1,EGF,NTRK1,EPHA7,LRP8,DYRK2,EPHA8,FGR,EPHA10,PRKCZ,BST1,STAP1,FLT1,EPHB4,T…
1	TRUE	3.33e-11	255	3639	89	0.024	0.349	GO:0090257	BP	1	regulation of muscle system process	2	LCK,CALM1,SGCA,KLF4,MEF2C,ACTN3,CASQ1,CAV1,KCNQ1,TNNC2,AKAP1,ADORA2B,CALM3,TRIP10,CTGF,IGF1,SMTN,MYOCD,FKBP1B,CHGA,HSP90AA1,RYR2,CAMK2G,GATA4,COL14A1,SRL,EHD3,MSTN,IGFBP5,TNNT2,ATP1B1,MYLK2,CASQ2,PPP3CA,TACR3,TRIM63,NOS3,NMU,CALD1,TACR1,DMPK,RYR1,CALCA,ATP2A1,PAK1,TNNI2,FLNA,AGT,ANK2,ATP1A1,ADRA2A,DBN1,TBXA2R,TNNI3,CALM2,HSPB6,HAND2,HRC,RGS4,PLN,UCN,ABCC8,PDE9A,NPPA,PKP2,SLN,FOXO1,ADRA2C,CHRM2,AD…
1	TRUE	4.16e-11	784	3639	207	0.057	0.264	GO:0071345	BP	1	cellular response to cytokine stimulus	5	TRIM25,PPARG,PDGFB,SOX9,HK2,RARG,COL1A1,STAT6,KLF4,IL7R,STAT5A,PTPN6,CCL24,SH2B2,IL27RA,CYBA,CAV1,RELT,ELAVL2,CCL8,RNMT,HYAL1,CACNB4,CD40,SLC2A4,ACSL1,ALOX15,CCL6,CCL9,DCN,IL20RA,IFNGR1,SOCS2,IRAK3,NEFH,CCL11,ZFP36L1,PFKP,EVL,ASPN,CRHBP,TNFRSF10B,OSMR,PDE1B,ST3GAL6,TFRC,HCLS1,ADIPOQ,ROBO1,IFNAR2,TUBA1B,GPD1,KRT18,CXCL13,TNFRSF21,TSLP,AQP4,CD74,OTUB1,FAS,TNFRSF25,ANKRD1,PELI3,FASN,BBS4,IFITM3,SIGI…
1	TRUE	4.26e-11	159	3639	64	0.018	0.403	GO:0006937	BP	1	regulation of muscle contraction	3	LCK,CALM1,ACTN3,CASQ1,CAV1,KCNQ1,TNNC2,ADORA2B,CALM3,CTGF,SMTN,MYOCD,FKBP1B,CHGA,HSP90AA1,RYR2,GATA4,EHD3,TNNT2,ATP1B1,MYLK2,CASQ2,TACR3,NMU,CALD1,TACR1,DMPK,RYR1,CALCA,ATP2A1,TNNI2,FLNA,ANK2,ATP1A1,ADRA2A,DBN1,TBXA2R,TNNI3,CALM2,HSPB6,HRC,PLN,UCN,NPPA,PKP2,ADRA2C,CHRM2,ADRB2,ADRA1A,CHRM3,SSTR2,KCNA1,OXTR,GHSR,MYH7,DSP,ABAT,RNF207,MYL3,AKAP6,TNNT3,CAV3,TNNT1,TNNC1
1	TRUE	4.58e-11	141	3639	59	0.016	0.418	GO:0007613	BP	1	memory	3	TH,ITGA5,SERPINF1,DBH,CRTC1,MAPT,CRHR1,IGF1,EIF4EBP2,ADCY1,GRIA1,SLC6A4,LGMN,ADCY8,ARC,APP,SYT4,HTR7,JPH3,ITGA8,GRIN1,MDK,SNAP25,CHRNB2,CALB1,B4GALT2,PRKCZ,TACR1,SLC8A2,CCK,S100B,KCNK10,HTR2A,KCNK2,SLC24A2,CAMK4,HRH3,RCAN2,PAK7,ABCC8,ATP1A3,CUX2,LRRN4,CNR1,NPAS4,OXTR,NETO1,RGS14,CX3CR1,SHISA7,NTRK2,CEBPB,GRM7,MUSK,GRIN2A,PPP1R1B,TAC1,SORCS3,PAK6
1	TRUE	4.74e-11	954	3639	242	0.067	0.254	GO:0009725	BP	1	response to hormone	3	CAV2,TH,PPARG,SERPINF1,SLC5A5,HOXA10,TIMP1,RARG,COL1A1,NR1H3,CRHR2,STAT5A,SST,AQP1,PGF,SH2B2,MEF2C,GATA6,TRH,TEK,CYBA,CAV1,RARRES2,FADS1,RETN,LY6G6E,TRPV4,PTGDS,CYBB,STEAP2,ARNT2,QDPR,SLC2A4,CRHR1,ACSL1,MB,YWHAH,CALM3,PDK4,FYN,CTGF,SOCS2,IGF1,EIF4EBP2,PRMT2,BTG2,ACACA,SDC1,LPIN1,RGS9,ENSMUST00000106778,SLC6A4,ZFP36L1,PTCH1,CRHBP,GATA4,NEFL,WNT7B,PPARA,LY6H,HCLS1,AHSG,ADIPOQ,ADCY6,DHH,DUSP1,ADCYAP…
1	TRUE	5.01e-11	182	3639	70	0.019	0.385	GO:0097485	BP	1	neuron projection guidance	8	WNT3,CDH4,SEMA4F,SHH,EFNB3,ETV1,EPHB3,ETV4,LHX1,LAMA2,UNC5B,NRCAM,FOXG1,EVL,PTCH1,DPYSL2,WNT7B,ROBO1,APP,VEGFA,MAPK8IP3,GFRA3,SLIT1,RNF165,NRP1,NFASC,LHX4,VANGL2,KIF5C,LHX3,EFNA1,EFNA3,NTRK1,EPHA7,EPHA8,CDK5,CRMP1,CHL1,PTPRO,EFNB1,L1CAM,PLXNA3,SLIT2,POU4F2,FEZ1,ISL2,EPHB1,GBX2,APBB1,ISPD,TUBB2B,GAP43,CDK5R1,NTF3,DSCAM,FLRT3,SEMA5B,BMPR1B,ROBO2,LAMB2,CNTN2,CHN1,UNC5C,CXCL12,TUBB3,CNTN4,LGI1,GBX1,A…
1	TRUE	5.12e-11	1873	3639	423	0.116	0.226	GO:0006468	BP	1	protein phosphorylation	4	CAV2,LCK,PDGFB,ACVRL1,ITGA5,SOX9,DLG3,PNCK,SNX9,CD36,PRKAR2B,KLF4,CRHR2,DDR1,EFNB3,STAT5A,PTPN6,CCL24,GRAP,MATK,PRKACB,RIPK4,FCER1A,MLXIPL,MEF2C,INSRR,EPHB3,TEK,EPHA2,PDK1,HFE,CAV1,GPRC5B,CCL8,RARRES2,CLIP3,TRPV4,LRRK1,TTBK1,WNT11,CAMK1G,DYRK3,MAPKAPK2,C1QTNF1,IGFBP4,CD40,DBNDD2,MMP9,SGK2,ACSL1,WWC1,ALOX15,CCL6,MAP2K3,CCL9,PDK4,GRM1,FYN,TNFAIP3,DCN,KITL,CTGF,SOCS2,IGF1,ADORA2A,MKNK2,IRAK3,ADARB1,…
1	TRUE	5.28e-11	370	3639	116	0.032	0.314	GO:0018212	BP	1	peptidyl-tyrosine modification	1	CAV2,LCK,PDGFB,ITGA5,DLG3,CD36,DDR1,EFNB3,STAT5A,PTPN6,GRAP,MATK,FCER1A,INSRR,EPHB3,TEK,EPHA2,CAV1,GPRC5B,LRRK1,TTBK1,DYRK3,CD40,MAP2K3,FYN,KITL,IGF1,EFEMP1,PECAM1,DLG4,HSP90AA1,ENSMUST00000110042,ROR2,THBS4,TNK2,HCLS1,AHSG,ADIPOQ,APP,VEGFA,PKDCC,TSLP,CD74,PDGFRB,GFRA1,NRP1,ZAP70,PTPRC,DDR2,ABI2,LTK,TYRO3,PTPN22,IL6RA,EFNA1,EGF,NTRK1,EPHA7,LRP8,DYRK2,EPHA8,FGR,EPHA10,PRKCZ,BST1,STAP1,FLT1,EPHB4,T…
1	TRUE	5.52e-11	1113	3639	274	0.075	0.246	GO:0009628	BP	1	response to abiotic stimulus	2	TH,LCK,PPARG,ACVRL1,SOX9,SERPINF1,DBH,COL1A1,CLPB,ANGPTL4,CD36,CRTC1,ETV1,SST,AQP1,CNN2,PGF,SLC1A2,NDRG1,INSRR,TNFSF14,GATA6,TRH,HSPB7,CRIP1,TEK,PDK1,CYBA,SOD2,CASQ1,STX1A,RAD51C,CAV1,TCAP,HYAL1,TRPV4,PKD2L2,CYBB,LPL,ARNT2,WNT11,CD34,CACNB4,CD40,SLC12A5,MAPT,SLC2A4,ACADVL,CRHR1,MB,TRIP10,GRM1,FYN,NTS,DCN,CTGF,IGF1,BTG2,MYOCD,SLC6A4,ZFP36L1,LGMN,ACOT2,HSP90AA1,RYR2,PTCH1,HABP4,PDE8B,CAMK2G,PLAU,GA…
1	TRUE	5.72e-11	849	3639	220	0.06	0.259	GO:2000145	BP	1	regulation of cell motility	3	PPARG,PDGFB,ACVRL1,ITGA5,SOX9,SERPINF1,TIMP1,COL18A1,COL1A1,SHH,LAMB1,KLF4,STAT5A,SST,AQP1,CNN2,PGF,CCL24,MEF2C,TNFSF14,TEK,EPHA2,SOD2,TWIST2,RARRES2,HYAL1,RETN,TRPV4,GATA2,LAMA5,WNT11,LBP,CD274,CD40,MMP9,TBX5,MAP2K3,DPEP1,AOC3,LAMA4,LAMA2,DCN,KITL,IGF1,SRGAP1,ADARB1,EFEMP1,MYOCD,CCL11,PECAM1,LGMN,EVL,ENSMUST00000110042,ROR2,CXCL14,MCTP1,THBS4,PLAU,FGF9,RIPK3,HDAC7,APOD,ADIPOQ,ROBO1,APP,CXCL13,TR…
1	TRUE	5.91e-11	1698	3639	389	0.107	0.229	GO:0019220	BP	1	regulation of phosphate metabolic process	2	CAV2,LCK,PDGFB,ACVRL1,ITGA5,SOX9,DLG3,CALM1,SNX9,CD36,APOC2,PRKAR2B,KLF4,CRHR2,PTPN6,CCL24,FCER1A,MLXIPL,MEF2C,TEK,EPHA2,ACTN3,PDK1,RUNDC3A,HFE,CAV1,GPRC5B,DYNLL1,CCL8,RARRES2,CLIP3,TRPV4,CAMTA1,LRRK1,TTBK1,WNT11,C1QTNF1,IGFBP4,CD40,DBNDD2,MMP9,MAPT,AKAP1,ADORA2B,ACSL1,WWC1,ALOX15,CCL6,MAP2K3,CCL9,CALM3,PDK4,GRM1,FYN,TNFAIP3,DCN,KITL,CTGF,SOCS2,IGF1,ADORA2A,IRAK3,ADARB1,PGAM2,MYOCD,NTSR2,FAM20A,F…
1	TRUE	6.36e-11	164	3639	65	0.018	0.396	GO:0030534	BP	1	adult behavior	2	GLRA1,SEZ6,DBH,GRIN2D,EFNB3,SLC1A2,TRH,CNP,CACNB4,MAPT,CRHR1,GABRG2,UNC79,CARTPT,CRHBP,KLHL1,PPARA,FGF12,APP,NRXN1,BBS4,OPRK1,DNM1,NR4A2,GRIN1,CHRNA4,CHRNB2,GLRB,DAB1,DMBX1,CDK5,SLC10A4,UCHL1,CHL1,SEZ6L2,ABHD12,ZIC1,SLITRK5,HTR2A,PCDH17,PBX3,CNTNAP2,ADAM22,ATP1A3,CHRNB1,HTR2C,HOXD9,KCNJ10,SLITRK6,HOXD10,GHSR,NLGN2,CNTN2,ALK,HOXB8,GRM7,ABAT,LEP,CEND1,CXCL12,PPP1R1B,SCN1A,GBX1,ADH1,SLITRK1
1	TRUE	6.38e-11	688	3639	186	0.051	0.27	GO:0032101	BP	1	regulation of response to external stimulus	3	WNT3,TSPAN32,BCL6B,PPARG,PDGFB,SERPINF1,ACP5,IL16,NR1H3,SHH,CD36,KLF4,STAT5A,PGF,CCL24,FCER1A,TNFSF14,HTRA1,CYBA,CAV1,GPRC5B,RARRES2,TRPV4,TTBK1,TNR,LBP,CD34,C1QTNF1,ADORA2B,AOC3,TNFAIP3,FABP7,ADORA2A,FKBP1B,LGMN,CXCL14,CARTPT,THBS4,PLAU,C6,PPARA,APOD,AHSG,KNG1,ADIPOQ,ROBO1,APP,CXCL13,SERPING1,SMOC2,PLA2G7,VEGFA,NRXN1,C3,ADCYAP1,TSLP,CD74,ANXA1,CD6,IL33,PDCD4,SLIT1,BBS4,DNASE1L3,NRP1,IL1R1,FN1,SE…
1	TRUE	6.39e-11	1699	3639	389	0.107	0.229	GO:0051174	BP	1	regulation of phosphorus metabolic process	1	CAV2,LCK,PDGFB,ACVRL1,ITGA5,SOX9,DLG3,CALM1,SNX9,CD36,APOC2,PRKAR2B,KLF4,CRHR2,PTPN6,CCL24,FCER1A,MLXIPL,MEF2C,TEK,EPHA2,ACTN3,PDK1,RUNDC3A,HFE,CAV1,GPRC5B,DYNLL1,CCL8,RARRES2,CLIP3,TRPV4,CAMTA1,LRRK1,TTBK1,WNT11,C1QTNF1,IGFBP4,CD40,DBNDD2,MMP9,MAPT,AKAP1,ADORA2B,ACSL1,WWC1,ALOX15,CCL6,MAP2K3,CCL9,CALM3,PDK4,GRM1,FYN,TNFAIP3,DCN,KITL,CTGF,SOCS2,IGF1,ADORA2A,IRAK3,ADARB1,PGAM2,MYOCD,NTSR2,FAM20A,F…
1	TRUE	6.72e-11	295	3639	98	0.027	0.332	GO:0001505	BP	1	regulation of neurotransmitter levels	3	TH,GABRA2,DBH,ACP5,CD36,KLF4,PPFIA3,LIN7B,SYT5,SLC1A2,SLC1A6,MEF2C,TRH,SOD2,STX1A,CAV1,DYNLL1,SYN2,SNAP47,CD34,CALM3,IGF1,ADORA2A,SLC36A2,SLC6A4,GFAP,TRIM9,ALDH6A1,HSP90AA1,HTR1A,CLU,PDE1B,ACHE,SLC22A3,SLC5A7,CYP1B1,NRXN1,PREPL,GRM8,SYT4,SLC1A1,SYT2,GAD2,STXBP1,SYT13,SNAP25,NAPB,BCHE,SYT6,KCNC4,DDAH1,SLC6A9,NOS3,RPH3A,WNT7A,ATP2B2,GPM6B,AGT,PPP1R9A,RIMS3,DPYD,CPLX1,BRSK1,SYT1,ALDH5A1,SYN1,RIMS2,G…
1	TRUE	7.11e-11	591	3639	165	0.045	0.279	GO:0048514	BP	1	blood vessel morphogenesis	4	TBX2,NGFR,FAP,PPARG,ACVRL1,ITGA5,HK2,SERPINF1,COL18A1,ANGPTL4,SHH,CD36,KLF4,CRHR2,AQP1,PGF,CCL24,GATA6,EPHB3,TEK,EPHA2,CAV1,HYAL1,GATA2,CYBB,WNT11,CD34,CD40,MMP9,ADORA2B,E2F2,DCN,CTGF,SGPL1,UNC5B,PTPRB,MYOCD,NRCAM,CCL11,PECAM1,ZFP36L1,TNFAIP2,THBS4,PLAU,GATA4,FGF9,C6,CMA1,WNT7B,HDAC7,ROBO1,NFATC4,SMOC2,VEGFA,XDH,CYP1B1,NRXN1,C3,CDH2,LOX,ANXA1,ITGB8,MMP19,NRP1,SOX17,EYA1,CASP8,COL3A1,FN1,VANGL2,EN…
1	TRUE	7.75e-11	624	3639	172	0.047	0.276	GO:0030155	BP	1	regulation of cell adhesion	2	EGFL6,LCK,ACVRL1,ITGA5,SOX9,TBX21,COL1A1,SHH,LAMB1,CD36,KLF4,DDR1,IL7R,EFNB3,STAT5A,PTPN6,NID1,TNFSF14,EPHB3,TEK,EPHA2,HFE,CAV1,HYAL1,TRPV4,CD83,LAMA5,TNR,CD274,C1QTNF1,RAC3,ALOX15,LAMA4,TNFAIP3,LAMA2,IGF1,ADORA2A,FSTL3,HSP90AA1,ENSMUST00000110042,PLAU,FAM49B,PPARA,APOD,CCDC80,TFRC,ADIPOQ,CXCL13,SMOC2,TNFRSF21,VEGFA,CYP1B1,CD74,ANXA1,CD5,CD6,NRP1,ZAP70,FN1,SERPINE2,PTPRC,SELP,KIFAP3,CYTIP,ITGA6,F…
1	TRUE	8.29e-11	111	3639	50	0.014	0.45	GO:0060079	BP	1	excitatory postsynaptic potential	2	GLRA1,SEZ6,GRIA3,MEF2C,STX1A,GLRA2,ADORA2A,GRIA1,GRIN2C,DLG4,MAPK8IP2,APP,GRIK1,SLC29A1,NRXN1,CELF4,GRIA4,CHRND,GRIN1,CHRNA4,CHRNB2,GLRB,PPP3CA,CDK5,PRKCZ,WNT7A,GRIN2B,DMPK,CHRNA6,CBLN1,GRIK4,PPP1R9A,GRIA2,DBN1,GRIN3B,RIMS2,RGS4,DGKI,GRIN3A,GRID1,CHRNB1,CUX2,ADRB2,NPAS4,NETO1,NLGN2,GRIK2,GRIN2A,NLGN1,GRID2
1	TRUE	8.37e-11	180	3639	69	0.019	0.383	GO:0007411	BP	1	axon guidance	8	WNT3,CDH4,SEMA4F,SHH,EFNB3,ETV1,EPHB3,ETV4,LHX1,LAMA2,UNC5B,NRCAM,FOXG1,EVL,PTCH1,DPYSL2,WNT7B,ROBO1,APP,VEGFA,MAPK8IP3,GFRA3,SLIT1,RNF165,NRP1,NFASC,LHX4,VANGL2,KIF5C,LHX3,EFNA1,EFNA3,NTRK1,EPHA7,EPHA8,CDK5,CRMP1,CHL1,PTPRO,EFNB1,L1CAM,PLXNA3,SLIT2,POU4F2,FEZ1,ISL2,EPHB1,GBX2,APBB1,ISPD,TUBB2B,GAP43,CDK5R1,NTF3,DSCAM,FLRT3,BMPR1B,ROBO2,LAMB2,CNTN2,CHN1,UNC5C,CXCL12,TUBB3,CNTN4,LGI1,GBX1,ANK3,KIF…
1	TRUE	8.97e-11	443	3639	132	0.036	0.298	GO:0023061	BP	1	signal release	6	CRHR2,PPFIA3,LIN7B,PDE1C,AQP1,SYT5,MEF2C,TRH,HFE,STX1A,DYNLL1,SYN2,KCNQ1,SNAP47,RETN,TRPV4,C1QTNF1,TBX3,CRHR1,CALM3,ADORA2A,FKBP1B,RASL10B,TRIM9,CARTPT,CRHBP,PDE8B,HTR1A,NELL2,DGAT1,STXBP5L,ADIPOQ,SCG5,NRXN1,PREPL,GRM8,ADCYAP1,SYT4,GABBR1,GRP,ANXA1,RBP4,OPRK1,PTPRN,SYT2,STXBP1,ACVR1C,PAX8,SYT13,SNAP25,NAPB,GNAS,PEX5L,SERP1,SYT6,KCNC4,HADH,PPP3CA,ENHO,SLC6A9,UTS2,NMU,SPP1,AACS,RPH3A,TACR1,WNT7A,CC…
1	TRUE	9.55e-11	305	3639	100	0.027	0.328	GO:0044282	BP	1	small molecule catabolic process	2	PON1,LIPE,CYP4F18,ETFB,DLST,ACTN3,CPT1C,HYAL1,PLIN5,DHDH,QDPR,ACADVL,HAL,TYSND1,ALDH1L2,LPIN1,GSTZ1,ACOT2,ALDH6A1,ACOX2,GPT,EHHADH,ADIPOQ,CSAD,CBS,ECI1,IMPA2,PCYOX1L,ASRGL1,ALDH1A7,ECHS1,HADHA,ADHFE1,ACADL,GAD2,GPD2,KYNU,SORD,SLC27A2,ACOXL,LPIN3,MCCC1,ETFDH,HADH,DDAH1,DECR1,ALDH4A1,CDA,ACOT7,NOS3,HPD,ACADS,PON3,AKR1B8,BCAT1,BCKDK,BCAT2,CES1F,MT3,ACAT1,CRABP1,ETFA,CYP1A1,CDO1,DPYD,GALM,TWIST1,ALDH…
1	TRUE	1.15e-10	236	3639	83	0.023	0.352	GO:0032412	BP	1	regulation of ion transmembrane transporter activity	6	CALM1,GSTM7,MEF2C,HAP1,CASQ1,CAV1,KCNQ1,FXYD5,STAC2,CACNB4,MMP9,CRHR1,YWHAH,CACNG2,CALM3,TRDN,JSRP1,RGS9,FKBP1B,CACNG4,DLG4,RYR2,CRHBP,HCN1,REM2,FGF12,ARC,MAPK8IP2,FHL1,EHD3,NRXN1,CNIH2,JPH3,CNIH3,ATP1B1,STOM,STK39,CHRNA4,OPRL1,KCNAB1,CASQ2,HPCA,TESC,RASGRF1,ANK2,MYO5A,KCNC2,CALM2,FXYD7,NETO2,HRC,NOS1AP,PLN,ABCC8,KCNS1,STAC3,CACNG5,ATP1B2,NPPA,SLN,ADRB2,GSG1L,KCNA1,PIRT,OSR1,GRM5,CRH,NETO1,KCNS2,…
1	TRUE	1.15e-10	1296	3639	309	0.085	0.238	GO:0023057	BP	1	negative regulation of signaling	2	CAV2,GLRA1,PPARG,SOX9,CALM1,SHH,KLF4,BCL2L12,DLL3,BICD1,CRHR2,GSTM7,PTPN6,PDE1C,PRKACB,HTRA1,EPHA2,ACTN3,APLP1,SOD2,CAV1,KCNQ1,GRID2IP,PLIN5,PEA15A,LY6G6E,GATA2,TNR,WNT11,DYRK3,MMP9,MAPT,CRHR1,WWC1,CALM3,RGS17,FYN,TNFAIP3,DCN,SOCS2,RFX4,IGF1,UNC5B,APC2,IRAK3,FSTL3,GRIA1,MYOCD,RGS9,FKBP1B,SLC6A4,LGMN,RGS6,SFRP4,IRF4,ASPN,ROR2,PTCH1,CARTPT,CRHBP,PDE8B,RGS7BP,ATXN7,FST,GATA4,FGF9,CLU,DOK2,SKOR1,WNT7…
1	TRUE	1.18e-10	1665	3639	381	0.105	0.229	GO:0042127	BP	1	regulation of cell proliferation	3	CAV2,TBX2,NGFR,WNT3,TSPAN32,BCL6B,FAP,LCK,PPARG,PDGFB,ACVRL1,SOX9,SERPINF1,DBH,TIMP1,RARG,CNN1,COL18A1,STAT6,SCIN,SHH,KLF4,SULT2B1,DDR1,IL7R,STAT5A,PTPN6,AQP1,CNN2,PGF,CCL24,GRAP,NES,CHD5,NDRG1,MLXIPL,MEF2C,GATA6,HTRA1,TEK,CYBA,SOD2,CAV1,RELT,HYAL1,PHOX2B,RETN,GATA2,PTGDS,LAMA5,ARNT2,WNT11,CD274,CACNB4,CD40,ETV4,MMP9,SGK2,TBX5,KIF3A,ADORA2B,TBX3,LHX1,FYN,TNFAIP3,KITL,CTGF,IGF1,LGR5,ADORA2A,ADARB1…
1	TRUE	1.27e-10	1292	3639	308	0.085	0.238	GO:0010648	BP	1	negative regulation of cell communication	3	CAV2,GLRA1,PPARG,SOX9,CALM1,SHH,KLF4,BCL2L12,DLL3,BICD1,CRHR2,GSTM7,PTPN6,PDE1C,PRKACB,HTRA1,EPHA2,ACTN3,APLP1,SOD2,CAV1,KCNQ1,GRID2IP,PLIN5,PEA15A,LY6G6E,GATA2,TNR,WNT11,DYRK3,MMP9,MAPT,CRHR1,WWC1,CALM3,RGS17,FYN,TNFAIP3,DCN,SOCS2,RFX4,IGF1,UNC5B,APC2,IRAK3,FSTL3,GRIA1,MYOCD,RGS9,FKBP1B,SLC6A4,LGMN,RGS6,SFRP4,IRF4,ASPN,ROR2,PTCH1,CARTPT,CRHBP,PDE8B,RGS7BP,ATXN7,FST,GATA4,FGF9,CLU,DOK2,SKOR1,WNT7…
1	TRUE	1.28e-10	609	3639	168	0.046	0.276	GO:0030036	BP	1	actin cytoskeleton organization	2	CNN1,SCIN,CRHR2,AQP1,CNN2,CCL24,SH2B2,MEF2C,TMOD4,INSRR,TEK,CASQ1,TCAP,SPIRE2,GRID2IP,MYL2,TRPV4,FHOD1,WNT11,RAC3,MYO1B,ALOX15,GDPD2,TRIP10,WASF1,CTGF,MYBPC1,DOCK2,PFN4,CCL11,PECAM1,KRT19,EVL,PDLIM7,LDB3,HCLS1,LIMA1,MYOM1,SPIRE1,ANXA1,BBS4,AGAP2,AVIL,NRP1,TMEFF2,TNNT2,CSRP1,VANGL2,ABI2,ERMN,NEB,XIRP2,FRMD5,ITPKA,TNIK,CASQ2,TPM3,MYOZ2,RAP1GDS1,FMN2,2310002L09RIK,TPM2,STMN1,FGR,CDK5,BST1,ABLIM2,STA…
1	TRUE	1.48e-10	1088	3639	267	0.073	0.245	GO:1901698	BP	1	response to nitrogen compound	3	CAV2,NGFR,TH,GLRA1,TRIM25,PPARG,SOX9,SLC5A5,DBH,COL6A1,COL1A1,STAT6,CD36,PRKAR2B,KLF4,CRHR2,GSTM7,STAT5A,SST,AQP1,PRKACB,SH2B2,SLC1A2,MEF2C,TEK,CYBA,APLP1,GABRB2,CAV1,MGST1,RARRES2,KCNQ1,FADS1,GABRA1,RETN,PEA15A,LY6G6E,TRPV4,CYBB,LPL,QDPR,FOXRED2,CD40,SLC2A4,GLRA2,CRHR1,FIS1,DPEP1,CALM3,PDK4,RGS17,FYN,TNFAIP3,CTGF,SOCS2,IGF1,EIF4EBP2,ADORA2A,IRAK3,HCN2,BTG2,GABRG2,SDC1,LPIN1,RGS9,ENSMUST000001067…
1	TRUE	1.7e-10	291	3639	96	0.026	0.33	GO:0042063	BP	1	gliogenesis	6	PPARG,SOX9,METRN,SHH,LAMB1,DLL3,NDRG1,CNP,RNF112,PHOX2B,TTBK1,CNTNAP1,LAMA2,IGF1,ADORA2A,EFEMP1,GFAP,FOXG1,ID4,ROR2,HEXB,CLU,APP,SYNJ1,TNFRSF21,SOX8,ADCYAP1,CDH2,ANXA1,IL33,PITX3,FN1,SERPINE2,GPR37L1,VIM,NKX2-2,TRPC4,TSPAN2,DAB1,CDKN2C,LRP8,CDK5,MXRA8,STAP1,FGF5,DTX1,WASF3,PTN,IDH2,PLP1,MT3,CX3CL1,TRF,SOX10,S100B,FA2H,NDN,HDAC11,NKX6-1,CCL2,P2RY12,MAG,DNER,ZFP365,ATF5,LPAR1,OLIG2,ABCC8,DAAM2,ADAM…
1	TRUE	1.82e-10	715	3639	190	0.052	0.266	GO:0001944	BP	1	vasculature development	4	TBX2,NGFR,FAP,PPARG,PDGFB,ACVRL1,ITGA5,HK2,SERPINF1,B9D1,COL18A1,COL1A1,ANGPTL4,SHH,CD36,KLF4,CRHR2,AQP1,PGF,CCL24,MEF2C,GATA6,EPHB3,TEK,EPHA2,SOD2,CAV1,HYAL1,GATA2,CYBB,WNT11,CD34,CD40,MMP9,ADORA2B,TBX3,E2F2,LAMA4,DCN,CTGF,IGF1,SGPL1,UNC5B,PTPRB,MYOCD,NRCAM,CCL11,PECAM1,LLGL2,ZFP36L1,TNFAIP2,THBS4,PLAU,GATA4,FGF9,C6,CMA1,WNT7B,HDAC7,ROBO1,NFATC4,SMOC2,VEGFA,XDH,CYP1B1,NRXN1,C3,TMEM204,CDH2,LOX,A…
1	TRUE	2.12e-10	525	3639	149	0.041	0.284	GO:0050769	BP	1	positive regulation of neurogenesis	6	WNT3,CDH4,PPARG,SEZ6,SERPINF1,RND2,METRN,SHH,DLL3,CRTC1,MEF2C,HAP1,GPRC5B,RNF112,PHOX2B,GATA2,GDI1,TTBK1,MAPT,FYN,SOCS2,IGF1,ACSL6,FKBP1B,KIF3C,DLG4,GFAP,FOXG1,AKAP5,RGS6,ENSMUST00000110042,ATP8A2,NEFL,CPNE6,UBE2V2,ROBO1,APP,SYNJ1,ACHE,VEGFA,CPNE5,MAN2A1,MAPK8IP3,SOX8,ADCYAP1,SYT4,IMPACT,HTR7,ANKRD1,VLDLR,AVIL,NRP1,IL1R1,FN1,SERPINE2,SYT2,VIM,ELL3,ITPKA,LTK,NKX2-2,STMN2,SERPINI1,NTRK1,DAB1,ELAVL4…
1	TRUE	2.31e-10	422	3639	126	0.035	0.299	GO:0050867	BP	1	positive regulation of cell activation	4	LCK,TBX21,STAT6,SHH,IL7R,EFNB3,STAT5A,FCER1A,MEF2C,TNFSF14,CAV1,GATA2,CD83,TTBK1,LBP,CD274,CD40,ADORA2B,CRHR1,CTGF,IGF1,HSP90AA1,FAM49B,DGAT1,TFRC,APP,IL15RA,TSLP,CD74,PDGFRB,ANXA1,CD5,CD6,IL33,ZAP70,PTPRC,SELP,STXBP1,PTPN22,CHRNB2,FGR,PRKCZ,STAP1,UNG,EPHB4,TACR1,CLEC4D,CLEC2I,SASH3,EFNB1,IL2RG,IL15,THY1,TGFBR2,DPP4,CCL5,NFKBIZ,CCL2,ACTA2,CARD11,H2-AA,VNN1,CCR7,IL18,THBS1,CD209E,TOX,NPPA,TRP53BP1…
1	TRUE	2.31e-10	352	3639	110	0.03	0.312	GO:0010721	BP	1	negative regulation of cell development	4	WNT3,SOX9,SEMA4F,SEZ6,SHH,DLL3,EFNB3,RUNX1T1,D130043K22RIK,CAV1,PHOX2B,TRPV4,GDI1,TNR,YWHAH,IGF1,EFEMP1,SLC6A4,GFAP,FOXG1,ID4,SEMA3G,WNT7B,APP,IL15RA,NFATC4,SOX8,ADCYAP1,SYT4,SLIT1,PITX3,NRP1,COL3A1,ITM2C,NPPC,NGEF,GPR37L1,VIM,OLFM1,FRZB,FBN1,JAG1,NKX2-2,STMN2,POSTN,EFNA1,PPP3CA,EPHA7,DAB1,CDK5,CRMP1,STAP1,GFI1,RUFY3,DTX1,PTN,WNT7A,IDH2,PAK1,FLNA,ARHGAP4,PLXNA3,SLIT2,POU4F2,MT3,THY1,ISL2,INPPL1,S…
1	TRUE	2.32e-10	243	3639	84	0.023	0.346	GO:0098742	BP	1	cell-cell adhesion via plasma-membrane adhesion molecules	4	CDH4,ITGA5,CLDN15,ESAM,KLF4,CADM3,SCARF2,TNFAIP3,PECAM1,CDHR1,CLDN10,CDH10,ADIPOQ,ROBO1,NRXN1,CDH2,PCDH12,CD6,CDH7,SELP,SELL,KIFAP3,DAB1,RET,PLXNB3,CBLN1,CDH11,CX3CL1,CDH5,CADM1,APOA1,DSCAML1,TGFBR2,CLSTN2,PTPRF,PCDH17,PCDH8,MAG,CLDN11,CLDN22,CDH26,CDH6,CLSTN1,CDH18,CDH12,MBP,PCDHB14,PCDHB7,PCDHB3,PCDHB10,PCDHB20,CLDN14,PCDHB13,PCDHB18,PCDH10,DSCAM,PCDH20,LRRC4C,CDH20,PCDHB9,FLRT3,PCDHB6,ROBO2,PT…
1	TRUE	2.47e-10	727	3639	192	0.053	0.264	GO:0072358	BP	1	cardiovascular system development	4	TBX2,NGFR,FAP,PPARG,PDGFB,ACVRL1,ITGA5,HK2,SERPINF1,B9D1,COL18A1,COL1A1,ANGPTL4,SHH,CD36,KLF4,CRHR2,AQP1,PGF,CCL24,MEF2C,GATA6,EPHB3,TEK,EPHA2,SOD2,CAV1,KCNQ1,HYAL1,GATA2,CYBB,WNT11,CD34,CD40,MMP9,ADORA2B,TBX3,E2F2,LAMA4,DCN,CTGF,IGF1,SGPL1,UNC5B,PTPRB,MYOCD,NRCAM,CCL11,PECAM1,LLGL2,ZFP36L1,TNFAIP2,THBS4,PLAU,GATA4,FGF9,C6,CMA1,WNT7B,HDAC7,ROBO1,NFATC4,SMOC2,VEGFA,XDH,CYP1B1,NRXN1,C3,TMEM204,CDH2…
1	TRUE	2.47e-10	297	3639	97	0.027	0.327	GO:0010769	BP	1	regulation of cell morphogenesis involved in differentiation	5	WNT3,CDH4,SEMA4F,RND2,METRN,EFNB3,EPHB3,GDI1,TNR,RAC3,MAPT,YWHAH,AKAP5,ENSMUST00000110042,SEMA3G,DPYSL2,NEFL,ARC,ROBO1,ACHE,NFATC4,VEGFA,CDH2,SLIT1,NRP1,FN1,NGEF,VIM,OLFM1,GRIN1,ITPKA,TNIK,POSTN,CHRNB2,EFNA1,PPP3CA,PDLIM5,EPHA7,DAB1,LRP8,CDK5,RUFY3,LIMK1,WNT7A,RET,PLXND1,PAK1,PAK3,FLNA,PLXNB3,ARHGAP4,PLXNA3,SLIT2,POU4F2,MT3,THY1,APOA1,PPP1R9A,MGLL,PTPRF,ARHGAP44,DBN1,NKX6-1,BRSK1,MAG,SH3GLB1,SSH2…
1	TRUE	2.77e-10	256	3639	87	0.024	0.34	GO:0032409	BP	1	regulation of transporter activity	3	CALM1,PON1,GSTM7,MEF2C,HAP1,SYNGR3,CASQ1,CAV1,KCNQ1,FXYD5,STAC2,CACNB4,MMP9,SGK2,CRHR1,YWHAH,CACNG2,CALM3,TRDN,JSRP1,RGS9,FKBP1B,CACNG4,DLG4,RYR2,CRHBP,HCN1,REM2,FGF12,ARC,MAPK8IP2,FHL1,EHD3,NRXN1,CNIH2,JPH3,CNIH3,ATP1B1,STOM,STK39,CHRNA4,OPRL1,KCNAB1,CASQ2,HPCA,TESC,RASGRF1,ANK2,MYO5A,KCNC2,TWIST1,CALM2,FXYD7,NETO2,HRC,NOS1AP,PLN,ABCC8,KCNS1,STAC3,CACNG5,ATP1B2,NPPA,SLN,ADRB2,GSG1L,KCNA1,PIRT,OS…
1	TRUE	2.94e-10	244	3639	84	0.023	0.344	GO:0022898	BP	1	regulation of transmembrane transporter activity	5	CALM1,GSTM7,MEF2C,HAP1,CASQ1,CAV1,KCNQ1,FXYD5,STAC2,CACNB4,MMP9,CRHR1,YWHAH,CACNG2,CALM3,TRDN,JSRP1,RGS9,FKBP1B,CACNG4,DLG4,RYR2,CRHBP,HCN1,REM2,FGF12,ARC,MAPK8IP2,FHL1,EHD3,NRXN1,CNIH2,JPH3,CNIH3,ATP1B1,STOM,STK39,CHRNA4,OPRL1,KCNAB1,CASQ2,HPCA,TESC,RASGRF1,ANK2,MYO5A,KCNC2,TWIST1,CALM2,FXYD7,NETO2,HRC,NOS1AP,PLN,ABCC8,KCNS1,STAC3,CACNG5,ATP1B2,NPPA,SLN,ADRB2,GSG1L,KCNA1,PIRT,OSR1,GRM5,CRH,NETO1…
1	TRUE	2.98e-10	240	3639	83	0.023	0.346	GO:1903522	BP	1	regulation of blood circulation	3	TBX2,TH,DBH,CALM1,CRHR2,CAV1,KCNQ1,CACNA2D2,MYL2,CALM3,CTGF,SMTN,FKBP1B,CACNA1G,CHGA,HSP90AA1,RYR2,GATA4,POPDC2,EHD3,SLC1A1,TNNT2,ATP1B1,SMTNL1,CASQ2,TACR3,UTS2,NOS3,NMU,TACR1,DMPK,CSRP3,CALCA,FLNA,MMP2,GNAO1,CX3CL1,AGT,ANK2,ATP1A1,ADRA2A,TBXA2R,HTR2A,TNNI3,CALM2,SMAD6,APLN,GCH1,HRC,KCNH2,NOS1AP,RGS4,MC3R,PLN,UCN,MYH6,KCND3,HTR2C,NPPA,PKP2,OLFR78,ADRA2C,CHRM2,ADRB2,ADRA1A,CHRM3,OXTR,AGTR1A,MYH7,K…
1	TRUE	3.33e-10	616	3639	168	0.046	0.273	GO:0055065	BP	1	metal ion homeostasis	7	LCK,CALM1,GRIN2D,CD36,CP,CALB2,GSTM7,PTPN6,CYBA,HFE,SOD2,HAP1,CASQ1,CAV1,STEAP4,TRPV4,GATA2,STEAP2,C1QTNF1,CD40,CRHR1,FIS1,CALM3,TRDN,GRM1,FYN,ADORA2A,JSRP1,GRIA1,FAM20A,FKBP1B,GRIN2C,CACNA1G,DLG4,AKAP5,RYR2,SFXN1,HEXB,F2RL2,SCARA5,SLC22A17,CACNA1I,TFRC,KNG1,APP,CXCL13,SLC25A27,TMEM178,ADCYAP1,SLC39A6,ALAS2,JPH3,HTR2B,PTPRC,ATP1B1,SLC30A10,GRIN1,GNAS,OPRL1,TRPC4,CASQ2,SYPL2,RAP1GDS1,CALB1,UTS2,SL…
1	TRUE	3.82e-10	108	3639	48	0.013	0.444	GO:0072329	BP	1	monocarboxylic acid catabolic process	4	LIPE,CYP4F18,ETFB,CPT1C,PLIN5,ACADVL,TYSND1,LPIN1,ACOT2,ACOX2,EHHADH,ADIPOQ,ECI1,ASRGL1,ECHS1,HADHA,ACADL,SLC27A2,ACOXL,LPIN3,ETFDH,HADH,DECR1,ACOT7,ACADS,PON3,CES1F,ACAT1,CRABP1,ETFA,TWIST1,ALDH5A1,ACAA2,ASPG,ACACB,ACAD12,CNR1,ECH1,CES1D,LEP,HADHB,ACADM,CYP26B1,CYP4A32,CYP4A10,MLYCD,CPT1B,ACAD11
1	TRUE	3.83e-10	764	3639	199	0.055	0.26	GO:0050801	BP	1	ion homeostasis	5	LCK,CALM1,CKB,GRIN2D,CD36,CP,CALB2,GSTM7,PTPN6,MLXIPL,SLC34A3,CYBA,SLC4A3,HFE,SOD2,HAP1,CASQ1,CAV1,STEAP4,TRPV4,GATA2,STEAP2,C1QTNF1,CD40,SLC12A5,CRHR1,FIS1,CALM3,PDK4,TRDN,GRM1,FYN,DCN,ADORA2A,JSRP1,GRIA1,FAM20A,FKBP1B,GRIN2C,CACNA1G,DLG4,AKAP5,RYR2,SFRP4,SFXN1,HEXB,F2RL2,HCN1,SCARA5,SLC22A17,CACNA1I,FGF12,DGAT1,TFRC,KNG1,APP,SLC4A8,CXCL13,FHL1,SLC25A27,ATP6V0C,TMEM178,ADCYAP1,SLC39A6,ALAS2,JPH3…
1	TRUE	3.87e-10	233	3639	81	0.022	0.348	GO:0008037	BP	1	cell recognition	2	CLGN,CD36,EFNB3,CADM3,EPHB3,PCSK4,DOCK2,FOXG1,NCAM2,FETUB,APP,MEGF10,CD6,NRP1,PEAR1,B4GALT1,CLEC2I,CADM1,EPHB1,NDN,SCARB1,CCR7,CNTNAP2,CRTAC1,CNR1,GAP43,CDK5R1,DSCAM,PCDHB6,DOCK8,CNTN2,SMAGP,CADM4,CADM2,CD209B,PTPRZ1,OVGP1,ENSMUST00000103291,ENSMUST00000103299,ENSMUST00000103423,ENSMUST00000103481,ENSMUST00000103483,ENSMUST00000103486,ENSMUST00000103504,ENSMUST00000103518,ENSMUST00000103540,ENSMU…
1	TRUE	4.08e-10	133	3639	55	0.015	0.414	GO:0019233	BP	1	sensory perception of pain	1	GRIN2D,CRHR2,GRM3,AQP1,GRM1,FYN,ALOXE3,EPHX2,GRM8,ADCYAP1,HTR7,OPRK1,GRIN1,CHRNA4,OPRL1,MME,KCNC4,CHRNB2,NTRK1,CDK5,UCHL1,NMU,TACR1,CALCA,CCKBR,ANO1,CCK,EPHB1,MGLL,NDN,HTR2A,NOV,NMUR2,IL18,KCNA2,HTR2C,CNR1,KCNJ10,ADRA2C,PENK,ADRB2,LXN,KCNA1,CCR2,NLGN2,DLG2,PRX,HOXB8,SCN3A,GRIN2A,KCND2,CXCL12,TAC1,SCN1A,KCNIP3
1	TRUE	4.27e-10	646	3639	174	0.048	0.269	GO:0006954	BP	1	inflammatory response	4	BCL6B,CLEC10A,PPARG,SERPINF1,TIMP1,ACP5,NR1H3,STAT5A,CCL24,FCER1A,EPHA2,CYBA,HFE,RELT,GPRC5B,CD163,CCL8,RARRES2,HYAL1,TRPV4,CYBB,TTBK1,CD5L,LBP,MAPKAPK2,IGFBP4,CD40,ADORA2B,CCL6,MAP2K3,CCL9,AOC3,TNFAIP3,ADORA2A,SDC1,CCL11,CRHBP,ITIH4,CLU,EPHX2,TNFRSF10B,C6,PPARA,HDAC7,APOD,GSDMD,CD96,AHSG,KNG1,ADIPOQ,APP,CXCL13,SERPING1,PLA2G7,TNFRSF21,C3,ADCYAP1,TSLP,ANXA1,CD6,FAS,TNFRSF25,IL33,PDCD4,NFKB2,DNASE…
1	TRUE	4.83e-10	1045	3639	256	0.07	0.245	GO:0035295	BP	1	tube development	3	TBX2,NGFR,FAP,PPARG,ACVRL1,ITGA5,SOX9,HK2,SERPINF1,RARG,COL18A1,IRX2,ANGPTL4,REC8,SHH,CD36,KLF4,CRHR2,DDR1,AQP1,PGF,CCL24,PRKACB,MEF2C,GATA6,EPHB3,TEK,EPHA2,CAV1,TCAP,RARRES2,HYAL1,GATA2,CYBB,LAMA5,WNT11,CD34,CD40,ETV4,MMP9,TBX5,KIF3A,ADORA2B,TBX3,LHX1,E2F2,DCN,CTGF,IGF1,SGPL1,UNC5B,LGR5,PTPRB,FSTL3,MYOCD,SDC1,NRCAM,CCL11,PECAM1,ITGB4,SAV1,ZFP36L1,TNFAIP2,RYR2,PTCH1,THBS4,PLAU,GATA4,FGF9,C6,CMA1,…
1	TRUE	5.63e-10	495	3639	141	0.039	0.285	GO:0009611	BP	1	response to wounding	3	TSPAN32,CLEC10A,PDGFB,ACVRL1,ITGA5,TIMP1,COL1A1,SGCA,VWF,SHH,CD36,KLF4,DDR1,PTPN6,AQP1,CNN2,SLC1A2,SOD2,CAV1,NOTCH4,TNR,CD34,C1QTNF1,ALOX15,TNFAIP3,DCN,IGF1,NEFH,SDC1,FKBP1B,PECAM1,GRIN2C,ITGB4,GFAP,ZFP36L1,EVL,F2RL2,PLAU,GATA4,ANXA8,NEFL,PPARA,APOD,KNG1,SERPING1,SMOC2,C3,LOX,PDGFRB,ANXA1,NRP1,COL3A1,MSTN,TMEFF2,FN1,SERPINE2,VANGL2,F5,SELP,SERPINC1,STXBP1,ENG,COL5A1,MDK,TYRO3,GNAS,PROCR,SLC7A11,P…
1	TRUE	5.71e-10	1612	3639	367	0.101	0.228	GO:0044093	BP	1	positive regulation of molecular function	3	CAV2,NGFR,TRIM25,LCK,PPARG,PDGFB,DLG3,CALM1,ACAP1,NR1H3,SNX9,PON1,SHH,CD36,APOC2,KLF4,CRHR2,CRTC1,GSTM7,CHN2,CCL24,RIPK4,FCER1A,FCER2A,MEF2C,TEK,EPHA2,CYBA,RUNDC3A,HFE,HAP1,SYNGR3,CASQ1,CAV1,GPRC5B,DYNLL1,CCL8,PLIN5,LY6G6E,GDI1,TTBK1,WNT11,STAC2,CACNB4,CD40,MMP9,SGK2,MFNG,ADORA2B,TRIM37,ACSL1,CCL6,MAP2K3,FIS1,CCL9,CACNG2,CALM3,RAB4A,RGS17,TRDN,STXBP5,GRM1,FYN,KITL,CTGF,IGF1,SRGAP1,APC2,DOCK2,IRAK…
1	TRUE	5.89e-10	6526	3639	1251	0.344	0.192	GO:0007165	BP	1	signal transduction	3	CAV2,TBX2,NGFR,WNT3,TSPAN32,GLRA1,TRIM25,DGKE,LCK,PPARG,PDGFB,ACVRL1,ITGA5,GABRA2,SOX9,SEZ6,DBH,S100A4,B9D1,TIMP1,CALM1,GABRG1,ITGB7,RARG,RND2,COL1A1,NRIP2,ACAP1,IL16,TSPAN33,GRIA3,PNCK,CD3G,NR1H3,STAT6,SHH,GRIN2D,CD36,KLF4,BCL2L12,CD79A,FCGRT,DLL3,BICD1,CRHR2,DDR1,IL7R,EFNB3,GRM3,GSTM7,STAT5A,PTPN6,PDE1C,SST,CHN2,PGF,CCL24,GRAP,PRKACB,CHD5,SH2B2,NDRG1,FCER1A,MLXIPL,IL27RA,MEF2C,INSRR,SH2D1A,TNFS…
1	TRUE	6.06e-10	164	3639	63	0.017	0.384	GO:0055002	BP	1	striated muscle cell development	5	CAV2,MEF2C,TMOD4,ACTN3,CASQ1,TCAP,CACNA2D2,MYL2,CACNB4,TBX3,MYH11,TRIP10,IGF1,MYBPC1,MYOCD,SDC1,KRT19,LDB3,GATA4,COL14A1,POPDC2,VEGFA,MYOM1,TNNT2,NEB,CASQ2,MYOZ2,PPP3CA,PDLIM5,UCHL1,LMOD2,CSRP3,RYR1,PAK1,MYOM2,ACTA1,AGT,TMOD2,MYF6,DNER,RGS4,MYBPC2,STAC3,MYH6,CHRNB1,NPPA,LMOD3,ADRA1A,KRT8,TTN,ACTN2,LRRC10,AKAP6,CAV3,AKAP13,ANKRD23,AGTR2,ACTC1,MYOZ1,FLNC,MYBPHL,BVES,MYO18B
1	TRUE	6.27e-10	537	3639	150	0.041	0.279	GO:0006875	BP	1	cellular metal ion homeostasis	8	LCK,CALM1,GRIN2D,CD36,CP,CALB2,GSTM7,PTPN6,CYBA,HFE,HAP1,CASQ1,CAV1,TRPV4,GATA2,C1QTNF1,CD40,CRHR1,FIS1,CALM3,TRDN,GRM1,FYN,JSRP1,GRIA1,FKBP1B,GRIN2C,CACNA1G,DLG4,AKAP5,RYR2,HEXB,F2RL2,SCARA5,CACNA1I,TFRC,KNG1,APP,CXCL13,SLC25A27,TMEM178,ADCYAP1,SLC39A6,ALAS2,JPH3,HTR2B,PTPRC,ATP1B1,SLC30A10,GRIN1,OPRL1,TRPC4,CASQ2,SYPL2,RAP1GDS1,CALB1,UTS2,SLC30A3,NMU,TESC,CXCL9,ADCYAP1R1,TACR1,CLEC4B1,GRIN2B,AT…
1	TRUE	7.83e-10	1015	3639	249	0.068	0.245	GO:0014070	BP	1	response to organic cyclic compound	4	TH,TRIM25,PPARG,SERPINF1,SLC5A5,HOXA10,RARG,COL1A1,NR1H3,CD36,PRKAR2B,KLF4,GSTM7,STAT5A,SST,AQP1,PRKACB,MEF2C,TRH,TEK,CYBA,APLP1,GABRB2,CAV1,KCNQ1,FADS1,GABRA1,PEA15A,PTGDS,CYBB,CD83,ARNT2,CD40,CRHR1,ACSL1,YWHAH,FIS1,CALM3,CTGF,SOCS2,IGF1,ADORA2A,IRAK3,PRMT2,HCN2,BTG2,ADCY1,GABRG2,ACACA,NAMPT,SDC1,RGS9,FKBP1B,ENSMUST00000106778,CACNG4,SLC6A4,DLG4,ZFP36L1,HSP90AA1,RYR2,PTCH1,CRHBP,HCN1,CLU,DPYSL2,…
1	TRUE	8.09e-10	1216	3639	289	0.079	0.238	GO:0006629	BP	1	lipid metabolic process	1	TH,DGKE,PPARG,PDGFB,ABHD15,ACAP1,NR1H3,ANGPTL4,PON1,SHH,PLA1A,CD36,APOC2,PRKAR2B,KLF4,LIPE,SULT2B1,CYP4F18,GSTM7,STAT5A,ETFB,MLXIPL,PAFAH1B3,GATA6,TEK,PDK1,CAV1,CPT1C,RARRES2,FADS1,PLIN5,MOGAT1,PTGDS,ALDH1A3,LPL,ADORA2B,ACADVL,ACSL1,SULT4A1,ALOX15,YWHAH,GDPD2,PDK4,IGF1,TYSND1,SGPL1,ACSL6,ACACA,LPIN1,MBOAT2,EFR3B,ALOXE3,ACOT2,DEGS2,ACOT12,HEXB,PDE8B,ELOVL7,SERINC5,ACOX2,OXSM,DNAJC15,EPHX2,DHRS4,FI…
1	TRUE	8.48e-10	675	3639	179	0.049	0.265	GO:0048589	BP	1	developmental growth	2	TBX2,WNT3,CDH4,SOX9,SEMA4F,RARG,RND2,SGCA,SHH,CRHR2,DDR1,STAT5A,SLC1A2,MEF2C,GATA6,ACTN3,CACNA2D2,GDI1,TNR,WNT11,SLC12A5,TBX5,MAPT,LHX1,WWC1,TRIP10,WASF1,SOCS2,IGF1,SGPL1,ADARB1,CYFIP2,MYOCD,CCL11,LLGL2,SLC6A4,SAV1,ZFP36L1,LGMN,UNC79,HSP90AA1,ENSMUST00000110042,PTCH1,PLAU,SEMA3G,GATA4,FGF9,ATP8A2,DPYSL2,CPNE6,COL14A1,WNT7B,APOD,APP,VEGFA,CPNE5,PIM1,C3,PKDCC,SYT4,IMPACT,PDGFRB,ANXA1,APBA1,RBP4,SLI…
1	TRUE	8.75e-10	628	3639	169	0.046	0.269	GO:0050865	BP	1	regulation of cell activation	3	TSPAN32,LCK,PDGFB,TBX21,NR1H3,STAT6,SHH,IL7R,EFNB3,STAT5A,PTPN6,FCER1A,IL27RA,MEF2C,TNFSF14,HFE,CAV1,GATA2,CD83,TTBK1,LBP,CD274,C1QTNF1,CD40,ADORA2B,CRHR1,TNFAIP3,CTGF,IGF1,ADORA2A,ZFP36L1,HSP90AA1,RIPK3,FAM49B,DGAT1,TFRC,APP,IL15RA,TNFRSF21,H2-OA,TSLP,CD74,PDGFRB,ANXA1,CD5,CD6,FAS,IL33,ZAP70,SERPINE2,PTPRC,SELP,STXBP1,MAPK8IP1,TYRO3,PTPN22,CHRNB2,RORC,FGR,PRKCZ,EMILIN1,STAP1,MAD1L1,UNG,DTX1,EPHB…
1	TRUE	9.06e-10	2230	3639	483	0.133	0.217	GO:0016310	BP	1	phosphorylation	3	CAV2,DGKE,CKMT1,LCK,PDGFB,ACVRL1,ITGA5,SOX9,HK2,DLG3,CKB,PNCK,SNX9,CD36,PRKAR2B,KLF4,CRHR2,DDR1,EFNB3,STAT5A,PTPN6,ENO2,CCL24,GRAP,MATK,PRKACB,RIPK4,FCER1A,MLXIPL,MEF2C,INSRR,EPHB3,TEK,EPHA2,ACTN3,PDK1,HFE,CAV1,GPRC5B,DYNLL1,CCL8,RARRES2,CLIP3,TRPV4,LRRK1,TTBK1,WNT11,CAMK1G,DYRK3,MAPKAPK2,ALDOC,C1QTNF1,IGFBP4,CD40,DBNDD2,MMP9,SGK2,MAPT,ACSL1,WWC1,ALOX15,CCL6,MAP2K3,CCL9,PDK4,GRM1,FYN,TNFAIP3,DCN,…
1	TRUE	9.07e-10	408	3639	121	0.033	0.297	GO:0002696	BP	1	positive regulation of leukocyte activation	4	LCK,TBX21,STAT6,SHH,IL7R,EFNB3,STAT5A,FCER1A,MEF2C,TNFSF14,CAV1,GATA2,CD83,TTBK1,LBP,CD274,CD40,ADORA2B,CRHR1,IGF1,HSP90AA1,FAM49B,TFRC,APP,IL15RA,TSLP,CD74,ANXA1,CD5,CD6,IL33,ZAP70,PTPRC,STXBP1,PTPN22,CHRNB2,FGR,PRKCZ,STAP1,UNG,EPHB4,TACR1,CLEC4D,CLEC2I,SASH3,EFNB1,IL2RG,IL15,THY1,TGFBR2,DPP4,CCL5,NFKBIZ,CCL2,CARD11,H2-AA,VNN1,CCR7,IL18,THBS1,CD209E,TOX,NPPA,TRP53BP1,CCR2,HAMP,SPN,DOCK8,RASAL3,F…
1	TRUE	9.76e-10	237	3639	81	0.022	0.342	GO:0048588	BP	1	developmental cell growth	3	WNT3,CDH4,SOX9,SEMA4F,RARG,RND2,DDR1,GDI1,TNR,MAPT,TRIP10,WASF1,IGF1,CYFIP2,MYOCD,HSP90AA1,ENSMUST00000110042,SEMA3G,GATA4,DPYSL2,CPNE6,COL14A1,APP,VEGFA,CPNE5,SYT4,IMPACT,SLIT1,NRP1,FN1,SYT2,OLFM1,POSTN,DCLK1,PDLIM5,EPHA7,SH3GL2,CDK5,PRKCZ,RUFY3,RASAL1,LIMK1,CPNE9,IQGAP1,SYT3,PAK1,PLXNB3,ARHGAP4,PLXNA3,SLIT2,POU4F2,MT3,AGT,TGFBR2,MGLL,NDN,DBN1,NKX6-1,SYT1,MAG,SH3GLB1,RIMS2,RGS4,NRN1,NPPA,TRPC5,T…
1	TRUE	9.92e-10	1505	3639	345	0.095	0.229	GO:0042325	BP	1	regulation of phosphorylation	3	CAV2,LCK,PDGFB,ACVRL1,ITGA5,SOX9,DLG3,SNX9,CD36,PRKAR2B,KLF4,CRHR2,PTPN6,CCL24,FCER1A,MLXIPL,MEF2C,TEK,EPHA2,ACTN3,HFE,CAV1,GPRC5B,DYNLL1,CCL8,RARRES2,CLIP3,TRPV4,LRRK1,TTBK1,WNT11,C1QTNF1,IGFBP4,CD40,DBNDD2,MMP9,MAPT,ACSL1,WWC1,ALOX15,CCL6,MAP2K3,CCL9,GRM1,FYN,TNFAIP3,DCN,KITL,CTGF,SOCS2,IGF1,ADORA2A,IRAK3,ADARB1,MYOCD,NTSR2,FAM20A,CCL11,PECAM1,CAMKK1,DLG4,AKAP5,HSP90AA1,SFRP4,ASPN,ENSMUST000001…
1	TRUE	1.02e-09	601	3639	163	0.045	0.271	GO:0010720	BP	1	positive regulation of cell development	5	WNT3,CDH4,PPARG,SEZ6,SERPINF1,RND2,METRN,SHH,DLL3,CRTC1,MEF2C,ACTN3,HAP1,GPRC5B,RNF112,PHOX2B,GATA2,GDI1,TTBK1,RAC3,MAPT,TRIP10,FYN,SOCS2,IGF1,ACSL6,FKBP1B,KIF3C,DLG4,GFAP,FOXG1,AKAP5,RGS6,ENSMUST00000110042,ATP8A2,NEFL,CPNE6,UBE2V2,ADIPOQ,ROBO1,APP,SYNJ1,ACHE,VEGFA,CPNE5,MAN2A1,MAPK8IP3,SOX8,ADCYAP1,SYT4,IMPACT,HTR7,ANKRD1,VLDLR,AVIL,NRP1,IL1R1,FN1,SERPINE2,SYT2,VIM,ELL3,ITPKA,LTK,NKX2-2,STMN2,S…
1	TRUE	1.1e-09	445	3639	129	0.035	0.29	GO:0051047	BP	1	positive regulation of secretion	4	CD36,CRHR2,CYP4F18,AQP1,FCER1A,TRH,TEK,CYBA,HFE,STX1A,DYNLL1,KCNQ1,RETN,TRPV4,GATA2,LPL,CD34,CD274,C1QTNF1,ADORA2B,CRHR1,RAB3D,STXBP5,IGF1,ADORA2A,SDC1,RASL10B,SLC6A4,CACNA1G,RAB15,CARTPT,DPYSL2,CACNA1I,NELL2,GSDMD,STXBP5L,CLEC4N,MYOM1,ADCYAP1,SYT4,TSLP,GABBR1,RAB27B,GRP,ANKRD1,IL33,RBP4,OPRK1,HTR2B,STXBP1,FCNA,SNAP25,CHRNA4,OPRL1,PEX5L,POSTN,SERP1,PTPN22,CD2,CHRNB2,FGR,CDK5,PRKCZ,NMU,SPP1,AACS,T…
1	TRUE	1.19e-09	673	3639	178	0.049	0.264	GO:0051345	BP	1	positive regulation of hydrolase activity	5	CAV2,NGFR,LCK,PPARG,CALM1,ACAP1,NR1H3,SNX9,APOC2,CHN2,CCL24,MEF2C,EPHA2,CAV1,DYNLL1,CCL8,PLIN5,GDI1,TTBK1,WNT11,CD40,CCL6,FIS1,CCL9,CALM3,RAB4A,RGS17,STXBP5,FYN,CTGF,SRGAP1,APC2,DOCK2,CYFIP2,RGS9,CCL11,ADAP2,LLGL2,LGMN,RGS6,RYR2,ENSMUST00000110042,DEPDC1B,TNFRSF10B,RIPK3,CTNND2,GPIHBP1,STXBP5L,ROBO1,APP,CXCL13,VEGFA,XDH,ADCYAP1,ARAP3,PDGFRB,FAS,AGAP2,NRP1,CASP8,FN1,HTR2B,RGS18,RGS1,TNNT2,ATP1B1,R…
1	TRUE	1.28e-09	230	3639	79	0.022	0.343	GO:0045665	BP	1	negative regulation of neuron differentiation	6	WNT3,SOX9,SEMA4F,SEZ6,SHH,EFNB3,RUNX1T1,D130043K22RIK,CAV1,PHOX2B,TRPV4,GDI1,TNR,YWHAH,EFEMP1,SLC6A4,GFAP,FOXG1,ID4,SEMA3G,APP,IL15RA,NFATC4,SOX8,SLIT1,NRP1,ITM2C,NGEF,GPR37L1,VIM,JAG1,NKX2-2,STMN2,EFNA1,PPP3CA,EPHA7,DAB1,CDK5,CRMP1,GFI1,RUFY3,DTX1,FLNA,ARHGAP4,PLXNA3,SLIT2,POU4F2,MT3,THY1,ISL2,INPPL1,INPP5J,MAG,APBB1,ZFP365,MYLIP,LPAR1,OLIG2,DNM3,RAP1GAP,TRPC5,ID1,TRIM46,ZFP536,HES5,CDK5R1,BEX1,…
1	TRUE	1.29e-09	190	3639	69	0.019	0.363	GO:0007187	BP	1	G-protein coupled receptor signaling pathway, coupled to cyclic nucleotide second messenger	1	GRM3,PRKACB,APLP1,ADORA2B,CRHR1,GRM1,ADORA2A,ADCY1,AKAP5,CHGA,HTR1A,NPR3,ADCY4,ADCY8,ADCY6,GRM8,ADCYAP1,GABBR1,GNAL,ANXA1,GNA14,HTR7,OPRK1,MARCO,GPR37L1,GNAS,OPRL1,CALCA,FLNA,ADRB3,GNAO1,ADRA2A,RAMP1,SSTR1,P2RY12,GPR101,MC3R,PLN,LPAR1,HTR5A,GPR37,MRAP,GNAZ,GPR176,MRAP2,PTGIR,GPR149,NPB,CNR1,SSTR3,UCN3,ADRA2C,MC2R,CHRM2,ADRB2,ADRA1A,CHRM3,MC4R,SSTR2,TSKU,GRM5,HTR1F,GRM7,RIT2,GNAI1,GRM4,AKAP13,S1PR…
1	TRUE	1.32e-09	510	3639	143	0.039	0.28	GO:0090066	BP	1	regulation of anatomical structure size	3	WNT3,CDH4,SEMA4F,DBH,RND2,SCIN,IL7R,AQP1,CCL24,TMOD4,SOD2,CAV1,SPIRE2,GDI1,TNR,MAPT,ADORA2B,ALOX15,WASF1,NTS,ADORA2A,PFN4,CCL11,PECAM1,SLC6A4,CACNA1G,CHGA,EVL,HSP90AA1,ENSMUST00000110042,HTR1A,SEMA3G,DPYSL2,NEFL,WNT7B,HCLS1,KNG1,ADCY6,LIMA1,VEGFA,CBS,ADCYAP1,SPIRE1,SLC12A2,HTR7,SLIT1,BBS4,AVIL,NRP1,FN1,HTR2B,NPPC,ABI2,OLFM1,NEB,SMTNL1,NPR1,RAP1GDS1,EPHA7,FMN2,UTS2,CDK5,NOS3,RUFY3,CIT,LIMK1,ELN,LM…
1	TRUE	1.54e-09	548	3639	151	0.041	0.276	GO:0009636	BP	1	response to toxic substance	3	TH,GLRA1,LCK,DBH,COL1A1,STAT6,PON1,SHH,CD36,KLF4,INMT,GSTM7,AQP1,TRH,CNP,SOD2,MGST1,LPO,RNF112,CYBB,ARNT2,GPX3,SLC2A4,GLRA2,CRHR1,MB,CALM3,RGS17,FYN,TNFAIP3,IGF1,ADORA2A,LTC4S,NEFH,GRIA1,SDC1,RGS9,FKBP1B,TPO,SLC6A4,NGB,UNC79,CRHBP,GPX8,EPHX2,DPYSL2,NEFL,PPARA,PDE1B,ADIPOQ,CYP1B1,DUSP1,ADCYAP1,IMPACT,GNAL,TXNL1,PDGFRB,ANXA1,FAS,RBP4,CYP2E1,OPRK1,GSTA3,CASP8,MSTN,NPPC,CHRND,LYPD1,LCT,GPR37L1,NR4A2,…
1	TRUE	1.55e-09	479	3639	136	0.037	0.284	GO:0072507	BP	1	divalent inorganic cation homeostasis	7	LCK,CALM1,GRIN2D,CD36,CALB2,GSTM7,PTPN6,CYBA,HAP1,CASQ1,CAV1,TRPV4,GATA2,C1QTNF1,CD40,CRHR1,FIS1,CALM3,TRDN,GRM1,FYN,JSRP1,GRIA1,FAM20A,FKBP1B,GRIN2C,CACNA1G,DLG4,AKAP5,RYR2,HEXB,F2RL2,CACNA1I,KNG1,APP,CXCL13,SLC25A27,TMEM178,ADCYAP1,SLC39A6,JPH3,HTR2B,PTPRC,ATP1B1,SLC30A10,GRIN1,GNAS,OPRL1,TRPC4,CASQ2,SYPL2,RAP1GDS1,CALB1,UTS2,SLC30A3,NMU,CXCL9,ADCYAP1R1,TACR1,CLEC4B1,GRIN2B,ATP2B2,SLC8A2,DMPK,C…
1	TRUE	1.62e-09	183	3639	67	0.018	0.366	GO:0008016	BP	1	regulation of heart contraction	4	TBX2,TH,CALM1,CRHR2,CAV1,KCNQ1,CACNA2D2,MYL2,CALM3,CTGF,SMTN,FKBP1B,CACNA1G,CHGA,HSP90AA1,RYR2,GATA4,POPDC2,EHD3,SLC1A1,TNNT2,ATP1B1,CASQ2,TACR3,UTS2,NOS3,NMU,DMPK,CSRP3,CALCA,FLNA,GNAO1,AGT,ANK2,ATP1A1,TNNI3,CALM2,APLN,GCH1,HRC,KCNH2,NOS1AP,RGS4,MC3R,PLN,UCN,MYH6,KCND3,NPPA,PKP2,CHRM2,ADRB2,ADRA1A,MYH7,KCNN2,DSP,RNF207,HOPX,MYL3,MYL4,AKAP6,TAC1,CAV3,AGTR2,SCN2B,BVES,KCNE1L
1	TRUE	1.65e-09	98	3639	44	0.012	0.449	GO:0051952	BP	1	regulation of amine transport	4	CRHR2,TRH,STX1A,ADORA2B,CRHR1,ADORA2A,SLC36A2,CHGA,CARTPT,DPYSL2,SYT4,GABBR1,OPRK1,STXBP1,STK39,CHRNA4,CHRNB2,SLC6A1,CHRNA6,AGT,CCK,HTR2A,SYT1,P2RY12,SV2A,RGS4,HRH3,KMO,KCNA2,HTR2C,GCK,NPY5R,CNR1,OSR1,OXTR,CRH,GHSR,PRKCB,GRM7,ABAT,LEP,CXCL12,AGTR2,PCP4
1	TRUE	1.8e-09	359	3639	109	0.03	0.304	GO:0051260	BP	12	protein homooligomerization	2	GLRA1,VWF,CD3G,ANGPTL4,GNMT,CD79A,CRTC1,SLC1A2,SOD2,CAV1,MGST1,FSD1,MLKL,ALDH1A3,LNX2,BIK,KCTD5,ALDOC,C1QTNF1,GPX3,MAPT,FIS1,TYSND1,SEPT4,ACACA,SLC6A4,ATL1,PFKP,EVL,THBS4,HCN1,SCARA5,CLU,RIPK3,KCNV1,NELL2,GSDMD,ARC,ADIPOQ,APP,SLC22A1,EHD3,FAS,SLC1A1,HSD17B10,CLYBL,ACADL,KCTD3,STOM,NACC2,KCNC4,DECR1,B4GALT1,CDA,EMILIN1,ACADS,SLC6A1,PRMT8,RYR1,KCTD13,CBR4,ACAT1,CD3D,KCTD17,KCNC2,SYT1,ALDH5A1,PKD2L1…
1	TRUE	1.81e-09	686	3639	180	0.049	0.262	GO:0001568	BP	1	blood vessel development	3	TBX2,NGFR,FAP,PPARG,PDGFB,ACVRL1,ITGA5,HK2,SERPINF1,COL18A1,COL1A1,ANGPTL4,SHH,CD36,KLF4,CRHR2,AQP1,PGF,CCL24,MEF2C,GATA6,EPHB3,TEK,EPHA2,CAV1,HYAL1,GATA2,CYBB,WNT11,CD34,CD40,MMP9,ADORA2B,TBX3,E2F2,LAMA4,DCN,CTGF,SGPL1,UNC5B,PTPRB,MYOCD,NRCAM,CCL11,PECAM1,LLGL2,ZFP36L1,TNFAIP2,THBS4,PLAU,GATA4,FGF9,C6,CMA1,WNT7B,HDAC7,ROBO1,NFATC4,SMOC2,VEGFA,XDH,CYP1B1,NRXN1,C3,CDH2,LOX,ANXA1,ITGB8,MMP19,NRP1,S…
1	TRUE	2.09e-09	127	3639	52	0.014	0.409	GO:0060048	BP	1	cardiac muscle contraction	4	CALM1,CAV1,TCAP,KCNQ1,MYL2,MAP2K3,CALM3,CTGF,SMTN,FKBP1B,CACNA1G,CHGA,HSP90AA1,RYR2,GATA4,EHD3,TNNT2,ATP1B1,CASQ2,KCNJ8,CSRP3,TNNI2,FLNA,ANK2,ATP1A1,TNNI3,CALM2,HRC,KCNH2,PLN,UCN,MYH6,KCND3,ATP1A3,NPPA,PKP2,ADRA1A,TTN,MYH7,KCNN2,DSP,RNF207,MYL3,MYL4,AKAP6,MYL1,CAV3,SCN1A,ACTC1,SCN2B,KCNE1L,TNNC1
1	TRUE	2.11e-09	72	3639	36	0.01	0.5	GO:0051965	BP	1	positive regulation of synapse assembly	6	EPHB3,UBE2V2,NRXN1,CBLN2,NTRK1,WNT7A,CBLN1,CLSTN2,EPHB1,SLITRK5,LRRN1,TPBG,LRRN3,CLSTN1,CUX2,LRRTM3,LINGO2,LRTM1,SLITRK6,SLITRK4,LRRC4B,FLRT1,SLITRK3,OXTR,FLRT3,NLGN2,LRRTM4,LRTM2,NTRK2,MUSK,LRRTM1,NLGN1,XLR4B,GRID2,LRRTM2,SLITRK1
1	TRUE	2.19e-09	1692	3639	379	0.104	0.224	GO:0042592	BP	1	homeostatic process	3	TH,LCK,PPARG,SOX9,HK2,HAAO,HOXB6,SERPINF1,DBH,CALM1,CKB,ACP5,UBE2C,TMEM79,NR1H3,NAPSA,ANGPTL4,GRIN2D,CD36,APOC2,CRHR2,CRTC1,CP,CALB2,IL7R,GSTM7,STAT5A,PTPN6,PDE1C,AQP1,SH2B2,MLXIPL,MEF2C,TEP1,SLC34A3,CYBA,SLC4A3,HFE,P4HTM,SOD2,HAP1,CASQ1,RAD51C,CAV1,GPRC5B,DYNLL1,STEAP4,TRPV4,GATA2,LRRK1,LPL,STEAP2,CD34,DYRK3,C1QTNF1,CD40,SLC12A5,RAC3,KIF3A,SLC2A4,ACADVL,CRHR1,MB,SLC22A5,FIS1,RAB3D,CALM3,PDK4,TRD…
1	TRUE	2.32e-09	92	3639	42	0.012	0.457	GO:0009062	BP	1	fatty acid catabolic process	5	LIPE,CYP4F18,ETFB,CPT1C,PLIN5,ACADVL,TYSND1,LPIN1,ACOT2,ACOX2,EHHADH,ADIPOQ,ECI1,ECHS1,HADHA,ACADL,SLC27A2,ACOXL,LPIN3,ETFDH,HADH,DECR1,ACOT7,ACADS,CES1F,ACAT1,ETFA,TWIST1,ACAA2,ACACB,ACAD12,CNR1,ECH1,CES1D,LEP,HADHB,ACADM,CYP4A32,CYP4A10,MLYCD,CPT1B,ACAD11
1	TRUE	2.47e-09	473	3639	134	0.037	0.283	GO:0022604	BP	1	regulation of cell morphogenesis	4	WNT3,CDH4,SEMA4F,RND2,METRN,EFNB3,CCL24,EPHB3,FBLIM1,GDI1,TTBK1,TNR,RAC3,KIF3A,MAPT,YWHAH,FYN,CCL11,DLG4,AKAP5,ENSMUST00000110042,HEXB,SEMA3G,DPYSL2,NEFL,CPNE6,ARC,ROBO1,ACHE,NFATC4,VEGFA,CPNE5,SYT4,CDH2,ARAP3,ANXA1,SLIT1,LIMD1,NRP1,FN1,NGEF,SYT2,VIM,ERMN,OLFM1,GRIN1,ITPKA,TNIK,POSTN,CHRNB2,EFNA1,PPP3CA,PDLIM5,EPHA7,DAB1,LRP8,FGR,CDK5,RUFY3,RASAL1,WASF3,LIMK1,PTN,WNT7A,RET,PLXND1,CPNE9,SYT3,PAK1,…
1	TRUE	2.59e-09	446	3639	128	0.035	0.287	GO:0055074	BP	1	calcium ion homeostasis	8	LCK,CALM1,GRIN2D,CD36,CALB2,GSTM7,PTPN6,CYBA,HAP1,CASQ1,CAV1,TRPV4,GATA2,C1QTNF1,CD40,CRHR1,FIS1,CALM3,TRDN,GRM1,FYN,JSRP1,GRIA1,FAM20A,FKBP1B,GRIN2C,CACNA1G,DLG4,AKAP5,RYR2,HEXB,F2RL2,CACNA1I,KNG1,APP,CXCL13,SLC25A27,TMEM178,ADCYAP1,JPH3,HTR2B,PTPRC,ATP1B1,GRIN1,GNAS,OPRL1,TRPC4,CASQ2,SYPL2,RAP1GDS1,CALB1,UTS2,NMU,CXCL9,ADCYAP1R1,TACR1,CLEC4B1,GRIN2B,ATP2B2,SLC8A2,DMPK,CSRP3,RYR1,CALCA,CD19,ATP2…
1	TRUE	2.7e-09	515	3639	143	0.039	0.278	GO:0010817	BP	1	regulation of hormone levels	3	SLC5A5,CPA3,SHH,CRHR2,PDE1C,AQP1,TRH,HFE,DYNLL1,KCNQ1,RETN,TRPV4,ALDH1A3,C1QTNF1,TBX3,CRHR1,YWHAH,SLC16A10,IGF1,SGPL1,ADORA2A,FKBP1B,TPO,RASL10B,PCSK1,CARTPT,CRHBP,PDE8B,HTR1A,NELL2,DGAT1,STXBP5L,ADIPOQ,SCG5,ACHE,SLC22A1,SLC5A7,CYP1B1,NRXN1,SOX8,ADCYAP1,GABBR1,GRP,ANXA1,RBP4,OPRK1,PTPRN,ACVR1C,PAX8,SNAP25,PCSK2,GNAS,PEX5L,SERP1,HADH,ENPEP,PPP3CA,ENHO,SCP2,UTS2,RBP7,NMU,GFI1,SPP1,AACS,PON3,TACR1,S…
1	TRUE	2.97e-09	456	3639	130	0.036	0.285	GO:0072503	BP	1	cellular divalent inorganic cation homeostasis	8	LCK,CALM1,GRIN2D,CD36,CALB2,GSTM7,PTPN6,CYBA,HAP1,CASQ1,CAV1,TRPV4,GATA2,C1QTNF1,CD40,CRHR1,FIS1,CALM3,TRDN,GRM1,FYN,JSRP1,GRIA1,FKBP1B,GRIN2C,CACNA1G,DLG4,AKAP5,RYR2,HEXB,F2RL2,CACNA1I,KNG1,APP,CXCL13,SLC25A27,TMEM178,ADCYAP1,SLC39A6,JPH3,HTR2B,PTPRC,ATP1B1,SLC30A10,GRIN1,OPRL1,TRPC4,CASQ2,SYPL2,RAP1GDS1,CALB1,UTS2,SLC30A3,NMU,CXCL9,ADCYAP1R1,TACR1,CLEC4B1,GRIN2B,ATP2B2,SLC8A2,DMPK,CSRP3,RYR1,CA…
1	TRUE	3.02e-09	652	3639	172	0.047	0.264	GO:0070848	BP	1	response to growth factor	4	CAV2,TH,PDGFB,ACVRL1,SOX9,COL1A1,KLF4,MEF2C,GATA6,HTRA1,TEK,EPHA2,HFE,HAP1,CAV1,HYAL1,PHOX2B,MAPKAPK2,LHX1,MAP2K3,WASF1,FYN,DCN,CTGF,FSTL3,FGF22,CYFIP2,MYOCD,ENSMUST00000106778,ZFP36L1,LGMN,RYR2,SFRP4,ASPN,ROR2,FST,GDF10,GATA4,FGF9,SKOR1,COL2A1,ROBO1,APP,CXCL13,SMOC2,VEGFA,XDH,NRXN1,TMEM204,CIDEA,PDGFRB,ANXA1,ANKRD1,PDCD4,GFRA1,PITX3,RNF165,CLEC3B,NRP1,COL3A1,MSTN,WNT10A,ITGA8,ENG,ACVR1C,FBN1,DLL…
1	TRUE	3.26e-09	1406	3639	323	0.089	0.23	GO:0001932	BP	1	regulation of protein phosphorylation	3	CAV2,LCK,PDGFB,ACVRL1,ITGA5,SOX9,DLG3,SNX9,CD36,PRKAR2B,KLF4,CRHR2,PTPN6,CCL24,FCER1A,MLXIPL,MEF2C,TEK,EPHA2,HFE,CAV1,GPRC5B,CCL8,RARRES2,CLIP3,TRPV4,LRRK1,TTBK1,WNT11,C1QTNF1,IGFBP4,CD40,DBNDD2,MMP9,ACSL1,WWC1,ALOX15,CCL6,MAP2K3,CCL9,GRM1,FYN,TNFAIP3,DCN,KITL,CTGF,SOCS2,IGF1,ADORA2A,IRAK3,ADARB1,MYOCD,NTSR2,FAM20A,CCL11,PECAM1,CAMKK1,DLG4,AKAP5,HSP90AA1,SFRP4,ASPN,ENSMUST00000110042,ROR2,CARTPT,…
1	TRUE	3.48e-09	289	3639	92	0.025	0.318	GO:0051146	BP	1	striated muscle cell differentiation	5	CAV2,SHH,MEF2C,TMOD4,TNFSF14,GATA6,ACTN3,CASQ1,TCAP,CCL8,CACNA2D2,MYL2,CACNB4,TBX5,TBX3,MYH11,TRIP10,IGF1,MYBPC1,MYOCD,SDC1,KRT19,LDB3,GATA4,COL14A1,POPDC2,VEGFA,MYOM1,CDH2,ANKRD2,IGFBP5,TNNT2,NEB,MYLK2,RBM38,CASQ2,MYOZ2,PPP3CA,PDLIM5,YBX1,UCHL1,CXCL9,LMOD2,DMPK,CSRP3,NOX4,RYR1,PAK1,MYOM2,ACTA1,AGT,TMOD2,MYF6,DNER,NOV,AW551984,RBM24,GDF15,RGS4,MYBPC2,STAC3,MYH6,CHRNB1,NPPA,TRIM72,LMOD3,ADRA1A,KRT…
1	TRUE	3.48e-09	182	3639	66	0.018	0.363	GO:0008217	BP	1	regulation of blood pressure	3	PPARG,ACVRL1,CPA3,CD36,CRHR2,CYP4F18,CYBA,SOD2,CD34,AOC3,SMTN,RASL10B,CARTPT,EPHX2,NPR3,PPARA,ADIPOQ,BBS4,TAC2,ENG,STK39,GNAS,OPRL1,POSTN,SUCNR1,ENPEP,TACR3,DDAH1,UTS2,NOS3,NMU,COL1A2,TACR1,PTPRO,CALCA,ATP6AP2,ADRB3,AGT,ATP1A1,TBXA2R,TNNI3,ACTA2,APLN,GCH1,F11R,MC3R,UCN,HRH3,ANPEP,MYH6,NPPA,OLFR78,CNR1,ADRB2,ADRA1A,OXTR,AGTR1A,CRH,TRHDE,NCALD,KLK1B26,ABAT,KL,LEP,TAC1,AGTR2
1	TRUE	3.56e-09	430	3639	124	0.034	0.288	GO:0006874	BP	1	cellular calcium ion homeostasis	9	LCK,CALM1,GRIN2D,CD36,CALB2,GSTM7,PTPN6,CYBA,HAP1,CASQ1,CAV1,TRPV4,GATA2,C1QTNF1,CD40,CRHR1,FIS1,CALM3,TRDN,GRM1,FYN,JSRP1,GRIA1,FKBP1B,GRIN2C,CACNA1G,DLG4,AKAP5,RYR2,HEXB,F2RL2,CACNA1I,KNG1,APP,CXCL13,SLC25A27,TMEM178,ADCYAP1,JPH3,HTR2B,PTPRC,ATP1B1,GRIN1,OPRL1,TRPC4,CASQ2,SYPL2,RAP1GDS1,CALB1,UTS2,NMU,CXCL9,ADCYAP1R1,TACR1,CLEC4B1,GRIN2B,ATP2B2,SLC8A2,DMPK,CSRP3,RYR1,CALCA,CD19,ATP2A1,CCKBR,SWA…
1	TRUE	3.57e-09	100	3639	44	0.012	0.44	GO:0034440	BP	1	lipid oxidation	4	PPARG,CD36,ETFB,CPT1C,PLIN5,ACADVL,PDK4,TYSND1,ACOX2,PPARA,APOD,DGAT1,EHHADH,ADIPOQ,PLA2G7,ECI1,ECHS1,HADHA,ACADL,SLC27A2,ACOXL,ETFDH,HADH,DECR1,FABP3,ACADS,DGAT2,ACAT1,ETFA,TWIST1,ACAA2,ACACB,ACAD12,CNR1,C1QTNF2,ECH1,LEP,HADHB,ACADM,C1QTNF9,MLYCD,CPT1B,CYP4V3,ACAD11
1	TRUE	3.89e-09	513	3639	142	0.039	0.277	GO:0051051	BP	1	negative regulation of transport	2	VPREB3,CALM1,NR1H3,SHH,CD36,APOC2,CRHR2,CYP4F18,GSTM7,PDE1C,CNN2,SH2B2,TRH,CAV1,KCNQ1,PEA15A,GDI1,CD34,MMP9,MAPT,AKAP1,CRHR1,CALM3,TRDN,SRGN,FKBP1B,RSAD2,RHBDF2,DLG4,AKAP5,TRIM9,CHGA,SFRP4,MCTP1,CARTPT,CRHBP,PDE8B,REM2,FGF12,APOD,MPV17L,STXBP5L,ADIPOQ,TNFRSF21,PKDCC,ADCYAP1,SYT4,GABBR1,CIDEA,CD74,ANXA1,HTR7,IL33,CNIH2,LYPLA1,OPRK1,FN1,SERPINE2,ACVR1C,STK39,SNPH,GNAS,OPRL1,KCNAB1,PTPN22,CASQ2,HADH…
1	TRUE	4.1e-09	626	3639	166	0.046	0.265	GO:0071363	BP	1	cellular response to growth factor stimulus	5	CAV2,TH,PDGFB,ACVRL1,SOX9,COL1A1,KLF4,MEF2C,GATA6,HTRA1,TEK,HFE,HAP1,CAV1,HYAL1,PHOX2B,MAPKAPK2,LHX1,MAP2K3,WASF1,FYN,DCN,CTGF,FSTL3,FGF22,CYFIP2,MYOCD,ENSMUST00000106778,ZFP36L1,LGMN,RYR2,SFRP4,ASPN,ROR2,FST,GDF10,GATA4,FGF9,SKOR1,COL2A1,ROBO1,APP,CXCL13,SMOC2,VEGFA,XDH,NRXN1,TMEM204,CIDEA,PDGFRB,ANXA1,ANKRD1,PDCD4,GFRA1,PITX3,RNF165,CLEC3B,NRP1,COL3A1,MSTN,WNT10A,ITGA8,ENG,ACVR1C,FBN1,DLL4,USP8…
1	TRUE	4.21e-09	252	3639	83	0.023	0.329	GO:0043062	BP	1	extracellular structure organization	3	FAP,EGFL6,SOX9,COL18A1,COL1A1,CD36,DDR1,COL5A3,HAPLN2,NID1,HYAL1,LPL,TNR,CD34,MMP9,MYH11,CTGF,SDC1,GFAP,CMA1,COL14A1,COL2A1,DGAT1,GPIHBP1,CCDC80,APP,SMOC2,PLA2G7,CYP1B1,COL11A2,LOX,NFKB2,COL3A1,FN1,LAMC2,DPT,DDR2,ITGA8,ENG,COL5A1,POSTN,COL11A1,CYR61,B4GALT1,PLA2G2E,EMILIN1,DMP1,FSCN1,COL1A2,ELN,ACAN,GPM6B,COL4A1,CRISPLD2,COMP,AGT,ETS1,APOA5,APOA1,ACSL3,TNXB,SCX,DPP4,ABI3BP,TGFBI,LUM,ADAMTS2,APBB1…
1	TRUE	4.8e-09	1349	3639	311	0.085	0.231	GO:0016192	BP	1	vesicle-mediated transport	4	CAV2,PPARG,TMEM79,NR1H3,SNX9,SHH,CD36,APOC2,BICD1,LIN7B,CNN2,SYT5,FCER1A,PRG4,SUSD2,CYBA,HFE,HAP1,SYNGR3,STX1A,CAV1,CD163,SNAP47,SPIRE2,KDELR3,SCARF2,CLIP3,GATA2,STEAP2,CD5L,LBP,MAPKAPK2,KIF3A,MYO1B,ADORA2B,CRHR1,COPZ2,ALOX15,RAB3D,SCRN1,CACNG2,CALM3,RAB4A,TRIP10,STXBP5,WASF1,DOCK2,MYO1G,GRIA1,SDC1,PECAM1,LLGL2,CACNA1G,DLG4,RAB15,TRIM9,CHGA,AMN,TNFAIP2,AMPH,SFRP4,MCTP1,CRHBP,RAB3C,ANXA11,SCARA5,C…
1	TRUE	4.95e-09	999	3639	242	0.067	0.242	GO:0001775	BP	1	cell activation	2	TSPAN32,LCK,PDGFB,ACVRL1,TIMP1,TBX21,VWF,NR1H3,STAT6,SHH,CD79A,IL7R,EFNB3,STAT5A,PTPN6,NDRG1,FCER1A,IL27RA,MEF2C,TNFSF14,ZBTB32,HFE,CAV1,GATA2,CD48,CD83,TTBK1,LBP,CD274,C1QTNF1,CD40,MFNG,ADORA2B,CRHR1,FYN,TNFAIP3,CTGF,IGF1,DOCK2,ADORA2A,MYOCD,FKBP1B,RSAD2,ZFP36L1,CHGA,EVL,HSP90AA1,IRF4,CAST,CLU,RIPK3,FAM49B,HDAC7,DGAT1,TFRC,APP,IL15RA,TNFRSF21,H2-OA,TSLP,MEGF10,CD74,PDGFRB,ANXA1,CD5,CD6,MS4A1,FAS…
1	TRUE	5.08e-09	777	3639	197	0.054	0.254	GO:0055082	BP	1	cellular chemical homeostasis	5	TH,LCK,HK2,SERPINF1,CALM1,CKB,GRIN2D,CD36,CRHR2,CP,CALB2,GSTM7,PTPN6,PDE1C,MLXIPL,SLC34A3,CYBA,SLC4A3,HFE,HAP1,CASQ1,CAV1,DYNLL1,TRPV4,GATA2,C1QTNF1,CD40,SLC12A5,CRHR1,FIS1,CALM3,TRDN,GRM1,FYN,IGF1,JSRP1,GRIA1,FKBP1B,GRIN2C,CACNA1G,DLG4,AKAP5,RYR2,CARTPT,HEXB,F2RL2,PDE8B,GATA4,SCARA5,CMA1,CACNA1I,TFRC,KNG1,APP,SLC4A8,CXCL13,SLC25A27,SLC29A1,NRXN1,ATP6V0C,TMEM178,ADCYAP1,SLC39A6,ALAS2,JPH3,OPRK1,H…
1	TRUE	5.18e-09	304	3639	95	0.026	0.312	GO:0045765	BP	1	regulation of angiogenesis	5	NGFR,PPARG,ACVRL1,ITGA5,HK2,SERPINF1,SHH,CD36,KLF4,CRHR2,AQP1,PGF,CCL24,GATA6,TEK,EPHA2,HYAL1,GATA2,CYBB,CD34,CD40,MMP9,ADORA2B,E2F2,DCN,CCL11,THBS4,GATA4,C6,CMA1,HDAC7,SMOC2,VEGFA,CYP1B1,C3,ANXA1,ITGB8,NRP1,ENG,DLL4,EFNA1,EFNA3,NTRK1,ECM1,DDAH1,ANGPTL3,UTS2,NOS3,EMILIN1,PF4,FLT1,PTN,PLXND1,PAK4,PDE3B,ANGPT2,COL4A2,CX3CL1,CDH5,AGT,ETS1,TGFBR2,TIE1,TBXA2R,CCL5,CCL2,MEOX2,FGF1,HSPB6,LRG1,SERPINE1,V…
1	TRUE	5.25e-09	419	3639	121	0.033	0.289	GO:0060537	BP	1	muscle tissue development	4	CAV2,TBX2,SOX9,SHH,CRHR2,MEF2C,GATA6,ACTN3,CASQ1,CAV1,TCAP,PHOX2B,MYL2,TBX5,TBX3,MYH11,TRIP10,DCN,IGF1,SGCD,BTG2,MYOCD,SAV1,ASB2,RYR2,GATA4,FGF9,COL14A1,HDAC7,POPDC2,VEGFA,PIM1,MYOM1,SOX8,SVIL,MEGF10,ANKRD1,RBP4,ANKRD2,SOX17,EYA1,CASP8,COL3A1,MSTN,IGFBP5,CHRND,TNNT2,ITGA8,ENG,XIRP2,DLL4,MYLK2,KCNAB1,COL11A1,PPP3CA,PDLIM5,CDK5,ELN,CSRP3,NOX4,RYR1,MYLPF,NUPR1,PAK1,MYOM2,ACTA1,AGT,USP2,TGFBR2,EPHB1,…
1	TRUE	5.27e-09	1070	3639	256	0.07	0.239	GO:0010562	BP	1	positive regulation of phosphorus metabolic process	2	CAV2,LCK,PDGFB,ACVRL1,ITGA5,SOX9,DLG3,CALM1,SNX9,CD36,APOC2,CRHR2,CCL24,FCER1A,MLXIPL,MEF2C,TEK,ACTN3,RUNDC3A,HFE,CAV1,GPRC5B,CCL8,RARRES2,CLIP3,TRPV4,CAMTA1,LRRK1,TTBK1,WNT11,C1QTNF1,IGFBP4,CD40,MMP9,ADORA2B,ACSL1,WWC1,ALOX15,CCL6,MAP2K3,CCL9,CALM3,GRM1,FYN,KITL,CTGF,IGF1,NTSR2,FAM20A,CCL11,PECAM1,CAMKK1,DLG4,AKAP5,HSP90AA1,ENSMUST00000110042,ROR2,CARTPT,THBS4,GDF10,GATA4,FGF9,CLU,GFRA2,RIPK3,WN…
1	TRUE	5.27e-09	1070	3639	256	0.07	0.239	GO:0045937	BP	1	positive regulation of phosphate metabolic process	3	CAV2,LCK,PDGFB,ACVRL1,ITGA5,SOX9,DLG3,CALM1,SNX9,CD36,APOC2,CRHR2,CCL24,FCER1A,MLXIPL,MEF2C,TEK,ACTN3,RUNDC3A,HFE,CAV1,GPRC5B,CCL8,RARRES2,CLIP3,TRPV4,CAMTA1,LRRK1,TTBK1,WNT11,C1QTNF1,IGFBP4,CD40,MMP9,ADORA2B,ACSL1,WWC1,ALOX15,CCL6,MAP2K3,CCL9,CALM3,GRM1,FYN,KITL,CTGF,IGF1,NTSR2,FAM20A,CCL11,PECAM1,CAMKK1,DLG4,AKAP5,HSP90AA1,ENSMUST00000110042,ROR2,CARTPT,THBS4,GDF10,GATA4,FGF9,CLU,GFRA2,RIPK3,WN…
1	TRUE	5.54e-09	176	3639	64	0.018	0.364	GO:0050770	BP	1	regulation of axonogenesis	8	WNT3,CDH4,SEMA4F,RND2,METRN,EFNB3,EPHB3,GDI1,TNR,MAPT,ENSMUST00000110042,SEMA3G,DPYSL2,NEFL,ROBO1,ACHE,VEGFA,CDH2,SLIT1,NRP1,FN1,VIM,OLFM1,GRIN1,EFNA1,EPHA7,DAB1,CDK5,RUFY3,LIMK1,WNT7A,RET,PLXND1,PAK1,PAK3,PLXNB3,ARHGAP4,PLXNA3,SLIT2,POU4F2,MT3,THY1,MGLL,DBN1,NKX6-1,BRSK1,MAG,SSH2,TRPC5,TRIM46,TUBB2B,CDK5R1,DSCAM,LRRC4C,ROBO2,CNTN2,BRSK2,PLXNB1,NTRK2,CHN1,CXCL12,NRG1,SLITRK1,POU3F2
1	TRUE	6.13e-09	105	3639	45	0.012	0.429	GO:0015837	BP	1	amine transport	5	TH,CRHR2,TRH,STX1A,ADORA2B,CRHR1,ADORA2A,SLC36A2,CHGA,CARTPT,DPYSL2,SYT4,GABBR1,OPRK1,STXBP1,STK39,CHRNA4,CHRNB2,SLC6A1,CHRNA6,AGT,CCK,HTR2A,SYT1,P2RY12,SV2A,RGS4,HRH3,KMO,KCNA2,HTR2C,GCK,NPY5R,CNR1,OSR1,OXTR,CRH,GHSR,PRKCB,GRM7,ABAT,LEP,CXCL12,AGTR2,PCP4
1	TRUE	6.39e-09	340	3639	103	0.028	0.303	GO:1901342	BP	1	regulation of vasculature development	4	NGFR,PPARG,PDGFB,ACVRL1,ITGA5,HK2,SERPINF1,SHH,CD36,KLF4,CRHR2,AQP1,PGF,CCL24,GATA6,TEK,EPHA2,SOD2,HYAL1,GATA2,CYBB,CD34,CD40,MMP9,ADORA2B,E2F2,DCN,MYOCD,CCL11,THBS4,GATA4,FGF9,C6,CMA1,HDAC7,SMOC2,VEGFA,XDH,CYP1B1,C3,ANXA1,PDCD4,ITGB8,NRP1,ENG,DLL4,EFNA1,EFNA3,NTRK1,ECM1,DDAH1,ANGPTL3,UTS2,NOS3,EMILIN1,PF4,FLT1,EPHB4,PTN,PLXND1,PAK4,PDE3B,ANGPT2,COL4A2,CX3CL1,CDH5,AGT,ETS1,TGFBR2,NFATC1,TIE1,TBXA…
1	TRUE	6.63e-09	416	3639	120	0.033	0.288	GO:1903532	BP	1	positive regulation of secretion by cell	4	CD36,CRHR2,FCER1A,TRH,TEK,HFE,STX1A,DYNLL1,RETN,TRPV4,GATA2,LPL,CD34,CD274,C1QTNF1,ADORA2B,CRHR1,RAB3D,STXBP5,IGF1,ADORA2A,SDC1,RASL10B,SLC6A4,CACNA1G,RAB15,CARTPT,DPYSL2,CACNA1I,NELL2,GSDMD,STXBP5L,CLEC4N,MYOM1,ADCYAP1,SYT4,TSLP,GABBR1,RAB27B,GRP,ANKRD1,IL33,RBP4,OPRK1,HTR2B,STXBP1,FCNA,SNAP25,CHRNA4,PEX5L,POSTN,SERP1,PTPN22,CD2,CHRNB2,FGR,CDK5,PRKCZ,NMU,SPP1,AACS,TACR1,CCKBR,ANO1,CHRNA6,CD209D,…
1	TRUE	6.74e-09	702	3639	181	0.05	0.258	GO:0098771	BP	1	inorganic ion homeostasis	6	LCK,CALM1,CKB,GRIN2D,CD36,CP,CALB2,GSTM7,PTPN6,SLC34A3,CYBA,SLC4A3,HFE,SOD2,HAP1,CASQ1,CAV1,STEAP4,TRPV4,GATA2,STEAP2,C1QTNF1,CD40,SLC12A5,CRHR1,FIS1,CALM3,PDK4,TRDN,GRM1,FYN,ADORA2A,JSRP1,GRIA1,FAM20A,FKBP1B,GRIN2C,CACNA1G,DLG4,AKAP5,RYR2,SFRP4,SFXN1,HEXB,F2RL2,SCARA5,SLC22A17,CACNA1I,TFRC,KNG1,APP,SLC4A8,CXCL13,SLC25A27,ATP6V0C,TMEM178,ADCYAP1,SLC39A6,ALAS2,JPH3,HTR2B,PTPRC,ATP1B1,SLC30A10,SLC4…
1	TRUE	7.17e-09	1028	3639	247	0.068	0.24	GO:1901701	BP	1	cellular response to oxygen-containing compound	4	CAV2,NGFR,TH,GLRA1,PPARG,SOX9,SERPINF1,SLC5A5,COL6A1,RARG,COL1A1,NR1H3,STAT6,CD36,KLF4,CRHR2,STAT5A,PDE1C,AQP1,SH2B2,MLXIPL,MEF2C,CYBA,APLP1,SOD2,CAV1,MGST1,DYNLL1,RARRES2,KCNQ1,RNF112,LY6G6E,CYBB,LBP,CD40,MMP9,SLC2A4,GLRA2,CRHR1,FIS1,DPEP1,PDK4,FYN,TNFAIP3,SOCS2,IGF1,EIF4EBP2,HCN2,ADCY1,ACACA,LPIN1,FKBP1B,CMPK2,SLC6A4,NGB,ZFP36L1,LGMN,RYR2,PTCH1,CRHBP,PDE8B,HCN1,GATA4,CLU,CMA1,WNT7B,LY6H,AHSG,AD…
1	TRUE	7.29e-09	7897	3639	1475	0.405	0.187	GO:0051716	BP	1	cellular response to stimulus	2	CAV2,TBX2,NGFR,WNT3,TH,TSPAN32,GLRA1,TRIM25,DGKE,LCK,PPARG,PDGFB,ACVRL1,ITGA5,GABRA2,SOX9,HK2,SEZ6,SERPINF1,SLC5A5,DBH,S100A4,B9D1,COL6A1,TIMP1,CALM1,UHRF1,GABRG1,ITGB7,RARG,RND2,TBX21,COL1A1,NRIP2,ACAP1,IL16,TSPAN33,CLPB,GRIA3,PNCK,CD3G,NR1H3,STAT6,ANGPTL4,REC8,SHH,GRIN2D,CD36,KLF4,BCL2L12,CD79A,FCGRT,DLL3,BICD1,CRHR2,DDR1,IL7R,EFNB3,GRM3,GSTM7,STAT5A,PTPN6,PDE1C,SST,CHN2,AQP1,CNN2,PGF,CCL24,GRA…
1	TRUE	7.38e-09	238	3639	79	0.022	0.332	GO:0060560	BP	1	developmental growth involved in morphogenesis	3	TBX2,WNT3,CDH4,SOX9,SEMA4F,RARG,RND2,SHH,DDR1,GDI1,TNR,WNT11,MAPT,LHX1,WASF1,CYFIP2,CCL11,HSP90AA1,ENSMUST00000110042,SEMA3G,DPYSL2,CPNE6,WNT7B,APP,VEGFA,CPNE5,SYT4,IMPACT,SLIT1,NRP1,FN1,SYT2,VANGL2,OLFM1,POSTN,DCLK1,EPHA7,SH3GL2,CDK5,PRKCZ,RUFY3,RASAL1,LIMK1,CPNE9,IQGAP1,SYT3,PAK1,PLXNB3,ARHGAP4,PLXNA3,SLIT2,POU4F2,MT3,CADM1,TGFBR2,MGLL,NDN,DBN1,NKX6-1,SYT1,FGF1,MAG,SH3GLB1,RIMS2,NRN1,TRPC5,TRIM…
1	TRUE	7.76e-09	399	3639	116	0.032	0.291	GO:0014706	BP	1	striated muscle tissue development	5	CAV2,TBX2,SHH,CRHR2,MEF2C,GATA6,ACTN3,CASQ1,CAV1,TCAP,PHOX2B,MYL2,TBX5,TBX3,MYH11,TRIP10,DCN,IGF1,SGCD,BTG2,MYOCD,SAV1,ASB2,RYR2,GATA4,FGF9,COL14A1,HDAC7,POPDC2,VEGFA,PIM1,MYOM1,SOX8,SVIL,MEGF10,ANKRD1,RBP4,ANKRD2,SOX17,EYA1,CASP8,MSTN,CHRND,TNNT2,ENG,XIRP2,DLL4,MYLK2,KCNAB1,COL11A1,PPP3CA,PDLIM5,CDK5,ELN,CSRP3,NOX4,RYR1,MYLPF,NUPR1,PAK1,MYOM2,ACTA1,AGT,USP2,TGFBR2,EPHB1,S100B,SCX,SGCG,TNNI3,TWIS…
1	TRUE	8.29e-09	422	3639	121	0.033	0.287	GO:0019221	BP	1	cytokine-mediated signaling pathway	5	PPARG,PDGFB,STAT6,IL7R,STAT5A,PTPN6,CCL24,SH2B2,IL27RA,CAV1,RELT,CCL8,CD40,ACSL1,CCL6,CCL9,DCN,IL20RA,IFNGR1,SOCS2,IRAK3,CCL11,ASPN,TNFRSF10B,OSMR,ADIPOQ,ROBO1,IFNAR2,KRT18,CXCL13,TNFRSF21,TSLP,CD74,FAS,TNFRSF25,PELI3,BBS4,IFITM3,SIGIRR,IRF7,IL18R1,IL1R1,PTPRN,PTPRC,ZBP1,IL6RA,ECM1,PODN,STAP1,GFI1,CXCL5,PPBP,PF4,CXCL9,CCR9,IL21R,HPX,IL2RG,BGN,SLIT2,IL15,MT3,CX3CL1,CCL17,JAK3,APOA1,CISH,OAS2,PTPRF…
1	TRUE	9.29e-09	178	3639	64	0.018	0.36	GO:0044242	BP	1	cellular lipid catabolic process	3	APOC2,LIPE,CYP4F18,ETFB,CPT1C,PLIN5,LPL,ACADVL,TYSND1,SGPL1,LPIN1,ACOT2,HEXB,ACOX2,AMACR,EHHADH,ADIPOQ,CYP1B1,ECI1,ECHS1,PNPLA2,HADHA,ACADL,SLC27A2,ACOXL,LPIN3,ETFDH,HADH,DECR1,ANGPTL3,ACOT7,ACADS,AKR1B8,CES1F,MT3,ABHD12,ACAT1,APOA5,APOA1,CRABP1,ETFA,ABHD5,MGLL,NEU4,TWIST1,ACAA2,SCARB1,APOC1,PNPLA3,ACACB,ACAD12,CNR1,ECH1,CES1D,LEP,HADHB,ACADM,CYP26B1,CYP4A32,CYP4A10,MLYCD,MGST2,CPT1B,ACAD11
1	TRUE	9.58e-09	543	3639	147	0.04	0.271	GO:0040017	BP	1	positive regulation of locomotion	3	CAV2,PDGFB,ITGA5,SOX9,COL18A1,COL1A1,IL16,SHH,LAMB1,STAT5A,AQP1,PGF,CCL24,TNFSF14,TEK,SOD2,TWIST2,RARRES2,HYAL1,RETN,TRPV4,GATA2,WNT11,LBP,CD274,CD40,MMP9,MAP2K3,AOC3,KITL,IGF1,CCL11,PECAM1,LGMN,ENSMUST00000110042,ROR2,CXCL14,THBS4,PLAU,FGF9,HDAC7,APP,CXCL13,TRIP6,SMOC2,PLA2G7,VEGFA,CYP1B1,CD74,PDGFRB,ANXA1,PCX,NRP1,OPRK1,PTP4A1,IL1R1,IGFBP5,FN1,PTPRC,LAMC2,SELP,SELL,DDR2,ITGA6,POSTN,SUCNR1,EGF,P…
1	TRUE	1.05e-08	248	3639	81	0.022	0.327	GO:0009410	BP	1	response to xenobiotic stimulus	3	TH,PPARG,SERPINF1,DBH,PRKAR2B,GSTM7,STAT5A,AQP1,PRKACB,LPO,PEA15A,ARNT2,CRHR1,ACSL1,CALM3,RGS17,ADORA2A,RGS9,CACNG4,DLG4,AKR1C12,AKR1C13,HSP90AA1,RYR2,CRHBP,DPYSL2,PDE1B,CSAD,CYP1B1,GNAL,PITX3,CYP2E1,OPRK1,MSTN,NR4A2,GRIN1,USP8,CASQ2,CHRNB2,RORC,PPP3CA,TACR3,PRKAA2,HPCA,CDK5,PON3,TACR1,SLC6A1,RYR1,RGS10,F7,EIF4EBP1,GNAO1,PGR,CYP1A1,CDO1,SLITRK5,HTR2A,CCL2,RGS4,FMO2,GSTM2,ABCB4,FOXO1,CNR1,PENK,OXT…
1	TRUE	1.06e-08	89	3639	40	0.011	0.449	GO:0015844	BP	1	monoamine transport	5	CRHR2,FCER1A,STX1A,ADORA2B,CRHR1,ADORA2A,SLC6A4,CHGA,CARTPT,HTR1A,SLC22A3,SLC22A1,SYT4,GABBR1,HTR7,OPRK1,CHRNA4,CHRNB2,GPM6B,CHRNA6,AGT,HTR2A,SYT1,P2RY12,HRH3,KCNA2,SLC22A2,GCK,CNR1,OXTR,CRH,SLC29A4,GHSR,PRKCB,CADPS,SLC6A2,ABAT,CXCL12,AGTR2,PCP4
1	TRUE	1.11e-08	687	3639	177	0.049	0.258	GO:0055080	BP	1	cation homeostasis	6	LCK,CALM1,GRIN2D,CD36,CP,CALB2,GSTM7,PTPN6,CYBA,SLC4A3,HFE,SOD2,HAP1,CASQ1,CAV1,STEAP4,TRPV4,GATA2,STEAP2,C1QTNF1,CD40,SLC12A5,CRHR1,FIS1,CALM3,PDK4,TRDN,GRM1,FYN,ADORA2A,JSRP1,GRIA1,FAM20A,FKBP1B,GRIN2C,CACNA1G,DLG4,AKAP5,RYR2,SFXN1,HEXB,F2RL2,SCARA5,SLC22A17,CACNA1I,TFRC,KNG1,APP,SLC4A8,CXCL13,SLC25A27,ATP6V0C,TMEM178,ADCYAP1,SLC39A6,ALAS2,JPH3,HTR2B,PTPRC,ATP1B1,SLC30A10,SLC4A10,GRIN1,GNAS,CAR…
1	TRUE	1.13e-08	424	3639	121	0.033	0.285	GO:0045666	BP	1	positive regulation of neuron differentiation	7	WNT3,CDH4,SEZ6,SERPINF1,RND2,METRN,SHH,CRTC1,MEF2C,HAP1,GPRC5B,RNF112,PHOX2B,GATA2,GDI1,MAPT,FYN,SOCS2,ACSL6,FKBP1B,KIF3C,DLG4,FOXG1,AKAP5,RGS6,ENSMUST00000110042,ATP8A2,NEFL,CPNE6,UBE2V2,ROBO1,ACHE,VEGFA,CPNE5,MAPK8IP3,ADCYAP1,SYT4,IMPACT,HTR7,ANKRD1,VLDLR,AVIL,NRP1,FN1,SERPINE2,SYT2,ITPKA,LTK,NKX2-2,STMN2,SERPINI1,NTRK1,DAB1,ELAVL4,LRP8,RUFY3,CXCL5,RASAL1,LIMK1,PTN,RET,PLXND1,CPNE9,IQGAP1,SH3GL…
1	TRUE	1.18e-08	175	3639	63	0.017	0.36	GO:0019722	BP	1	calcium-mediated signaling	6	CALM1,GRIN2D,GSTM7,FCER1A,ACTN3,HAP1,CASQ1,CAMTA1,MAPT,FIS1,CALM3,TRDN,GRM1,IGF1,JSRP1,FKBP1B,GRIN2C,AKAP5,RYR2,NFATC4,JPH3,ZAP70,HTR2B,ATP1B1,SELP,GRIN1,CASQ2,PPP3CA,DYRK2,HPCA,BST1,GRIN2B,DMPK,LAT,ANK2,PPP1R9A,NFATC1,MYO5A,TNNI3,P2RY12,CALM2,NMUR2,HRC,NEUROD2,PLN,RCAN2,CCR6,TOX3,CXCR4,AGTR1A,GRM5,CXCR3,NCALD,BHLHA15,CD8A,RIT2,LMCD1,GRIN2A,AKAP6,NRG1,IRGM2,3425401B19RIK,PRNP
1	TRUE	1.19e-08	179	3639	64	0.018	0.358	GO:0007188	BP	1	adenylate cyclase-modulating G-protein coupled receptor signaling pathway	2	GRM3,PRKACB,APLP1,ADORA2B,CRHR1,GRM1,ADORA2A,ADCY1,AKAP5,CHGA,HTR1A,NPR3,ADCY4,ADCY8,ADCY6,GRM8,ADCYAP1,GABBR1,GNAL,GNA14,HTR7,OPRK1,MARCO,GPR37L1,GNAS,OPRL1,CALCA,FLNA,ADRB3,GNAO1,ADRA2A,RAMP1,P2RY12,GPR101,MC3R,PLN,LPAR1,HTR5A,GPR37,MRAP,GNAZ,GPR176,MRAP2,PTGIR,NPB,CNR1,UCN3,ADRA2C,MC2R,CHRM2,ADRB2,ADRA1A,CHRM3,MC4R,SSTR2,TSKU,GRM5,HTR1F,GRM7,RIT2,GNAI1,GRM4,AKAP13,S1PR3
1	TRUE	1.21e-08	313	3639	96	0.026	0.307	GO:0050900	BP	1	leukocyte migration	5	PDGFB,DBH,ITGB7,TBX21,IL16,PGF,CCL24,TNFSF14,CCL8,RARRES2,MCOLN2,TRPV4,LBP,CD34,MMP9,CCL6,CCL9,AOC3,KITL,MYO1G,CCL11,PECAM1,LGMN,CHGA,ROR2,CXCL14,THBS4,RIPK3,APOD,APP,CXCL13,PLA2G7,VEGFA,CD74,ANXA1,IL33,IL1R1,SELP,SELL,ITGA6,PTPN22,ECM1,B4GALT1,BST1,EMILIN1,STAP1,SPP1,CXCL5,PPBP,PF4,CXCL9,FLT1,ADD2,TACR1,PTPRO,CALCA,SWAP70,F7,SLIT2,CX3CL1,CCL17,THY1,DAPK2,PODXL2,RAC2,ARHGEF5,FOXJ1,GPSM3,CCL5,CCL7…
1	TRUE	1.22e-08	475	3639	132	0.036	0.278	GO:1901652	BP	1	response to peptide	5	CAV2,NGFR,TH,PPARG,COL1A1,CD36,KLF4,CRHR2,STAT5A,SH2B2,TEK,CYBA,CAV1,RARRES2,FADS1,RETN,TRPV4,CYBB,QDPR,CD40,SLC2A4,CRHR1,FIS1,PDK4,FYN,TNFAIP3,CTGF,SOCS2,IGF1,EIF4EBP2,BTG2,LPIN1,ZFP36L1,LGMN,CRHBP,NEFL,PPARA,AHSG,ADIPOQ,APP,ANXA1,RBP4,PFKFB1,CDK2,HADHA,OPRK1,MSTN,IGFBP5,PTPRN,SLC30A10,DNM1,NR4A2,ACVR1C,FBN1,JAG1,PCK1,CAR2,PTPN22,HADH,ENHO,YBX1,SLC2A1,PIK3R3,FABP3,CDK5,PRKCZ,TGFBR3,IQGAP1,ATP2A1…
1	TRUE	1.37e-08	305	3639	94	0.026	0.308	GO:0070588	BP	1	calcium ion transmembrane transport	8	LCK,CALM1,GRIN2D,GSTM7,PTPN6,CYBA,HAP1,CASQ1,CACNA2D2,MCOLN2,TRPV4,PKD2L2,STAC2,CACNB4,CRHR1,CACNG2,CALM3,TRDN,FYN,JSRP1,FKBP1B,CACNG1,CACNG4,GRIN2C,ATP2A3,CACNA1G,RYR2,CACNA2D3,REM2,CACNA1I,EHD3,JPH3,HTR2B,PTPRC,CACNA1S,ATP1B1,GRIN1,OPRL1,TRPC4,PTPN22,CASQ2,HPCA,CXCL9,CLEC4B1,GRIN2B,ATP2B2,SLC8A2,RYR1,CD19,ATP2A1,ATP2B3,GPM6A,CX3CL1,THY1,UBASH3B,ANK2,DHRS7C,MYO5A,HTR2A,GRIN3B,P2RY12,CALM2,ATP13A…
1	TRUE	1.42e-08	275	3639	87	0.024	0.316	GO:0016042	BP	1	lipid catabolic process	2	ACAP1,PLA1A,APOC2,LIPE,CYP4F18,ETFB,PAFAH1B3,CPT1C,RARRES2,PLIN5,LPL,ACADVL,YWHAH,TYSND1,SGPL1,LPIN1,ACOT2,HEXB,ACOX2,AMACR,EHHADH,ADIPOQ,PLA2G7,CYP1B1,ECI1,CIDEA,LGALS12,ECHS1,PNPLA2,HADHA,ACADL,SLC27A2,ACOXL,LPIN3,ETFDH,HADH,PLA2G12A,DECR1,ANGPTL3,PLA2G2E,ACOT7,PLCH2,SPP1,ACADS,AKR1B8,PLBD1,PLIN1,PDE3B,CES1F,MT3,ABHD12,ACAT1,APOA5,APOA1,CRABP1,ETFA,ABHD5,MGLL,ADRA2A,NEU4,TWIST1,PLCH1,ACAA2,PAFA…
1	TRUE	1.5e-08	589	3639	156	0.043	0.265	GO:0002694	BP	1	regulation of leukocyte activation	3	TSPAN32,LCK,TBX21,NR1H3,STAT6,SHH,IL7R,EFNB3,STAT5A,PTPN6,FCER1A,IL27RA,MEF2C,TNFSF14,HFE,CAV1,GATA2,CD83,TTBK1,LBP,CD274,CD40,ADORA2B,CRHR1,TNFAIP3,IGF1,ADORA2A,ZFP36L1,HSP90AA1,RIPK3,FAM49B,TFRC,APP,IL15RA,TNFRSF21,H2-OA,TSLP,CD74,ANXA1,CD5,CD6,FAS,IL33,ZAP70,PTPRC,STXBP1,MAPK8IP1,TYRO3,PTPN22,CHRNB2,RORC,FGR,PRKCZ,STAP1,MAD1L1,UNG,DTX1,EPHB4,TACR1,CLEC4D,CLEC2I,LAT,CD37,SASH3,EFNB1,IL2RG,CD209…
1	TRUE	1.65e-08	221	3639	74	0.02	0.335	GO:0009612	BP	1	response to mechanical stimulus	3	LCK,PPARG,SOX9,COL1A1,CD36,ETV1,AQP1,CNN2,TNFSF14,CYBA,CAV1,TCAP,PKD2L2,WNT11,CD40,FYN,DCN,IGF1,BTG2,RYR2,PTCH1,HABP4,GATA4,ATP8A2,SCEL,NRXN1,GRM8,HTR7,ANKRD1,ANKRD2,CASP8,COL3A1,SERPINE2,STRBP,POSTN,COL11A1,NTRK1,SLC2A1,NOS3,TACR1,ATP2B2,CSRP3,ANGPT2,MMP2,ACTA1,AGT,ETS1,ABHD12,TGFBR2,ATP1A1,SCX,HTR2A,CCL2,MAG,PKD2L1,KCNK2,GDF5,TXNIP,UCN,BMP6,IL18,CNTNAP2,PPL,THBS1,NPPA,SLITRK6,KCNA1,TMEM150C,TTN…
1	TRUE	1.8e-08	157	3639	58	0.016	0.369	GO:0002455	BP	1	humoral immune response mediated by circulating immunoglobulin	7	PTPN6,FCER2A,C8G,SERPING1,C3,C2,PTPRC,HPX,FOXJ1,C1RL,SUSD4,BCL3,C1RA,NOD2,H2-AB1,ENSMUST00000103291,ENSMUST00000103299,ENSMUST00000103423,ENSMUST00000103481,ENSMUST00000103483,ENSMUST00000103486,ENSMUST00000103504,ENSMUST00000103518,ENSMUST00000103540,ENSMUST00000103749,ENSMUST00000103523,ENSMUST00000103513,ENSMUST00000103547,ENSMUST00000103535,ENSMUST00000103472,ENSMUST00000103521,ENSMUST0000010…
1	TRUE	1.85e-08	998	3639	239	0.066	0.239	GO:0042327	BP	1	positive regulation of phosphorylation	4	CAV2,LCK,PDGFB,ACVRL1,ITGA5,SOX9,DLG3,SNX9,CD36,CRHR2,CCL24,FCER1A,MLXIPL,MEF2C,TEK,HFE,CAV1,GPRC5B,CCL8,RARRES2,CLIP3,TRPV4,LRRK1,TTBK1,WNT11,C1QTNF1,IGFBP4,CD40,MMP9,ACSL1,WWC1,ALOX15,CCL6,MAP2K3,CCL9,GRM1,FYN,KITL,CTGF,IGF1,NTSR2,FAM20A,CCL11,PECAM1,CAMKK1,DLG4,AKAP5,HSP90AA1,ENSMUST00000110042,ROR2,CARTPT,THBS4,GDF10,GATA4,FGF9,CLU,GFRA2,RIPK3,WNT7B,XRCC6,MAPK8IP2,TNK2,HCLS1,ADIPOQ,ROBO1,APP,…
1	TRUE	1.93e-08	189	3639	66	0.018	0.349	GO:0031345	BP	1	negative regulation of cell projection organization	4	WNT3,SEMA4F,SEZ6,EFNB3,RUNX1T1,D130043K22RIK,TRPV4,GDI1,TNR,YWHAH,FYN,EFEMP1,GFAP,EVL,SEMA3G,IL15RA,NFATC4,NRXN1,SLIT1,NRP1,ITM2C,NGEF,VIM,STMN2,EFNA1,PPP3CA,EPHA7,DAB1,CDK5,CRMP1,STAP1,GFI1,RUFY3,FLNA,PLXNB3,ARHGAP4,PLXNA3,SLIT2,MT3,THY1,INPPL1,PTPRF,INPP5J,MAG,ZFP365,MYLIP,LPAR1,DNM3,RAP1GAP,TRPC5,ID1,TRIM46,CDK5R1,TBC1D30,SPOCK1,RIT2,NTM,B2M,H2-K1,NLGN1,LGALS1,TLX2,PTPRZ1,NR2F1,PRNP,GM1987
1	TRUE	1.94e-08	185	3639	65	0.018	0.351	GO:0021953	BP	1	central nervous system neuron differentiation	5	WNT3,SHH,CHD5,EVX1,EPHB3,PHOX2A,PHOX2B,GATA2,RAC3,LHX1,ADARB1,BTG2,FOXG1,HSP90AA1,ID4,PTCH1,ROBO1,FAIM2,NRXN1,SALL3,NRP1,LHX4,NR4A2,SLC4A10,LHX3,DLL4,NKX2-2,DCLK1,CHRNB2,DCLK2,CDK5,GABRB1,LHX5,WNT7A,ATP2B2,PLXNA3,SLIT2,CBLN1,CDH11,ISL2,EPHB1,GBX2,ZC4H2,NKX6-1,FBXO45,ATF5,OLIG2,NKX6-2,INHBA,OLIG3,DYNC2H1,HES5,POU4F1,TSKU,HOXD10,CNTN2,NTRK2,LEP,CEND1,KNDC1,GBX1,GRID2,NANOS1,SKOR2,LHX8
1	TRUE	2.12e-08	1750	3639	384	0.106	0.219	GO:0044281	BP	1	small molecule metabolic process	1	TH,PPARG,PDGFB,HK2,HAAO,DLG3,DBH,FOLH1,NR1H3,PON1,GNMT,CD36,APOC2,PRKAR2B,LIPE,SULT2B1,CYP4F18,GSTM7,STAT5A,ENO2,ETFB,AQP1,DLST,FCER1A,MLXIPL,MTHFD2,ATP6V1B2,EPHA2,ACTN3,PDK1,ITIH3,RUNDC3A,CNP,CAV1,CPT1C,HMGCLL1,LPO,HYAL1,FADS1,PLIN5,DHDH,MOGAT1,PTGDS,ALDH1A3,LPL,QDPR,CMAH,ALDOC,CACNB4,C1QTNF1,IGFBP4,ADORA2B,ACADVL,ACSL1,ALOX15,DPEP1,PDK4,DCN,VNN3,HAL,IGF1,TYSND1,SGPL1,ALDH1L2,ACSL6,LTC4S,ADCY1,P…
1	TRUE	2.15e-08	365	3639	107	0.029	0.293	GO:0002460	BP	1	adaptive immune response based on somatic recombination of immune receptors built from immunoglobulin superfamily domains	4	TBX21,STAT6,IL7R,PTPN6,FCER1A,IL27RA,FCER2A,MEF2C,HFE,C8G,CD274,CD40,TNFAIP3,MYO1G,RSAD2,IRF4,RIPK3,FAM49B,TFRC,SERPING1,VEGFA,C3,C2,CD74,ANXA1,FAS,IL33,NFKB2,IRF7,IL18R1,IL1R1,PTPRC,JAG1,RORC,PRKCZ,UNG,CTSC,HPX,SWAP70,SASH3,WAS,FOXJ1,BATF,DPP4,NFKBIZ,CCR7,C1RL,SUSD4,IL18,CCR6,KLHL6,TRP53BP1,CCR2,SPN,BCL3,CD8A,C1RA,NOD2,PKN1,B2M,H2-K1,H2-T23,H2-AB1,CLEC4G,ENSMUST00000103291,ENSMUST00000103299,ENS…
1	TRUE	2.25e-08	98	3639	42	0.012	0.429	GO:0019395	BP	1	fatty acid oxidation	6	PPARG,CD36,ETFB,CPT1C,PLIN5,ACADVL,PDK4,TYSND1,ACOX2,PPARA,DGAT1,EHHADH,ADIPOQ,ECI1,ECHS1,HADHA,ACADL,SLC27A2,ACOXL,ETFDH,HADH,DECR1,FABP3,ACADS,DGAT2,ACAT1,ETFA,TWIST1,ACAA2,ACACB,ACAD12,CNR1,C1QTNF2,ECH1,LEP,HADHB,ACADM,C1QTNF9,MLYCD,CPT1B,CYP4V3,ACAD11
1	TRUE	2.33e-08	475	3639	131	0.036	0.276	GO:0060627	BP	1	regulation of vesicle-mediated transport	3	PPARG,NR1H3,CD36,APOC2,BICD1,CNN2,SYT5,FCER1A,CYBA,HFE,HAP1,STX1A,CAV1,CLIP3,GATA2,LBP,KIF3A,ADORA2B,CRHR1,ALOX15,RAB3D,CALM3,RAB4A,STXBP5,DOCK2,SDC1,LLGL2,CACNA1G,DLG4,RAB15,TRIM9,SFRP4,MCTP1,RAB3C,CLU,CACNA1I,TNK2,STXBP5L,AHSG,ADIPOQ,SYNJ1,VEGFA,PREPL,C3,PKDCC,SYT4,C2,RAB27B,ANXA1,CNIH2,CALY,LYPLA1,STXBP1,DNM1,SYT13,NAPB,SNPH,TBC1D20,SYT6,EGF,PPP3CA,SH3GL2,DNAJC6,FGR,CDK5,ENSMUST00000129389,STA…
1	TRUE	2.39e-08	162	3639	59	0.016	0.364	GO:0019935	BP	1	cyclic-nucleotide-mediated signaling	6	SOX9,CALM1,CD36,CRHR2,APLP1,ADORA2B,CRHR1,CALM3,EIF4EBP2,ADORA2A,ADCY1,CHGA,ADCY8,ADCY6,ADCYAP1,GNAL,HTR7,NPPC,SCTR,GNAS,OPRL1,PEX5L,NPR1,PF4,CXCL9,ADCYAP1R1,CALCA,ADRB3,PDZD3,RAMP1,KCNC2,GPR101,CALM2,RIMS2,MC3R,SCT,PLN,LPAR1,UCN,HTR5A,MRAP,THBS1,PDE9A,NPPA,MRAP2,PTGIR,UCN3,ADRA2C,MC2R,ADRB2,ADRA1A,GPR61,MC4R,CRH,CXCR3,RIT2,GNAI1,PCLO,AKAP13
1	TRUE	2.43e-08	166	3639	60	0.016	0.361	GO:0030902	BP	1	hindbrain development	3	SEZ6,CKB,SHH,HAP1,PHOX2A,PHOX2B,GATA2,LHX1,RFX4,IGF1,SLC6A4,KLHL1,FAIM2,CBS,NRXN1,SEMA4C,SERPINE2,GPR37L1,GRIN1,MDK,SMAD9,EGF,DAB1,B4GALT2,HES3,CDK5,LHX5,PTN,WNT7A,ATP2B2,SEZ6L2,PAK1,FLNA,CBLN1,RPGRIP1L,GBX2,SSTR1,ZFP365,NEUROD2,ATF5,LPAR1,SSTR3,SSTR2,POU4F1,CDK5R1,FZD4,FOXC1,CNTN1,TRNP1,ABAT,KCNC1,CEND1,CTNNA2,KNDC1,AGTR2,GRID2,NANOS1,CDK5R2,TTBK2,SKOR2
1	TRUE	2.45e-08	27	3639	19	0.005	0.704	GO:0035235	BP	1	ionotropic glutamate receptor signaling pathway	6	GRIA3,GRIN2D,GRIA1,GRIN2C,APP,GRIK1,GRIA4,GRIN1,GRIN2B,GRIK4,GRIA2,GRIN3B,GRIN3A,ATP1A3,GRID1,CDK5R1,GRIK2,GRIN2A,GRID2
1	TRUE	2.46e-08	182	3639	64	0.018	0.352	GO:0031032	BP	1	actomyosin structure organization	3	CNN1,CNN2,MEF2C,TMOD4,CASQ1,TCAP,MYL2,FHOD1,WNT11,CTGF,MYBPC1,KRT19,EVL,LDB3,MYOM1,BBS4,NRP1,TMEFF2,TNNT2,NEB,FRMD5,CASQ2,MYOZ2,2310002L09RIK,STMN1,LIMK1,ELN,LMOD2,TACR1,CSRP3,NOX4,KCTD13,PAK1,WAS,MYOM2,ACTA1,APOA1,TMOD2,KANK2,PPP1R9A,ARHGEF5,KANK4,F11R,LPAR1,MYBPC2,MYH6,KANK3,LMOD3,PPM1E,FRMD3,KRT8,TTN,ACTN2,ARHGEF15,PHACTR1,TAC1,CAV3,AKAP13,ANKRD23,ACTC1,MYOZ1,MYBPHL,TMSB15L,TMSB15B2
1	TRUE	2.61e-08	532	3639	143	0.039	0.269	GO:0051272	BP	1	positive regulation of cellular component movement	4	PDGFB,ITGA5,SOX9,COL18A1,COL1A1,SHH,LAMB1,STAT5A,AQP1,PGF,CCL24,TNFSF14,TEK,SOD2,TWIST2,RARRES2,HYAL1,RETN,TRPV4,GATA2,WNT11,LBP,CD274,CD40,MMP9,KIF3A,MAP2K3,AOC3,KITL,IGF1,CCL11,PECAM1,LGMN,ENSMUST00000110042,ROR2,CXCL14,THBS4,PLAU,FGF9,HDAC7,APP,CXCL13,TRIP6,SMOC2,PLA2G7,VEGFA,CYP1B1,CD74,PDGFRB,ANXA1,NRP1,PTP4A1,IL1R1,IGFBP5,FN1,PTPRC,LAMC2,SELP,SELL,DDR2,ITGA6,POSTN,EGF,PPP3CA,TACR3,CYR61,ANG…
1	TRUE	2.69e-08	88	3639	39	0.011	0.443	GO:0035249	BP	1	synaptic transmission, glutamatergic	8	GRIN2D,GRM3,MEF2C,TNR,CACNB4,GRM1,ADORA2A,SHC3,ROR2,MAPK8IP2,NRXN1,GRM8,ADCYAP1,CDH2,CNIH2,GRIA4,SERPINE2,CNIH3,STXBP1,GRIN1,NAPB,NTRK1,CDK5,CCKBR,HTR2A,SYT1,DGKI,UCN,KMO,CNR1,ADRB2,OXTR,GRM5,NLGN2,NTRK2,GRIK2,GRM7,NLGN1,GRID2
1	TRUE	2.69e-08	1257	3639	289	0.079	0.23	GO:0043085	BP	1	positive regulation of catalytic activity	4	CAV2,NGFR,LCK,PPARG,PDGFB,DLG3,CALM1,ACAP1,NR1H3,SNX9,APOC2,KLF4,CHN2,CCL24,FCER1A,FCER2A,MEF2C,TEK,EPHA2,CYBA,RUNDC3A,CAV1,GPRC5B,DYNLL1,CCL8,PLIN5,GDI1,TTBK1,WNT11,CD40,ADORA2B,ACSL1,CCL6,MAP2K3,FIS1,CCL9,CALM3,RAB4A,RGS17,STXBP5,GRM1,FYN,KITL,CTGF,IGF1,SRGAP1,APC2,DOCK2,CYFIP2,LTC4S,RGS9,FAM20A,CCL11,ADAP2,LLGL2,CAMKK1,DLG4,NGB,AKAP5,LGMN,RGS6,HSP90AA1,RYR2,ENSMUST00000110042,ROR2,CARTPT,DEPDC…
1	TRUE	2.77e-08	236	3639	77	0.021	0.326	GO:0006898	BP	1	receptor-mediated endocytosis	6	CAV2,SNX9,CD36,APOC2,BICD1,PRG4,SUSD2,HFE,CAV1,CD163,SCARF2,CD5L,KIF3A,CACNG2,WASF1,GRIA1,DLG4,AMN,SFRP4,SCARA5,CLU,TNK2,TFRC,SYNJ1,ACHE,VEGFA,MEGF10,CD5,CD6,VLDLR,MSR1,CD163L1,IFITM3,HTR2B,MARCO,MRC1,DNM1,SNAP25,NAPB,PRSS12,EGF,SH3GL2,DNAJC6,LRP8,TINAGL1,SH3GL3,PTPN5,NECAB2,TMPRSS5,TINAG,TGFBR2,TRF,SNAP91,RAMP1,STAB2,APLN,SERPINE1,SCARB1,CCR7,DNM3,APOC1,STAB1,APOBR,ADRB2,CLEC9A,NTF3,UBQLN2,CD14,…
1	TRUE	2.82e-08	1994	3639	429	0.118	0.215	GO:0008283	BP	1	cell proliferation	1	CAV2,TBX2,NGFR,WNT3,TSPAN32,BCL6B,FAP,LCK,PPARG,PDGFB,ACVRL1,SOX9,SERPINF1,DBH,TIMP1,UHRF1,RARG,CNN1,COL18A1,STAT6,SCIN,SHH,KLF4,SULT2B1,CD79A,DDR1,IL7R,STAT5A,PTPN6,AQP1,CNN2,PGF,CCL24,GRAP,NES,CHD5,NDRG1,MLXIPL,MEF2C,GATA6,HTRA1,ZBTB32,TEK,EPHA2,PDK1,CYBA,SOD2,CAV1,RELT,HYAL1,PHOX2B,RETN,KIF1A,GATA2,PTGDS,LAMA5,ARNT2,WNT11,CD34,CD274,CACNB4,IGFBP4,CD40,ETV4,MMP9,SGK2,TBX5,KIF3A,ADORA2B,TBX3,LHX…
1	TRUE	2.92e-08	843	3639	207	0.057	0.246	GO:0035239	BP	1	tube morphogenesis	3	TBX2,NGFR,FAP,PPARG,ACVRL1,ITGA5,SOX9,HK2,SERPINF1,RARG,COL18A1,IRX2,ANGPTL4,SHH,CD36,KLF4,CRHR2,DDR1,AQP1,PGF,CCL24,PRKACB,MEF2C,GATA6,EPHB3,TEK,EPHA2,CAV1,TCAP,HYAL1,GATA2,CYBB,LAMA5,WNT11,CD34,CD40,ETV4,MMP9,KIF3A,ADORA2B,TBX3,LHX1,E2F2,DCN,CTGF,IGF1,SGPL1,UNC5B,LGR5,PTPRB,MYOCD,NRCAM,CCL11,PECAM1,ZFP36L1,TNFAIP2,RYR2,PTCH1,THBS4,PLAU,GATA4,FGF9,C6,CMA1,WNT7B,HDAC7,ROBO1,NFATC4,SMOC2,VEGFA,XDH…
1	TRUE	3.07e-08	1197	3639	277	0.076	0.231	GO:0051130	BP	1	positive regulation of cellular component organization	4	WNT3,CDH4,PPARG,PDGFB,SOX9,HK2,SEZ6,SERPINF1,RND2,UBE2C,SPAG5,METRN,SNX9,SCIN,CD36,BICD1,CRTC1,AQP1,CCL24,NES,TNFSF14,EPHB3,TEK,CYBA,HFE,HAP1,CAV1,GPRC5B,DYNLL1,CCL8,HYAL1,SPIRE2,CLIP3,TRPV4,FHOD1,GATA2,GDI1,TTBK1,WNT11,LBP,BIK,MMP9,RAC3,KIF3A,MAPT,ALOX15,FIS1,WASF1,FYN,DCN,CTGF,IGF1,CAND1,DOCK2,ACSL6,EFEMP1,SDC1,FKBP1B,KIF3C,CCL11,DLG4,AKAP5,EVL,HSP90AA1,SFRP4,ENSMUST00000110042,TPPP,HTR1A,ATP8A…
1	TRUE	3.09e-08	167	3639	60	0.016	0.359	GO:0045766	BP	1	positive regulation of angiogenesis	5	ACVRL1,ITGA5,HK2,SHH,KLF4,AQP1,PGF,CCL24,GATA6,TEK,HYAL1,GATA2,CYBB,CD34,CD40,MMP9,CCL11,GATA4,C6,CMA1,HDAC7,SMOC2,VEGFA,CYP1B1,C3,ANXA1,ITGB8,NRP1,ENG,NTRK1,ECM1,DDAH1,ANGPTL3,UTS2,NOS3,FLT1,PAK4,ANGPT2,CX3CL1,CDH5,ETS1,TGFBR2,TBXA2R,CCL5,FGF1,HSPB6,LRG1,SERPINE1,VASH2,PPP1R16B,CAMP,RRAS,THBS1,PRKD2,FOXC2,AGTR1A,CXCR3,GHSR,CX3CR1,PRKCB
1	TRUE	3.34e-08	110	3639	45	0.012	0.409	GO:0021549	BP	1	cerebellum development	3	SEZ6,CKB,HAP1,LHX1,RFX4,KLHL1,FAIM2,CBS,NRXN1,SEMA4C,SERPINE2,MDK,DAB1,B4GALT2,CDK5,LHX5,PTN,WNT7A,ATP2B2,SEZ6L2,PAK1,CBLN1,RPGRIP1L,GBX2,SSTR1,ZFP365,NEUROD2,LPAR1,SSTR3,SSTR2,CDK5R1,FZD4,FOXC1,CNTN1,TRNP1,ABAT,KCNC1,CEND1,KNDC1,AGTR2,GRID2,NANOS1,CDK5R2,TTBK2,SKOR2
1	TRUE	3.35e-08	297	3639	91	0.025	0.306	GO:0007204	BP	1	positive regulation of cytosolic calcium ion concentration	11	LCK,CALM1,GRIN2D,CD36,GSTM7,PTPN6,CYBA,HAP1,CASQ1,CAV1,TRPV4,GATA2,C1QTNF1,CRHR1,FIS1,CALM3,TRDN,GRM1,FYN,JSRP1,FKBP1B,GRIN2C,CACNA1G,DLG4,AKAP5,RYR2,F2RL2,CACNA1I,KNG1,CXCL13,ADCYAP1,JPH3,HTR2B,PTPRC,GRIN1,OPRL1,CASQ2,UTS2,NMU,CXCL9,ADCYAP1R1,TACR1,CLEC4B1,GRIN2B,SLC8A2,RYR1,CALCA,CD19,CCKBR,SWAP70,CX3CL1,AGT,THY1,UBASH3B,ANK2,DHRS7C,LPAR6,MYO5A,TBXA2R,HTR2A,CALM2,NMUR2,TGM2,HRC,PLN,LPAR1,TRHR,H…
1	TRUE	3.45e-08	75	3639	35	0.01	0.467	GO:0051937	BP	1	catecholamine transport	6	CRHR2,STX1A,ADORA2B,CRHR1,ADORA2A,SLC6A4,CHGA,CARTPT,SLC22A3,SLC22A1,SYT4,GABBR1,OPRK1,CHRNA4,CHRNB2,CHRNA6,AGT,HTR2A,SYT1,P2RY12,HRH3,KCNA2,SLC22A2,GCK,CNR1,OXTR,CRH,GHSR,PRKCB,CADPS,SLC6A2,ABAT,CXCL12,AGTR2,PCP4
1	TRUE	3.49e-08	144	3639	54	0.015	0.375	GO:0006865	BP	1	amino acid transport	7	SLC1A5,SLC25A18,SLC1A2,SLC1A6,TRH,CACNB4,SLC13A3,SLC16A10,SLC6A15,SLC17A8,ADORA2A,SLC36A2,SERINC5,DPYSL2,SLC7A4,SLC38A1,SYT4,GABBR1,APBA1,SLC1A1,STXBP1,STK39,SLC43A1,SLC7A11,TRPC4,SLC6A17,SLC6A9,SLC6A12,SLC6A11,SLC6A1,SLC7A10,SLC38A5,SLC7A3,AGT,CCK,SLC6A20A,SLC32A1,SV2A,RGS4,HRH3,SLC6A5,KMO,SLC7A5,SLC7A1,HTR2C,NPY5R,KCNJ10,OSR1,SLC6A7,NTRK2,GRM7,ABAT,LEP,SLC7A14
1	TRUE	3.54e-08	601	3639	157	0.043	0.261	GO:0030003	BP	1	cellular cation homeostasis	7	LCK,CALM1,GRIN2D,CD36,CP,CALB2,GSTM7,PTPN6,CYBA,SLC4A3,HFE,HAP1,CASQ1,CAV1,TRPV4,GATA2,C1QTNF1,CD40,SLC12A5,CRHR1,FIS1,CALM3,TRDN,GRM1,FYN,JSRP1,GRIA1,FKBP1B,GRIN2C,CACNA1G,DLG4,AKAP5,RYR2,HEXB,F2RL2,SCARA5,CACNA1I,TFRC,KNG1,APP,SLC4A8,CXCL13,SLC25A27,ATP6V0C,TMEM178,ADCYAP1,SLC39A6,ALAS2,JPH3,HTR2B,PTPRC,ATP1B1,SLC30A10,SLC4A10,GRIN1,CAR2,OPRL1,TRPC4,CASQ2,SYPL2,RAP1GDS1,CALB1,UTS2,SLC30A3,NMU,T…
1	TRUE	3.58e-08	582	3639	153	0.042	0.263	GO:0007507	BP	1	heart development	4	TBX2,TH,PPARG,ACVRL1,SOX9,SHH,GYS1,MEF2C,GATA6,HSPB7,TEK,SOD2,TCAP,TBX1,MYL2,WNT11,MMP9,TBX5,KIF3A,TBX3,MYH11,MB,SLC22A5,TRIP10,IGF1,SGCD,MYOCD,ADAP2,CDKL1,SAV1,ZFP36L1,RYR2,PTCH1,GATA4,FGF9,COL14A1,PPARA,COL2A1,POPDC2,ROBO1,RIPPLY3,NFATC4,VEGFA,PIM1,LOX,ANKRD1,PDCD4,RBP4,NRP1,SOX17,EYA1,CASP8,COL3A1,HTR2B,TNNT2,VANGL2,ENG,OLFM1,COL5A1,PAX8,XIRP2,FBN1,JAG1,DLL4,MYLK2,KCNAB1,EFNA1,COL11A1,CYR61,PD…
1	TRUE	3.63e-08	382	3639	110	0.03	0.288	GO:0042060	BP	1	wound healing	4	TSPAN32,CLEC10A,PDGFB,ACVRL1,ITGA5,TIMP1,COL1A1,SGCA,VWF,SHH,CD36,DDR1,PTPN6,AQP1,CNN2,CAV1,NOTCH4,CD34,C1QTNF1,ALOX15,DCN,IGF1,SDC1,PECAM1,EVL,F2RL2,PLAU,GATA4,ANXA8,PPARA,APOD,KNG1,SERPING1,SMOC2,C3,LOX,PDGFRB,ANXA1,COL3A1,MSTN,TMEFF2,FN1,SERPINE2,VANGL2,F5,SELP,SERPINC1,STXBP1,ENG,COL5A1,TYRO3,GNAS,PROCR,SLC7A11,POSTN,PEAR1,CYR61,B4GALT1,ENSMUST00000142309,PF4,TGFA,WNT7A,PAK1,FGFR2,FLNA,F7,CX3…
1	TRUE	3.64e-08	364	3639	106	0.029	0.291	GO:0010038	BP	1	response to metal ion	4	TH,GLRA1,LCK,HAAO,SERPINF1,CALM1,SHH,CP,PDE1C,AQP1,MEF2C,CRIP1,HFE,SOD2,CAV1,GDI1,CYBB,QDPR,MMP9,MAPT,GLRA2,ALOX15,CACNG2,DPEP1,CALM3,FSTL3,ADCY1,PGAM2,SDC1,CACNA1G,DLG4,LGMN,RYR2,CRHBP,HCN1,ANXA11,CPNE6,TFRC,APP,NFATC4,XDH,NRXN1,DUSP1,FAS,NPTX1,FN1,LCT,TNNT2,SLC30A10,SORD,CAR2,SUCNR1,CASP6,PPP3CA,PRKAA2,HPCA,SLC30A3,RASAL1,SLC6A1,IQGAP1,RYR1,MT3,ACTA1,CYP1A1,TRF,CPNE7,CEBPA,KCNC2,SYT1,CALM2,ATP1…
1	TRUE	3.9e-08	59	3639	30	0.008	0.508	GO:0050432	BP	1	catecholamine secretion	7	CRHR2,STX1A,ADORA2B,CRHR1,ADORA2A,CHGA,CARTPT,SYT4,GABBR1,OPRK1,CHRNA4,CHRNB2,CHRNA6,AGT,HTR2A,SYT1,P2RY12,HRH3,KCNA2,GCK,CNR1,OXTR,CRH,GHSR,PRKCB,CADPS,ABAT,CXCL12,AGTR2,PCP4
1	TRUE	4.07e-08	41	3639	24	0.007	0.585	GO:0003009	BP	1	skeletal muscle contraction	4	ACTN3,CASQ1,TCAP,TNNC2,MB,JSRP1,HSP90AA1,ATP8A2,CHRND,MYLK2,DMPK,ATP2A1,TNNI2,TNNI3,STAC3,RCSD1,CHRNB1,ADRB2,MYH7,MYH8,TNNT3,CAV3,TNNT1,TNNC1
1	TRUE	4.18e-08	12641	3639	2256	0.62	0.178	GO:0065007	BP	1	biological regulation	1	CAV2,KLF6,TBX2,NGFR,WNT3,TH,TSPAN32,GLRA1,TRIM25,DGKE,CDH4,CKMT1,BCL6B,FAP,EGFL6,LCK,PPARG,PDGFB,ACVRL1,ITGA5,GABRA2,SOX9,SEMA4F,HK2,SEZ6,HAAO,HOXB6,SERPINF1,SLC5A5,DLG3,DBH,VPREB3,HOXA10,S100A4,B9D1,CFP,TIMP1,CALM1,UHRF1,GABRG1,CKB,ITGB7,RARG,RND2,ACP5,CNN1,UBE2C,TMEM79,COL18A1,TBX21,IRX2,COL1A1,SGCA,NRIP2,ACAP1,TCEA3,CSN3,HOXC11,IL16,TSPAN33,FOLH1,CPA3,VWF,TACO1,GRIA3,NPAS1,PNCK,CD3G,SPAG5,NR1H…
1	TRUE	4.18e-08	56	3639	29	0.008	0.518	GO:0050433	BP	1	regulation of catecholamine secretion	4	CRHR2,STX1A,ADORA2B,CRHR1,ADORA2A,CHGA,CARTPT,SYT4,GABBR1,OPRK1,CHRNA4,CHRNB2,CHRNA6,AGT,HTR2A,SYT1,P2RY12,HRH3,KCNA2,GCK,CNR1,OXTR,CRH,GHSR,PRKCB,ABAT,CXCL12,AGTR2,PCP4
1	TRUE	4.22e-08	294	3639	90	0.025	0.306	GO:0043270	BP	1	positive regulation of ion transport	4	PDGFB,CALM1,CRHR2,CYP4F18,GSTM7,TRH,HAP1,CASQ1,CAV1,KCNQ1,STAC2,CACNB4,CACNG2,CALM3,TRDN,ADORA2A,SLC36A2,ACSL6,RGS9,CACNG4,SLC6A4,AKAP5,RYR2,HCN1,ATP8A2,DPYSL2,FGF12,ARC,FHL1,EHD3,SYT4,GABBR1,OPRK1,ATP1B1,STXBP1,GRIN1,STK39,GNAS,CHRNA4,CHRNB2,TESC,CXCL9,ADCYAP1R1,CLEC4B1,ATP2B2,SLC6A1,CD19,FLNA,CHRNA6,CX3CL1,AGT,THY1,CCK,ANK2,CCL5,KCNC2,P2RY12,CALM2,KCNH2,UCN,KMO,ABCC8,STAC3,ATP1B2,HTR2C,NPPA,TSP…
1	TRUE	4.81e-08	153	3639	56	0.015	0.366	GO:0010977	BP	1	negative regulation of neuron projection development	7	WNT3,SEMA4F,SEZ6,EFNB3,RUNX1T1,D130043K22RIK,TRPV4,GDI1,TNR,YWHAH,EFEMP1,GFAP,SEMA3G,IL15RA,NFATC4,SLIT1,NRP1,ITM2C,NGEF,VIM,STMN2,EFNA1,PPP3CA,EPHA7,DAB1,CDK5,CRMP1,GFI1,RUFY3,FLNA,ARHGAP4,PLXNA3,SLIT2,MT3,THY1,INPPL1,INPP5J,MAG,ZFP365,MYLIP,LPAR1,DNM3,TRPC5,ID1,TRIM46,CDK5R1,SPOCK1,RIT2,NTM,B2M,H2-K1,NLGN1,LGALS1,TLX2,PTPRZ1,NR2F1
1	TRUE	4.99e-08	165	3639	59	0.016	0.358	GO:0006956	BP	1	complement activation	6	CFP,C8G,C6,SERPING1,C3,C2,CFH,FCNA,A2M,C1RL,SUSD4,KRT1,C1RA,CFD,ENSMUST00000103291,ENSMUST00000103299,ENSMUST00000103423,ENSMUST00000103481,ENSMUST00000103483,ENSMUST00000103486,ENSMUST00000103504,ENSMUST00000103518,ENSMUST00000103540,ENSMUST00000103749,C7,CFB,ENSMUST00000103523,ENSMUST00000103513,ENSMUST00000103547,ENSMUST00000103535,ENSMUST00000103472,ENSMUST00000103521,ENSMUST00000103507,ENSMU…
1	TRUE	4.99e-08	799	3639	197	0.054	0.247	GO:0023014	BP	1	signal transduction by protein phosphorylation	5	CAV2,PDGFB,SOX9,CD36,KLF4,CRHR2,PTPN6,CCL24,FCER1A,MEF2C,TEK,EPHA2,CAV1,CCL8,TRPV4,MAPKAPK2,C1QTNF1,IGFBP4,CD40,WWC1,ALOX15,CCL6,MAP2K3,CCL9,GRM1,KITL,CTGF,IGF1,IRAK3,NTSR2,CCL11,ZFP36L1,SFRP4,ROR2,CARTPT,GDF10,GATA4,FGF9,DOK2,WNT7B,FGF12,MAPK8IP2,ADIPOQ,ROBO1,APP,VEGFA,CBS,XDH,NRXN1,MAPK8IP3,C3,DUSP1,MAP3K8,ADCYAP1,CDH2,MAPK4,CD74,PDGFRB,FAS,PDCD4,MAGED1,NRP1,OPRK1,MSTN,SEMA4C,FN1,HTR2B,MARCO,PT…
1	TRUE	5e-08	173	3639	61	0.017	0.353	GO:1990138	BP	1	neuron projection extension	4	WNT3,CDH4,SEMA4F,DDR1,GDI1,TNR,MAPT,WASF1,CYFIP2,HSP90AA1,SEMA3G,DPYSL2,CPNE6,VEGFA,CPNE5,SYT4,IMPACT,SLIT1,NRP1,FN1,SYT2,OLFM1,POSTN,DCLK1,SH3GL2,CDK5,PRKCZ,RUFY3,RASAL1,LIMK1,CPNE9,IQGAP1,SYT3,PAK1,PLXNB3,ARHGAP4,PLXNA3,SLIT2,POU4F2,MT3,MGLL,NDN,DBN1,NKX6-1,SYT1,MAG,SH3GLB1,RIMS2,NRN1,TRPC5,TRIM46,NRN1L,FLRT1,CDK5R1,DSCAM,FLRT3,SEMA5B,LAMB2,PLXNB1,CXCL12,NRG1
1	TRUE	5.3e-08	380	3639	109	0.03	0.287	GO:0007517	BP	1	muscle organ development	4	CAV2,TBX2,SHH,CRHR2,ETV1,MEF2C,GATA6,ACTN3,CASQ1,CAV1,TCAP,PHOX2B,MYL2,LAMA5,TBX5,UNC45B,TRIP10,DCN,IGF1,ADARB1,SGCD,BTG2,MYOCD,SAV1,ASB2,RYR2,GATA4,FGF9,COL14A1,HDAC7,CHKB,PIM1,MYOM1,SOX8,SVIL,MEGF10,ANKRD1,RBP4,ANKRD2,SOX17,COL3A1,MSTN,DES,CHRND,TNNT2,VANGL2,ENG,XIRP2,SMTNL1,DLL4,MYLK2,SERP1,KCNAB1,COL11A1,PPP3CA,CDK5,ELN,CSRP3,RYR1,MYLPF,NUPR1,PAK1,MYOM2,ACTA1,USP2,TGFBR2,EPHB1,S100B,SCX,SGCG,…
1	TRUE	5.46e-08	119	3639	47	0.013	0.395	GO:0022037	BP	1	metencephalon development	3	SEZ6,CKB,HAP1,PHOX2A,LHX1,RFX4,KLHL1,FAIM2,CBS,NRXN1,SEMA4C,SERPINE2,GRIN1,MDK,DAB1,B4GALT2,CDK5,LHX5,PTN,WNT7A,ATP2B2,SEZ6L2,PAK1,CBLN1,RPGRIP1L,GBX2,SSTR1,ZFP365,NEUROD2,LPAR1,SSTR3,SSTR2,CDK5R1,FZD4,FOXC1,CNTN1,TRNP1,ABAT,KCNC1,CEND1,KNDC1,AGTR2,GRID2,NANOS1,CDK5R2,TTBK2,SKOR2
1	TRUE	5.74e-08	610	3639	158	0.043	0.259	GO:1901699	BP	1	cellular response to nitrogen compound	4	CAV2,NGFR,TH,GLRA1,PPARG,SOX9,SLC5A5,COL6A1,COL1A1,STAT6,CD36,KLF4,CRHR2,GSTM7,STAT5A,AQP1,SH2B2,MEF2C,CYBA,APLP1,GABRB2,CAV1,RARRES2,KCNQ1,GABRA1,LY6G6E,CYBB,SLC2A4,GLRA2,CRHR1,FIS1,DPEP1,PDK4,FYN,SOCS2,IGF1,EIF4EBP2,HCN2,GABRG2,LPIN1,ENSMUST00000106778,SLC6A4,ZFP36L1,LGMN,RYR2,CRHBP,HCN1,LY6H,AHSG,ADIPOQ,APP,ADCY6,GPD1,IMPACT,CDK2,COL3A1,MSTN,IGFBP5,HTR2B,LYPD1,SLC30A10,NR4A2,FBN1,PCK1,GNAS,CAR…
1	TRUE	5.87e-08	615	3639	159	0.044	0.259	GO:0006873	BP	1	cellular ion homeostasis	6	LCK,CALM1,CKB,GRIN2D,CD36,CP,CALB2,GSTM7,PTPN6,SLC34A3,CYBA,SLC4A3,HFE,HAP1,CASQ1,CAV1,TRPV4,GATA2,C1QTNF1,CD40,SLC12A5,CRHR1,FIS1,CALM3,TRDN,GRM1,FYN,JSRP1,GRIA1,FKBP1B,GRIN2C,CACNA1G,DLG4,AKAP5,RYR2,HEXB,F2RL2,SCARA5,CACNA1I,TFRC,KNG1,APP,SLC4A8,CXCL13,SLC25A27,ATP6V0C,TMEM178,ADCYAP1,SLC39A6,ALAS2,JPH3,HTR2B,PTPRC,ATP1B1,SLC30A10,SLC4A10,GRIN1,CAR2,OPRL1,TRPC4,CASQ2,SYPL2,RAP1GDS1,CALB1,UTS2,S…
1	TRUE	6.19e-08	558	3639	147	0.04	0.263	GO:0010469	BP	1	regulation of signaling receptor activity	5	WNT3,PDGFB,TIMP1,IL16,BICD1,CRHR2,SST,PGF,CCL24,MEF2C,TNFSF14,TRH,HFE,CCL8,RETN,LY6G6E,MAPT,CCL6,CCL9,CACNG2,CD70,NTS,KITL,CTGF,IGF1,FGF22,EFEMP1,NAMPT,RGS9,CCL11,CACNG4,DLG4,OGN,CXCL14,CARTPT,CRHBP,THBS4,PLAU,GDF10,FGF9,WNT7B,FGF12,LY6H,ARC,MAPK8IP2,ADIPOQ,APP,CXCL13,VEGFA,NRXN1,ADCYAP1,TSLP,LTB,GRP,IL33,CNIH2,FGF14,MSTN,WNT10A,NPPC,LYPD1,CNIH3,LYPD6B,FBN1,MDK,JAG1,PDYN,CHRNA4,EGF,ENHO,ANGPTL3,U…
1	TRUE	6.65e-08	723	3639	181	0.05	0.25	GO:0045859	BP	1	regulation of protein kinase activity	4	PDGFB,DLG3,SNX9,PRKAR2B,PTPN6,FCER1A,MEF2C,CAV1,GPRC5B,TTBK1,WNT11,CD40,DBNDD2,ACSL1,MAP2K3,GRM1,TNFAIP3,DCN,KITL,SOCS2,IGF1,ADORA2A,IRAK3,ADARB1,MYOCD,FAM20A,CAMKK1,DLG4,HSP90AA1,ASPN,ROR2,CARTPT,CLU,RIPK3,WNT7B,XRCC6,PPP1R1A,MAPK8IP2,AHSG,ADIPOQ,ROBO1,APP,VEGFA,CBS,NRXN1,MAPK8IP3,DUSP1,MAP3K8,ADCYAP1,CCNY,CD74,VLDLR,PDCD4,MAGED1,AGAP2,PRKAR1B,HTR2B,PTPRC,VANGL2,DDR2,ABI2,STK39,MAPK8IP1,TNIK,PTP…
1	TRUE	6.68e-08	792	3639	195	0.054	0.246	GO:0045596	BP	1	negative regulation of cell differentiation	3	WNT3,PPARG,PDGFB,ACVRL1,SOX9,SEMA4F,SEZ6,RARG,TBX21,SHH,DLL3,EFNB3,STAT5A,RUNX1T1,D130043K22RIK,SOD2,CAV1,TWIST2,PHOX2B,TRPV4,GATA2,GDI1,TNR,TBX3,YWHAH,CCL9,IGF1,FSTL3,EFEMP1,MYOCD,SLC6A4,GFAP,FOXG1,ZFP36L1,ID4,ENSMUST00000110042,PTCH1,CXCL14,CARTPT,FST,SEMA3G,GDF10,FGF9,SKOR1,WNT7B,PPARA,HDAC7,ADIPOQ,APP,IL15RA,NFATC4,VEGFA,XDH,SOX8,TMEM178,ADCYAP1,SYT4,CD74,ANXA1,PDCD4,SLIT1,ANKRD2,PITX3,LIMD1,…
1	TRUE	6.71e-08	516	3639	138	0.038	0.267	GO:0071417	BP	1	cellular response to organonitrogen compound	5	CAV2,NGFR,TH,GLRA1,PPARG,SOX9,SLC5A5,COL6A1,COL1A1,CD36,KLF4,CRHR2,GSTM7,STAT5A,AQP1,SH2B2,MEF2C,CYBA,APLP1,GABRB2,CAV1,RARRES2,KCNQ1,GABRA1,CYBB,SLC2A4,GLRA2,CRHR1,FIS1,PDK4,FYN,SOCS2,IGF1,EIF4EBP2,HCN2,GABRG2,LPIN1,SLC6A4,ZFP36L1,LGMN,RYR2,CRHBP,HCN1,AHSG,ADIPOQ,APP,ADCY6,GPD1,IMPACT,CDK2,COL3A1,MSTN,IGFBP5,HTR2B,SLC30A10,NR4A2,FBN1,PCK1,GNAS,CAR2,PTPN22,CASQ2,CASP6,HCN3,ENHO,ENSMUST00000142309…
1	TRUE	6.72e-08	341	3639	100	0.027	0.293	GO:0051480	BP	1	regulation of cytosolic calcium ion concentration	10	LCK,CALM1,GRIN2D,CD36,CALB2,GSTM7,PTPN6,CYBA,HAP1,CASQ1,CAV1,TRPV4,GATA2,C1QTNF1,CRHR1,FIS1,CALM3,TRDN,GRM1,FYN,JSRP1,GRIA1,FKBP1B,GRIN2C,CACNA1G,DLG4,AKAP5,RYR2,F2RL2,CACNA1I,KNG1,CXCL13,TMEM178,ADCYAP1,JPH3,HTR2B,PTPRC,GRIN1,OPRL1,TRPC4,CASQ2,CALB1,UTS2,NMU,CXCL9,ADCYAP1R1,TACR1,CLEC4B1,GRIN2B,ATP2B2,SLC8A2,RYR1,CALCA,CD19,CCKBR,SWAP70,ATP2B3,CX3CL1,AGT,THY1,UBASH3B,ANK2,DHRS7C,LPAR6,MYO5A,TBXA…
1	TRUE	7.18e-08	564	3639	148	0.041	0.262	GO:0006820	BP	1	anion transport	5	GLRA1,GABRA2,SLC5A5,GABRG1,SLC1A5,SLC25A42,CD36,APOC2,SLC2A3,CYP4F18,SLC25A18,SLC1A2,SLC1A6,TRH,SLC34A3,SLC4A3,GABRB2,GABRA1,CACNB4,SLC12A5,PITPNA,SLC13A3,GLRA2,ACSL1,SLC22A5,SLC16A10,SLC6A15,SLC17A8,ADORA2A,SLC36A2,ACSL6,GABRG2,SLC25A19,SLC13A5,SFRP4,SERINC5,EMB,ATP8A2,DPYSL2,SLC22A17,SLC7A4,CLCN2,SLC4A8,SLC38A1,SLC17A9,SLC22A3,SLC22A1,CLIC5,SYT4,GABBR1,SLC12A2,ANXA1,APBA1,SLC1A1,RBP4,SLC16A3,ST…
1	TRUE	7.24e-08	258	3639	81	0.022	0.314	GO:0097305	BP	1	response to alcohol	4	TH,GLRA1,PPARG,DBH,SHH,KLF4,TRH,CYBA,SOD2,CYBB,SLC2A4,GLRA2,CRHR1,CALM3,FYN,IGF1,ADCY1,ACACA,UNC79,PTCH1,CRHBP,NEFL,ADIPOQ,ADCY6,ADCYAP1,HTR7,RBP4,CYP2E1,OPRK1,CASP8,MSTN,NPPC,LCT,ABCA2,GRIN1,GNAS,CAR3,CHRNB2,PRKAA2,LRP8,H6PD,TGFBR3,AACS,ADCYAP1R1,TACR1,GRIN2B,FGFR2,F7,EIF4EBP1,SLIT2,TGFBR2,CDO1,TBXA2R,CCL7,CCL2,KCNC2,MLC1,AIFM1,MAP4K1,CCR7,RGS4,GRIN3A,APOBEC1,INHBA,CNR1,UCN3,PENK,NPAS4,AGTR1A,CR…
1	TRUE	7.77e-08	187	3639	64	0.018	0.342	GO:1904018	BP	1	positive regulation of vasculature development	4	PDGFB,ACVRL1,ITGA5,HK2,SHH,KLF4,AQP1,PGF,CCL24,GATA6,TEK,SOD2,HYAL1,GATA2,CYBB,CD34,CD40,MMP9,MYOCD,CCL11,GATA4,C6,CMA1,HDAC7,SMOC2,VEGFA,CYP1B1,C3,ANXA1,ITGB8,NRP1,ENG,NTRK1,ECM1,DDAH1,ANGPTL3,UTS2,NOS3,FLT1,EPHB4,PAK4,ANGPT2,CX3CL1,CDH5,ETS1,TGFBR2,TBXA2R,CCL5,FGF1,HSPB6,LRG1,SERPINE1,VASH2,PPP1R16B,CAMP,RRAS,THBS1,PRKD2,FOXC2,AGTR1A,CXCR3,GHSR,CX3CR1,PRKCB
1	TRUE	7.96e-08	48	3639	26	0.007	0.542	GO:0050873	BP	1	brown fat cell differentiation	5	SH2B2,RARRES2,TRPV4,SLC2A4,MB,LAMA4,ALDH6A1,ADIPOQ,ITGA6,PLAC8,PEX11A,ADRB3,UCP1,NUDT7,CEBPA,SCD1,LRG1,MRAP,ADIG,ADRB2,ARL4A,VSTM2A,CEBPB,LEP,FABP4,SELENBP1
1	TRUE	7.98e-08	179	3639	62	0.017	0.346	GO:0072376	BP	1	protein activation cascade	2	CFP,C8G,C6,SERPING1,C3,C2,CFH,SERPINC1,FCNA,A2M,C1RL,SUSD4,F13A1,KRT1,C1RA,CFD,ENSMUST00000103291,ENSMUST00000103299,ENSMUST00000103423,ENSMUST00000103481,ENSMUST00000103483,ENSMUST00000103486,ENSMUST00000103504,ENSMUST00000103518,ENSMUST00000103540,ENSMUST00000103749,C7,CFB,ENSMUST00000103523,ENSMUST00000103513,ENSMUST00000103547,ENSMUST00000103535,ENSMUST00000103472,ENSMUST00000103521,ENSMUST00…
1	TRUE	7.99e-08	779	3639	192	0.053	0.246	GO:0000165	BP	1	MAPK cascade	6	CAV2,PDGFB,SOX9,CD36,KLF4,CRHR2,PTPN6,CCL24,FCER1A,MEF2C,TEK,EPHA2,CAV1,CCL8,TRPV4,MAPKAPK2,C1QTNF1,IGFBP4,CD40,WWC1,ALOX15,CCL6,MAP2K3,CCL9,GRM1,KITL,CTGF,IGF1,IRAK3,NTSR2,CCL11,ZFP36L1,SFRP4,ROR2,CARTPT,GDF10,GATA4,FGF9,DOK2,WNT7B,FGF12,MAPK8IP2,ADIPOQ,ROBO1,APP,VEGFA,CBS,XDH,NRXN1,MAPK8IP3,C3,DUSP1,MAP3K8,ADCYAP1,CDH2,MAPK4,CD74,PDGFRB,FAS,PDCD4,MAGED1,NRP1,OPRK1,MSTN,SEMA4C,FN1,HTR2B,MARCO,PT…
1	TRUE	8.02e-08	784	3639	193	0.053	0.246	GO:0043549	BP	1	regulation of kinase activity	4	PDGFB,DLG3,SNX9,PRKAR2B,KLF4,PTPN6,FCER1A,MEF2C,TEK,CAV1,GPRC5B,TTBK1,WNT11,CD40,DBNDD2,MAPT,ACSL1,MAP2K3,GRM1,TNFAIP3,DCN,KITL,SOCS2,IGF1,ADORA2A,IRAK3,ADARB1,MYOCD,FAM20A,CAMKK1,DLG4,HSP90AA1,ASPN,ROR2,CARTPT,CLU,RIPK3,WNT7B,XRCC6,PPP1R1A,MAPK8IP2,AHSG,ADIPOQ,ROBO1,APP,VEGFA,CBS,NRXN1,MAPK8IP3,DUSP1,MAP3K8,ADCYAP1,CCNY,CD74,PDGFRB,VLDLR,PDCD4,MAGED1,PFKFB1,AGAP2,PRKAR1B,MSTN,HTR2B,PTPRC,VANGL2,…
1	TRUE	8.13e-08	494	3639	133	0.037	0.269	GO:0030335	BP	1	positive regulation of cell migration	5	PDGFB,ITGA5,SOX9,COL18A1,COL1A1,SHH,LAMB1,STAT5A,AQP1,PGF,CCL24,TNFSF14,TEK,SOD2,TWIST2,RARRES2,HYAL1,RETN,TRPV4,GATA2,WNT11,LBP,CD274,CD40,MMP9,MAP2K3,AOC3,KITL,IGF1,CCL11,PECAM1,LGMN,ENSMUST00000110042,ROR2,CXCL14,THBS4,PLAU,FGF9,HDAC7,APP,CXCL13,TRIP6,SMOC2,PLA2G7,VEGFA,CYP1B1,CD74,PDGFRB,ANXA1,NRP1,PTP4A1,IL1R1,IGFBP5,FN1,PTPRC,LAMC2,SELP,SELL,DDR2,ITGA6,POSTN,EGF,PPP3CA,CYR61,ANGPTL3,FGR,UTS…
1	TRUE	8.3e-08	2060	3639	438	0.12	0.213	GO:0008219	BP	1	cell death	2	NGFR,CKMT1,FAP,LCK,PPARG,ITGA5,SOX9,HK2,SERPINF1,DBH,TIMP1,RARG,TMEM79,COL18A1,FOLH1,CD3G,PEG3,ANGPTL4,SCIN,SHH,CD36,KLF4,BCL2L12,IL7R,STAT5A,AQP1,NES,MEF2C,TNFSF14,GATA6,CRIP1,TEK,EPHA2,PDK1,SOD2,GABRB2,CAV1,TWIST2,RELT,DYNLL1,G0S2,RNF112,MLKL,PEA15A,CLIP3,GATA2,ALDH1A3,ARNT2,CD5L,WNT11,CD34,CD274,DYRK3,BIK,GSDMA,ALDOC,CD40,MMP9,SGK2,MAPT,TBX3,CRHR1,LSP1,MAP2K3,YWHAH,E2F2,FIS1,DPEP1,TRIP10,CD70,…
1	TRUE	9.68e-08	956	3639	227	0.062	0.237	GO:0001934	BP	1	positive regulation of protein phosphorylation	4	CAV2,LCK,PDGFB,ACVRL1,ITGA5,SOX9,DLG3,SNX9,CD36,CRHR2,CCL24,FCER1A,MEF2C,TEK,HFE,CAV1,GPRC5B,CCL8,RARRES2,CLIP3,TRPV4,LRRK1,TTBK1,WNT11,C1QTNF1,IGFBP4,CD40,MMP9,ACSL1,WWC1,ALOX15,CCL6,MAP2K3,CCL9,GRM1,FYN,KITL,CTGF,IGF1,NTSR2,FAM20A,CCL11,PECAM1,CAMKK1,DLG4,AKAP5,HSP90AA1,ENSMUST00000110042,ROR2,CARTPT,THBS4,GDF10,GATA4,FGF9,CLU,GFRA2,RIPK3,WNT7B,XRCC6,MAPK8IP2,TNK2,HCLS1,ADIPOQ,ROBO1,APP,VEGFA,X…
1	TRUE	1.08e-07	362	3639	104	0.029	0.287	GO:0032970	BP	1	regulation of actin filament-based process	3	SCIN,CNN2,CCL24,MEF2C,TMOD4,TEK,CAV1,SPIRE2,FHOD1,WNT11,ALOX15,WASF1,CTGF,PFN4,CCL11,PECAM1,EVL,RYR2,GATA4,HCLS1,LIMA1,SPIRE1,BBS4,AVIL,NRP1,TMEFF2,TNNT2,VANGL2,ABI2,NEB,MYLK2,CASQ2,FMN2,STMN1,FGR,BST1,STAP1,CIT,FSCN1,LIMK1,ELN,LMOD2,ADD2,TACR1,ARHGDIB,CLEC2I,CSRP3,NOX4,PAK1,SWAP70,WAS,PAK3,FLNA,GPM6B,SLIT2,CX3CL1,APOA1,TMOD2,KANK2,ANK2,PPP1R9A,ATP1A1,ARHGAP44,ARHGEF5,DBN1,KANK4,ACTA2,PLEKHG2,SSH…
1	TRUE	1.13e-07	988	3639	233	0.064	0.236	GO:0040007	BP	1	growth	1	TBX2,WNT3,CDH4,PPARG,ACVRL1,SOX9,SEMA4F,RARG,RND2,SGCA,SHH,CD36,CRHR2,DDR1,STAT5A,SLC1A2,MEF2C,GATA6,HTRA1,ACTN3,CYBA,HYAL1,CACNA2D2,MYL2,GDI1,TNR,WNT11,LBP,IGFBP4,SLC12A5,SGK2,TBX5,MAPT,LHX1,WWC1,TRIP10,WASF1,CTGF,SOCS2,IGF1,SGPL1,ADARB1,CYFIP2,MYOCD,CCL11,LLGL2,SLC6A4,SAV1,ZFP36L1,LGMN,UNC79,HSP90AA1,ENSMUST00000110042,PTCH1,FAM107A,PLAU,SEMA3G,GATA4,FGF9,ATP8A2,DPYSL2,CPNE6,COL14A1,WNT7B,NELL2…
1	TRUE	1.16e-07	592	3639	153	0.042	0.258	GO:0051259	BP	12	protein complex oligomerization	1	CAV2,GLRA1,COL6A1,COL1A1,VWF,CD3G,ANGPTL4,SNX9,GNMT,CD79A,CRTC1,SLC1A2,TEK,SOD2,CAV1,MGST1,MCOLN2,FSD1,MLKL,ALDH1A3,LNX2,BIK,KCTD5,ALDOC,C1QTNF1,MMP9,GPX3,MAPT,FIS1,TYSND1,COL6A2,SEPT4,ACACA,SLC6A4,ATL1,PFKP,EVL,THBS4,HCN1,CAMK2G,SCARA5,CLU,DHRS4,RIPK3,KCNV1,NELL2,XRCC6,GSDMD,ARC,ADIPOQ,APP,ACHE,SLC22A1,EHD3,NRXN1,CDH2,CD74,FAS,SLC1A1,CBR2,HSD17B10,CLYBL,ACADL,TNNT2,KCTD3,DNM1,OLFM1,STOM,NACC2,GR…
1	TRUE	1.22e-07	137	3639	51	0.014	0.372	GO:0031644	BP	1	regulation of neurological system process	1	GLRA1,GRIN2D,GRM3,STX1A,TNR,CACNG2,GRM1,DLG4,CARTPT,FGF12,APP,TNFRSF21,NRXN1,CELF4,OPRK1,GRIN1,CHRNA4,OPRL1,KCNC4,PRKCZ,NMU,WASF3,WNT7A,DMPK,CALCA,CCKBR,CBLN1,AGT,CCK,TRF,SOX10,MGLL,S100B,DBN1,MAG,NOV,RIMS2,NMUR2,RGS4,HTR2C,CUX2,KCNJ10,ADRA2C,ADRB2,NETO1,GHSR,NLGN2,ABAT,GRIN2A,NRG1,NLGN1
1	TRUE	1.23e-07	68	3639	32	0.009	0.471	GO:0006635	BP	1	fatty acid beta-oxidation	6	ETFB,CPT1C,PLIN5,ACADVL,TYSND1,ACOX2,EHHADH,ADIPOQ,ECI1,ECHS1,HADHA,ACADL,SLC27A2,ACOXL,ETFDH,HADH,DECR1,ACADS,ACAT1,ETFA,TWIST1,ACAA2,ACACB,ACAD12,CNR1,ECH1,LEP,HADHB,ACADM,MLYCD,CPT1B,ACAD11
1	TRUE	1.32e-07	96	3639	40	0.011	0.417	GO:0008306	BP	1	associative learning	4	DBH,TNR,CRHR1,NTS,BTG2,LGMN,PDE8B,PDE1B,APP,OPRK1,GRIN1,SNAP25,CHRNB2,B4GALT2,CDK5,TACR1,AGT,CCK,BRSK1,NDRG4,APBB1,NEUROD2,SCT,UCN,ABCC8,ATP1A3,SYNPO,LRRN4,ADRB2,CRH,NETO1,RGS14,GABRA5,GRM7,GRIN2A,FOXB1,NPTX2,PPP1R1B,TAC1,MUP20
1	TRUE	1.34e-07	512	3639	136	0.037	0.266	GO:2000147	BP	1	positive regulation of cell motility	4	PDGFB,ITGA5,SOX9,COL18A1,COL1A1,SHH,LAMB1,STAT5A,AQP1,PGF,CCL24,TNFSF14,TEK,SOD2,TWIST2,RARRES2,HYAL1,RETN,TRPV4,GATA2,WNT11,LBP,CD274,CD40,MMP9,MAP2K3,AOC3,KITL,IGF1,CCL11,PECAM1,LGMN,ENSMUST00000110042,ROR2,CXCL14,THBS4,PLAU,FGF9,HDAC7,APP,CXCL13,TRIP6,SMOC2,PLA2G7,VEGFA,CYP1B1,CD74,PDGFRB,ANXA1,NRP1,PTP4A1,IL1R1,IGFBP5,FN1,PTPRC,LAMC2,SELP,SELL,DDR2,ITGA6,POSTN,EGF,PPP3CA,TACR3,CYR61,ANGPTL3,F…
1	TRUE	1.37e-07	29	3639	19	0.005	0.655	GO:0001964	BP	1	startle response	2	GLRA1,NPAS1,GRIN2D,FABP7,ADORA2A,NRXN1,GRIN1,GLRB,DBN1,UCN,GRIN3A,PENK,SLITRK6,KCNA1,KCNH1,GRIN2A,NRG1,CTNNA2,GRID2
1	TRUE	1.4e-07	43	3639	24	0.007	0.558	GO:1900449	BP	1	regulation of glutamate receptor signaling pathway	5	MEF2C,CACNG2,FYN,RGS9,CACNG4,DLG4,CRHBP,ARC,MAPK8IP2,NRXN1,CNIH2,CNIH3,NECAB2,RASGRF1,NETO2,CACNG5,ADRB2,GSG1L,CRH,NETO1,NLGN2,NLGN1,CACNG3,PRNP
1	TRUE	1.59e-07	485	3639	130	0.036	0.268	GO:0002250	BP	1	adaptive immune response	3	TBX21,CD3G,STAT6,CD79A,IL7R,PTPN6,FCER1A,IL27RA,FCER2A,MEF2C,SH2D1A,HFE,MCOLN2,C8G,CD48,CD274,CD40,ALOX15,FYN,TNFAIP3,MYO1G,RSAD2,IRF4,RIPK3,FAM49B,TFRC,SERPING1,CLEC4N,TNFRSF21,VEGFA,C3,C2,CD74,ANXA1,OTUB1,FAS,IL33,NFKB2,IRF7,IL18R1,IL1R1,ZAP70,PTPRC,JAG1,RORC,PRKCZ,UNG,CLEC4D,SIGLECG,CTSC,LAT,HPX,SWAP70,SASH3,WAS,CD3D,RNF125,FOXJ1,BATF,PRR7,DPP4,NFKBIZ,CCR7,OTUD7B,C1RL,SUSD4,IL18,CD79B,CCR6,PRK…
1	TRUE	1.61e-07	62	3639	30	0.008	0.484	GO:0030239	BP	1	myofibril assembly	4	MEF2C,TMOD4,CASQ1,TCAP,MYL2,MYBPC1,KRT19,LDB3,MYOM1,TNNT2,NEB,CASQ2,MYOZ2,LMOD2,CSRP3,MYOM2,ACTA1,TMOD2,MYBPC2,MYH6,LMOD3,KRT8,TTN,ACTN2,CAV3,AKAP13,ANKRD23,ACTC1,MYOZ1,MYBPHL
1	TRUE	1.68e-07	119	3639	46	0.013	0.387	GO:0007272	BP	1	ensheathment of neurons	5	RARG,NDRG1,CNTNAP1,FYN,ID4,HEXB,SERINC5,CLU,DHH,TNFRSF21,CDH2,MAL2,NFASC,MAL,MALL,TSPAN2,WASF3,PLP1,PLLP,TRF,ANK2,UGT8A,SOX10,S100B,FA2H,MYO5A,MAG,CLDN11,LPAR1,OLIG2,ADAM22,CMTM8,NKX6-2,MBP,MARVELD1,KCNJ10,HES5,NTF3,GAL3ST1,CNTN2,PRX,MPZ,GJC3,NRG1,POU3F1,POU3F2
1	TRUE	1.68e-07	119	3639	46	0.013	0.387	GO:0008366	BP	1	axon ensheathment	6	RARG,NDRG1,CNTNAP1,FYN,ID4,HEXB,SERINC5,CLU,DHH,TNFRSF21,CDH2,MAL2,NFASC,MAL,MALL,TSPAN2,WASF3,PLP1,PLLP,TRF,ANK2,UGT8A,SOX10,S100B,FA2H,MYO5A,MAG,CLDN11,LPAR1,OLIG2,ADAM22,CMTM8,NKX6-2,MBP,MARVELD1,KCNJ10,HES5,NTF3,GAL3ST1,CNTN2,PRX,MPZ,GJC3,NRG1,POU3F1,POU3F2
1	TRUE	1.7e-07	224	3639	72	0.02	0.321	GO:0015850	BP	1	organic hydroxy compound transport	5	NR1H3,PON1,SHH,CD36,APOC2,CRHR2,AQP1,FCER1A,STX1A,CAV1,C1QTNF1,ADORA2B,CRHR1,ADORA2A,SLC6A4,CHGA,PTCH1,CARTPT,HTR1A,EMB,ADIPOQ,SLC22A3,SLC22A1,SYT4,GABBR1,HTR7,RBP4,MSR1,SLC16A3,OPRK1,ABCA2,CHRNA4,CHRNB2,EGF,AQP7,SCP2,SLC10A4,SPP1,SLCO1C1,SLCO1A4,GPM6B,CHRNA6,AGT,APOA5,APOA1,ABCG4,HTR2A,SYT1,P2RY12,SCARB1,BMP6,HRH3,APOC1,KCNA2,SLC22A2,GCK,ABCB4,CNR1,OXTR,AGTR1A,CRH,GHSR,PRKCB,CADPS,SLC6A2,ABAT,LE…
1	TRUE	1.77e-07	123	3639	47	0.013	0.382	GO:0099643	BP	1	signal release from synapse	7	PPFIA3,LIN7B,SYT5,MEF2C,STX1A,SYN2,SNAP47,CALM3,ADORA2A,TRIM9,NRXN1,PREPL,GRM8,SYT4,SYT2,STXBP1,SYT13,SNAP25,NAPB,SYT6,KCNC4,SLC6A9,RPH3A,WNT7A,PPP1R9A,RIMS3,CPLX1,BRSK1,SYT1,SYN1,RIMS2,DGKI,KMO,HTR2C,PRRT2,BAIAP3,DOC2A,CADPS,NTRK2,PTPRN2,PCLO,UNC13C,SYT9,ICA1,NLGN1,NRXN3,SYT11
1	TRUE	1.77e-07	123	3639	47	0.013	0.382	GO:0007269	BP	1	neurotransmitter secretion	1	PPFIA3,LIN7B,SYT5,MEF2C,STX1A,SYN2,SNAP47,CALM3,ADORA2A,TRIM9,NRXN1,PREPL,GRM8,SYT4,SYT2,STXBP1,SYT13,SNAP25,NAPB,SYT6,KCNC4,SLC6A9,RPH3A,WNT7A,PPP1R9A,RIMS3,CPLX1,BRSK1,SYT1,SYN1,RIMS2,DGKI,KMO,HTR2C,PRRT2,BAIAP3,DOC2A,CADPS,NTRK2,PTPRN2,PCLO,UNC13C,SYT9,ICA1,NLGN1,NRXN3,SYT11
1	TRUE	1.82e-07	307	3639	91	0.025	0.296	GO:0031589	BP	1	cell-substrate adhesion	3	EGFL6,ACVRL1,ITGA5,ITGB7,COL1A1,VWF,LAMB1,CD36,BCAM,DDR1,COL5A3,NID1,EPHB3,TEK,LAMA5,CD34,RAC3,ALOX15,CTGF,MYO1G,PECAM1,ITGB4,NID2,PLAU,APOD,CD96,CCDC80,SMOC2,VEGFA,ITGB8,NRP1,COL3A1,FN1,ITGA8,ITGB6,ITGA6,JAG1,TYRO3,POSTN,EFNA1,CYR61,ANGPTL3,CDK5,PRKCZ,BST1,EMILIN1,SPP1,DMP1,PTN,TTYH1,IQGAP1,FLNA,GPM6B,L1CAM,ANGPT2,THY1,APOA1,ITGA11,EPHB1,RAC2,TNXB,EDIL3,DBN1,ABI3BP,HPSE,SMAD6,SERPINE1,ACER2,SRCI…
1	TRUE	2.01e-07	348	3639	100	0.027	0.287	GO:0002449	BP	1	lymphocyte mediated immunity	4	TBX21,STAT6,IL7R,STAT5A,PTPN6,FCER1A,IL27RA,FCER2A,SH2D1A,HFE,C8G,CD40,MYO1G,RSAD2,RIPK3,FAM49B,CD96,TFRC,SERPING1,C3,C2,CD74,FAS,IRF7,IL18R1,IL1R1,PTPRC,JAG1,PRKCZ,UNG,CLEC2D,KLRD1,CTSC,HPX,SWAP70,SASH3,WAS,CADM1,FOXJ1,BATF,DPP4,C1RL,SUSD4,IL18,CCR6,TRP53BP1,SPN,BCL3,CD8A,C1RA,NOD2,LEP,B2M,H2-K1,H2-T23,H2-AB1,CLEC4G,ENSMUST00000103291,ENSMUST00000103299,ENSMUST00000103423,ENSMUST00000103481,ENSM…
1	TRUE	2.11e-07	116	3639	45	0.012	0.388	GO:0042552	BP	1	myelination	7	RARG,NDRG1,CNTNAP1,FYN,ID4,HEXB,SERINC5,CLU,DHH,TNFRSF21,CDH2,MAL2,NFASC,MAL,MALL,TSPAN2,WASF3,PLP1,PLLP,TRF,ANK2,UGT8A,SOX10,S100B,FA2H,MYO5A,MAG,LPAR1,OLIG2,ADAM22,CMTM8,NKX6-2,MBP,MARVELD1,KCNJ10,HES5,NTF3,GAL3ST1,CNTN2,PRX,MPZ,GJC3,NRG1,POU3F1,POU3F2
1	TRUE	2.34e-07	760	3639	186	0.051	0.245	GO:0009617	BP	1	response to bacterium	3	TH,CD52,ACP5,NR1H3,CD36,IL27RA,MEF2C,ADAMTS4,EPHA2,CYBA,CNP,SOD2,CAV1,RELT,MGST1,RARRES2,LPO,LBP,MAPKAPK2,SLPI,CD40,TNFAIP3,DCN,IRAK3,FAM20A,CMPK2,CHGA,TNFRSF10B,GLYCAM1,GSDMD,CD96,CCDC80,ADIPOQ,CXCL13,GZMA,TNFRSF21,C3,TSLP,CD6,FAS,TNFRSF25,ANKRD1,PDCD4,NFKB2,CYP2E1,OPRK1,MRC1,PRG2,PCK1,CAR3,PTPN22,SPACA1,GBP3,GBP2,FGR,NOS3,STAP1,GFI1,PLAC8,CXCL5,PPBP,PF4,CXCL9,USP18,CLEC4D,KCNJ8,FGFR2,TRIM30A,CA…
1	TRUE	2.5e-07	209	3639	68	0.019	0.325	GO:0030198	BP	1	extracellular matrix organization	4	FAP,EGFL6,SOX9,COL18A1,COL1A1,DDR1,COL5A3,HAPLN2,NID1,TNR,MMP9,MYH11,CTGF,GFAP,CMA1,COL14A1,COL2A1,CCDC80,APP,SMOC2,CYP1B1,COL11A2,LOX,NFKB2,COL3A1,FN1,LAMC2,DPT,DDR2,ITGA8,ENG,COL5A1,POSTN,COL11A1,CYR61,B4GALT1,EMILIN1,DMP1,FSCN1,COL1A2,ELN,ACAN,GPM6B,COL4A1,CRISPLD2,COMP,AGT,ETS1,TNXB,SCX,DPP4,ABI3BP,TGFBI,LUM,ADAMTS2,APBB1,NEPN,MFAP4,COL27A1,FOXC2,FOXC1,LAMB2,BCL3,SPOCK2,FBLN2,SERPINB5,TCF15,S…
1	TRUE	2.52e-07	354	3639	101	0.028	0.285	GO:0001503	BP	1	ossification	2	WNT3,SOX9,COL1A1,SHH,MEF2C,TEK,EPHA2,ACTN3,TWIST2,WNT11,MMP9,ALOX15,GDPD2,CTGF,IGF1,SRGN,FSTL3,RSAD2,ID4,ASPN,ENSMUST00000110042,ROR2,PTCH1,PDLIM7,GDF10,FGF9,WNT7B,HDAC7,COL2A1,AHSG,DHH,ACHE,VEGFA,CBS,SOX8,PKDCC,COL11A2,GABBR1,LIMD1,CLEC3B,IGFBP5,NPPC,UCMA,DDR2,JAG1,GFRA4,GNAS,IFT80,COL11A1,ECM1,CYR61,HEMGN,SPP1,DMP1,PTN,TACR1,MGP,RYR1,CALCA,GPM6B,MMP2,INPPL1,PPARGC1B,SCX,CEBPA,TWIST1,RORB,SMAD6,…
1	TRUE	2.72e-07	513	3639	135	0.037	0.263	GO:0051249	BP	1	regulation of lymphocyte activation	4	LCK,TBX21,STAT6,SHH,IL7R,EFNB3,STAT5A,PTPN6,IL27RA,MEF2C,TNFSF14,HFE,CAV1,CD83,CD274,CD40,TNFAIP3,IGF1,ADORA2A,ZFP36L1,HSP90AA1,RIPK3,FAM49B,TFRC,IL15RA,TNFRSF21,H2-OA,CD74,ANXA1,CD5,CD6,FAS,ZAP70,PTPRC,MAPK8IP1,TYRO3,PTPN22,CHRNB2,RORC,PRKCZ,MAD1L1,UNG,DTX1,EPHB4,TACR1,CLEC2I,LAT,SASH3,EFNB1,IL2RG,CD209A,IL15,THY1,TGFBR2,RAC2,FOXJ1,DPP4,CCL5,NFKBIZ,CCL2,CARD11,H2-AA,VNN1,BANK1,CCR7,IL18,CD209E,P…
1	TRUE	2.93e-07	193	3639	64	0.018	0.332	GO:0050920	BP	1	regulation of chemotaxis	3	WNT3,PDGFB,IL16,SHH,PGF,TNFSF14,RARRES2,TRPV4,LBP,LGMN,CXCL14,THBS4,ROBO1,CXCL13,SMOC2,PLA2G7,VEGFA,CD74,SLIT1,NRP1,FN1,SELL,SUCNR1,BST1,STAP1,CXCL5,PPBP,PF4,CXCL9,SWAP70,PLXNA3,F7,ANGPT2,SLIT2,POU4F2,CX3CL1,DAPK2,RAC2,GPSM3,CCL5,CCL7,CCL2,P2RY12,FGF1,NOV,SERPINE1,CCR7,LPAR1,CAMK1D,THBS1,CCR6,PRKD2,TUBB2B,CXCR4,CCR2,NTF3,CXCR3,DSCAM,GPR18,SCG2,ROBO2,NOD2,CXCL12,GM1987
1	TRUE	3.09e-07	369	3639	104	0.029	0.282	GO:0051251	BP	1	positive regulation of lymphocyte activation	5	LCK,TBX21,STAT6,SHH,IL7R,EFNB3,STAT5A,MEF2C,TNFSF14,CAV1,CD83,CD274,CD40,IGF1,HSP90AA1,FAM49B,TFRC,IL15RA,CD74,ANXA1,CD5,CD6,ZAP70,PTPRC,PTPN22,CHRNB2,PRKCZ,UNG,EPHB4,TACR1,CLEC2I,SASH3,EFNB1,IL2RG,IL15,THY1,TGFBR2,DPP4,CCL5,NFKBIZ,CCL2,CARD11,H2-AA,VNN1,CCR7,IL18,CD209E,TOX,TRP53BP1,CCR2,SPN,DOCK8,RASAL3,NOD2,LEP,TAC1,ZBTB16,H2-T23,LGALS1,H2-AB1,ENSMUST00000103291,ENSMUST00000103299,ENSMUST00000…
1	TRUE	3.28e-07	129	3639	48	0.013	0.372	GO:0007631	BP	1	feeding behavior	2	TH,CD36,CRHR2,TRH,RETN,CRHR1,AOC3,ADORA2A,CARTPT,HTR1A,ATP8A2,DGAT1,APP,OPRK1,GRIN1,OPRL1,CHRNB2,TACR3,DMBX1,UCHL1,NMU,TACR1,CALCA,ADRB3,AGT,CCK,APLN,NMUR2,HAND2,GDF15,MC3R,UCN,HRH3,HTR2C,MRAP2,NPY5R,CNR1,MC4R,POU4F1,OXTR,AGTR1A,GHSR,NTRK2,GRM7,LEP,TCF15,GPR88,NPW
1	TRUE	3.34e-07	425	3639	116	0.032	0.273	GO:0043087	BP	1	regulation of GTPase activity	5	CAV2,ACAP1,SNX9,CHN2,CCL24,EPHB3,EPHA2,CCL8,GDI1,WNT11,CD40,CCL6,CCL9,RGS17,STXBP5,SRGAP1,APC2,DOCK2,RGS9,CCL11,ADAP2,PECAM1,LLGL2,RGS6,ENSMUST00000110042,DEPDC1B,CTNND2,STXBP5L,CXCL13,ADCYAP1,ARAP3,BBS4,AGAP2,NRP1,HTR2B,NGEF,RGS18,RGS1,RGS5,GPSM1,PKP4,ITGA6,TBC1D20,GNAS,STMN3,NTRK1,RAP1GDS1,ENSMUST00000129389,RASAL1,PLXND1,ARHGDIB,SRGAP3,IQGAP1,RGS10,STARD8,PLXNB3,ARHGAP4,ADPRHL1,SLIT2,TBC1D9,GN…
1	TRUE	3.65e-07	421	3639	115	0.032	0.273	GO:0002443	BP	1	leukocyte mediated immunity	3	DBH,TBX21,STAT6,IL7R,STAT5A,PTPN6,FCER1A,IL27RA,FCER2A,SH2D1A,HFE,GATA2,C8G,CD40,ADORA2B,CRHR1,MYO1G,RSAD2,CHGA,RIPK3,FAM49B,CD96,TFRC,SERPING1,C3,C2,CD74,FAS,DNASE1L3,IRF7,IL18R1,IL1R1,PTPRC,STXBP1,JAG1,FGR,PRKCZ,CXCL5,UNG,CLEC2D,KLRD1,CTSC,LAT,HPX,SWAP70,SASH3,WAS,CADM1,RAC2,FOXJ1,BATF,PLA2G3,DPP4,C1RL,SUSD4,IL18,CCR6,NPPA,TRP53BP1,BST2,CCR2,SPN,BCL3,CD8A,C1RA,NOD2,LEP,B2M,H2-K1,H2-T23,H2-AB1,C…
1	TRUE	3.73e-07	352	3639	100	0.027	0.284	GO:0009914	BP	1	hormone transport	4	CRHR2,PDE1C,AQP1,TRH,HFE,DYNLL1,KCNQ1,RETN,TRPV4,C1QTNF1,TBX3,CRHR1,SLC16A10,ADORA2A,FKBP1B,RASL10B,CARTPT,CRHBP,PDE8B,HTR1A,NELL2,DGAT1,STXBP5L,ADIPOQ,SCG5,SLC22A1,NRXN1,ADCYAP1,GABBR1,GRP,ANXA1,RBP4,OPRK1,PTPRN,ACVR1C,PAX8,SNAP25,GNAS,PEX5L,SERP1,HADH,PPP3CA,ENHO,UTS2,NMU,SPP1,AACS,TACR1,SLCO1C1,CCKBR,CRYM,ANO1,AGT,INHA,CPLX1,ADRA2A,MYO5A,CCL5,NKX6-1,APLN,NOV,RIMS2,VGF,SCT,UCN,BMP6,ABCC8,LTBP4,…
1	TRUE	3.75e-07	228	3639	72	0.02	0.316	GO:0019724	BP	1	B cell mediated immunity	5	TBX21,STAT6,PTPN6,FCER1A,IL27RA,FCER2A,C8G,CD40,TFRC,SERPING1,C3,C2,CD74,FAS,IRF7,PTPRC,UNG,HPX,SWAP70,FOXJ1,BATF,C1RL,SUSD4,CCR6,TRP53BP1,BCL3,C1RA,NOD2,H2-AB1,ENSMUST00000103291,ENSMUST00000103299,ENSMUST00000103423,ENSMUST00000103481,ENSMUST00000103483,ENSMUST00000103486,ENSMUST00000103504,ENSMUST00000103518,ENSMUST00000103540,ENSMUST00000103749,ENSMUST00000103523,ENSMUST00000103513,ENSMUST000…
1	TRUE	3.75e-07	398	3639	110	0.03	0.276	GO:0030900	BP	1	forebrain development	3	TH,SHH,LAMB1,AQP1,BCAN,CHD5,SLC1A2,EPHB3,CNP,HAP1,KIF1A,GATA2,ALDH1A3,TNR,RAC3,KIF3A,TBX3,CRHR1,LHX1,FYN,FABP7,RFX4,BTG2,FOXG1,ID4,DPYSL2,NEFL,WNT7B,ROBO1,APP,MAPK8IP3,ADCYAP1,CDH2,SALL3,SLIT1,BBS4,NRP1,COL3A1,NR4A2,SLC4A10,LHX3,GRIN1,MDK,TYRO3,DCLK1,CHRNB2,DCLK2,DAB1,LRP8,SLC2A1,CDK5,LHX5,PTN,WNT7A,TACC2,FLNA,PLXNA3,SLIT2,SALL1,GNAO1,ETS1,FEZ1,SLITRK5,RPGRIP1L,GBX2,SSTR1,KCNC2,FBXO45,P2RY12,SLC3…
1	TRUE	3.88e-07	366	3639	103	0.028	0.281	GO:0007015	BP	1	actin filament organization	3	SCIN,CRHR2,CCL24,TMOD4,TCAP,SPIRE2,TRPV4,FHOD1,WNT11,MYO1B,ALOX15,GDPD2,WASF1,CTGF,MYBPC1,PFN4,CCL11,PECAM1,EVL,HCLS1,LIMA1,MYOM1,SPIRE1,BBS4,AVIL,NRP1,TMEFF2,TNNT2,ABI2,ERMN,TPM3,FMN2,TPM2,STMN1,RUFY3,RHOF,CIT,FSCN1,LIMK1,ELN,LMOD2,CALD1,ADD2,TACR1,CLEC2I,NOX4,KCTD13,PAK1,SWAP70,WAS,PAK3,FLNA,MYOM2,SLIT2,PDLIM3,CX3CL1,ACTA1,APOA1,TMOD2,KANK2,TRF,INPPL1,PPP1R9A,RAC2,CASP4,ARHGEF5,PPARGC1B,DBN1,KA…
1	TRUE	4e-07	569	3639	146	0.04	0.257	GO:0002790	BP	1	peptide secretion	1	VPREB3,NR1H3,CD36,CRHR2,PDE1C,AQP1,TRH,TEK,HFE,DYNLL1,KCNQ1,MCOLN2,TRPV4,LPL,CD34,CD274,CD40,CRHR1,STXBP5,IGF1,SRGN,ADORA2A,FKBP1B,RSAD2,RASL10B,LLGL2,RHBDF2,AKAP5,CARTPT,CRHBP,PDE8B,DGAT1,GSDMD,STXBP5L,CLEC4N,TNFRSF21,MYOM1,NRXN1,ADCYAP1,SYT4,TSLP,GABBR1,GRP,CIDEA,CD74,ANXA1,ANKRD1,IL33,RBP4,FN1,PTPRN,HTR2B,STEAP3,ACVR1C,FCNA,ITGB6,PAX8,PEX5L,POSTN,SUCNR1,SERP1,PTPN22,CD2,HADH,EGF,RORC,PPP3CA,EN…
1	TRUE	4.06e-07	886	3639	210	0.058	0.237	GO:0045321	BP	1	leukocyte activation	2	TSPAN32,LCK,TBX21,NR1H3,STAT6,SHH,CD79A,IL7R,EFNB3,STAT5A,PTPN6,NDRG1,FCER1A,IL27RA,MEF2C,TNFSF14,ZBTB32,HFE,CAV1,GATA2,CD48,CD83,TTBK1,LBP,CD274,CD40,MFNG,ADORA2B,CRHR1,FYN,TNFAIP3,IGF1,DOCK2,ADORA2A,FKBP1B,RSAD2,ZFP36L1,CHGA,HSP90AA1,IRF4,CLU,RIPK3,FAM49B,HDAC7,TFRC,APP,IL15RA,TNFRSF21,H2-OA,TSLP,CD74,ANXA1,CD5,CD6,MS4A1,FAS,IL33,DNASE1L3,IL18R1,ZAP70,PTPRC,CR2,STXBP1,MAPK8IP1,TYRO3,DLL4,CHRNA4…
1	TRUE	4.12e-07	330	3639	95	0.026	0.288	GO:0010976	BP	1	positive regulation of neuron projection development	8	WNT3,CDH4,SEZ6,SERPINF1,RND2,METRN,CRTC1,HAP1,GPRC5B,GDI1,MAPT,FYN,ACSL6,FKBP1B,KIF3C,DLG4,AKAP5,ENSMUST00000110042,ATP8A2,NEFL,CPNE6,UBE2V2,ROBO1,ACHE,VEGFA,CPNE5,ADCYAP1,SYT4,HTR7,ANKRD1,VLDLR,AVIL,NRP1,FN1,SERPINE2,SYT2,ITPKA,LTK,STMN2,SERPINI1,NTRK1,ELAVL4,LRP8,RUFY3,CXCL5,RASAL1,LIMK1,PTN,RET,PLXND1,CPNE9,IQGAP1,SYT3,PAK1,PTPN5,PAK3,PLXNB3,POU4F2,CX3CL1,AGT,FEZ1,PPP1R9A,PTPRF,DBN1,GRIP1,PLK5…
1	TRUE	4.21e-07	85	3639	36	0.01	0.424	GO:1901379	BP	1	regulation of potassium ion transmembrane transport	3	CAV1,KCNQ1,FHL1,OPRK1,ATP1B1,STK39,KCNAB1,CASQ2,KCNAB2,KCNIP4,FLNA,ANK2,KCNC2,NETO2,KCNH2,RGS4,ABCC8,KCNS1,ATP1B2,NPPA,KCNA1,NETO1,KCNS2,ACTN2,KCNIP1,KCNN2,RNF207,KCNC1,DPP6,AKAP6,CAV3,ANK3,LRRC55,PRNP,KCNIP3,KCNE1L
1	TRUE	4.49e-07	1200	3639	271	0.074	0.226	GO:0007010	BP	1	cytoskeleton organization	1	TSPAN32,SOX9,CNN1,TUBB6,TUBB5,SPAG5,SCIN,SHH,BICD1,CRHR2,AQP1,CNN2,CCL24,NES,SH2B2,MEF2C,TMOD4,INSRR,TEK,CNP,CASQ1,CAV1,TCAP,SPIRE2,GRID2IP,FSD1,CLIP3,MYL2,TRPV4,FHOD1,TPPP3,WNT11,CNTNAP1,RAC3,KIF3A,MAPT,MYO1B,TRIM37,LSP1,ALOX15,YWHAH,GDPD2,TRIP10,TRDN,WASF1,CTGF,MYBPC1,APC2,DOCK2,NEFH,PFN4,CCL11,PECAM1,KRT19,GFAP,EVL,PDLIM7,TPPP,HTR1A,ATXN7,LDB3,ATP8A2,STMN4,DPYSL2,NEFL,TTLL1,ARC,HCLS1,TUBA1B,LI…
1	TRUE	4.81e-07	187	3639	62	0.017	0.332	GO:0002685	BP	1	regulation of leukocyte migration	5	PGF,CCL24,TNFSF14,RARRES2,TRPV4,LBP,MMP9,AOC3,KITL,PECAM1,LGMN,CXCL14,THBS4,RIPK3,APOD,APP,CXCL13,PLA2G7,VEGFA,CD74,ANXA1,IL33,IL1R1,SELP,SELL,PTPN22,ECM1,BST1,EMILIN1,STAP1,CXCL5,PPBP,PF4,CXCL9,TACR1,SWAP70,F7,SLIT2,CX3CL1,THY1,DAPK2,RAC2,GPSM3,CCL5,CCL7,CCL2,P2RY12,NOV,SERPINE1,CCR7,CAMK1D,CCR6,TNFRSF18,CCR2,CXCR3,LGALS3,GPR18,SPN,DOCK8,NOD2,CXCL12,GM1987
1	TRUE	4.85e-07	888	3639	210	0.058	0.236	GO:0019725	BP	1	cellular homeostasis	4	TH,LCK,HK2,HAAO,SERPINF1,CALM1,CKB,UBE2C,GRIN2D,CD36,CRHR2,CP,CALB2,GSTM7,PTPN6,PDE1C,AQP1,MLXIPL,SLC34A3,CYBA,SLC4A3,HFE,HAP1,CASQ1,CAV1,DYNLL1,TRPV4,GATA2,C1QTNF1,CD40,SLC12A5,CRHR1,FIS1,CALM3,TRDN,GRM1,FYN,IGF1,JSRP1,GRIA1,FKBP1B,GRIN2C,CACNA1G,DLG4,AKAP5,RYR2,CARTPT,HEXB,F2RL2,PDE8B,GATA4,SCARA5,CMA1,CACNA1I,NELL2,TFRC,PDIA5,KNG1,APP,SLC4A8,CXCL13,SLC25A27,SLC29A1,NRXN1,ATP6V0C,TMEM178,ADCYAP…
1	TRUE	5.09e-07	345	3639	98	0.027	0.284	GO:0001101	BP	1	response to acid chemical	3	TH,GLRA1,PPARG,SOX9,SERPINF1,COL6A1,RARG,COL1A1,PON1,CD36,KLF4,SST,AQP1,SLC1A2,MEF2C,TEK,CYBA,SOD2,CYBB,GLRA2,ACSL1,PDK4,FYN,CTGF,ACACA,SLC6A4,PTCH1,GATA4,WNT7B,ADIPOQ,SYNJ1,ADCY6,NFATC4,VEGFA,CBS,DUSP1,PDGFRB,RBP4,SCD2,CYP2E1,GDAP1,COL3A1,GRIN1,LTK,PCK1,GNAS,BCHE,GLRB,NTRK1,ENSMUST00000142309,PRKAA2,FABP3,HPCA,TGFBR3,TESC,AACS,COL1A2,PTN,TACR1,RET,DGAT2,TEAD2,FGFR2,F7,COL4A1,UCP1,MMP2,FOLR2,CDO1…
1	TRUE	5.11e-07	753	3639	183	0.05	0.243	GO:0050776	BP	1	regulation of immune response	3	LCK,PPARG,CFP,TBX21,NR1H3,STAT6,CD36,CD79A,FCGRT,IL7R,STAT5A,PTPN6,SH2B2,FCER1A,IL27RA,FCER2A,MEF2C,SH2D1A,TEK,CYBA,HFE,CAV1,GPRC5B,GATA2,C8G,CD48,LBP,CD274,MAPKAPK2,CACNB4,CD40,ADORA2B,CRHR1,ALOX15,FYN,TNFAIP3,IRAK3,MYO1G,RSAD2,IRF4,C6,RIPK3,FAM49B,XRCC6,CD96,TFRC,SERPING1,TNFRSF21,C3,ADCYAP1,C2,CD74,ANXA1,IL33,IRF7,COL3A1,IL18R1,IL1R1,ZAP70,CFH,PTPRC,STXBP1,FCNA,TYRO3,ZBP1,PTPN22,ECM1,FGR,PRKCZ…
1	TRUE	5.51e-07	243	3639	75	0.021	0.309	GO:0003007	BP	1	heart morphogenesis	4	TBX2,ACVRL1,SOX9,SHH,MEF2C,GATA6,TEK,TCAP,MYL2,WNT11,TBX5,KIF3A,TBX3,SAV1,RYR2,PTCH1,GATA4,FGF9,COL2A1,VEGFA,PIM1,ANKRD1,PDCD4,RBP4,NRP1,SOX17,EYA1,HTR2B,TNNT2,VANGL2,ENG,OLFM1,COL5A1,XIRP2,JAG1,DLL4,MYLK2,EFNA1,COL11A1,CYR61,NOS3,TGFBR3,EPHB4,PLXND1,RYR1,TEAD2,FLNA,SLIT2,TGFBR2,TNNI3,TWIST1,SMAD6,CPE,HAND2,ERG,MYH6,PKP2,SNAI1,NPY5R,FOXC2,POU4F1,FOXC1,SIX1,TTN,MYH7,DSP,MYL3,CAV3,NRG1,SOX11,DHRS3,…
1	TRUE	5.79e-07	226	3639	71	0.02	0.314	GO:0016064	BP	1	immunoglobulin mediated immune response	6	TBX21,STAT6,PTPN6,FCER1A,IL27RA,FCER2A,C8G,CD40,TFRC,SERPING1,C3,C2,CD74,IRF7,PTPRC,UNG,HPX,SWAP70,FOXJ1,BATF,C1RL,SUSD4,CCR6,TRP53BP1,BCL3,C1RA,NOD2,H2-AB1,ENSMUST00000103291,ENSMUST00000103299,ENSMUST00000103423,ENSMUST00000103481,ENSMUST00000103483,ENSMUST00000103486,ENSMUST00000103504,ENSMUST00000103518,ENSMUST00000103540,ENSMUST00000103749,ENSMUST00000103523,ENSMUST00000103513,ENSMUST0000010…
1	TRUE	5.81e-07	143	3639	51	0.014	0.357	GO:0019933	BP	1	cAMP-mediated signaling	7	SOX9,CALM1,CRHR2,APLP1,ADORA2B,CRHR1,CALM3,EIF4EBP2,ADORA2A,ADCY1,CHGA,ADCY8,ADCY6,ADCYAP1,GNAL,HTR7,SCTR,GNAS,OPRL1,PEX5L,PF4,CXCL9,ADCYAP1R1,CALCA,ADRB3,RAMP1,GPR101,CALM2,RIMS2,MC3R,SCT,PLN,LPAR1,UCN,HTR5A,MRAP,MRAP2,PTGIR,UCN3,ADRA2C,MC2R,ADRB2,ADRA1A,GPR61,MC4R,CRH,CXCR3,RIT2,GNAI1,PCLO,AKAP13
1	TRUE	5.97e-07	283	3639	84	0.023	0.297	GO:0006959	BP	1	humoral immune response	3	CFP,PTPN6,FCER2A,MEF2C,SH2D1A,RARRES2,C8G,CD83,SLPI,C6,SERPING1,TNFRSF21,C3,C2,TSLP,CFH,PTPRC,FCNA,CST9,CXCL5,PF4,A2M,CD37,HPX,FOXJ1,CCL2,CCR7,CAMP,C1RL,SUSD4,KRT1,CCR2,BCL3,C1RA,SPINK5,NOD2,CFD,H2-T23,H2-AB1,ENSMUST00000103291,ENSMUST00000103299,ENSMUST00000103423,ENSMUST00000103481,ENSMUST00000103483,ENSMUST00000103486,ENSMUST00000103504,ENSMUST00000103518,ENSMUST00000103540,ENSMUST00000103749,…
1	TRUE	6.43e-07	279	3639	83	0.023	0.297	GO:0006909	BP	1	phagocytosis	6	PPARG,NR1H3,CD36,CNN2,CYBA,GATA2,LBP,ALOX15,DOCK2,MYO1G,PECAM1,ANXA11,AHSG,ADIPOQ,C3,C2,MEGF10,ANXA1,MSR1,MARCO,TYRO3,PEAR1,FGR,STAP1,ICAM5,CCL2,TGM2,SCARB1,CCR7,CAMK1D,THBS1,ARHGAP12,RAP1GAP,CCR2,RAB39,NOD2,LEP,CD209B,SYT11,NCF4,ENSMUST00000103291,ENSMUST00000103299,ENSMUST00000103423,ENSMUST00000103481,ENSMUST00000103483,ENSMUST00000103486,ENSMUST00000103504,ENSMUST00000103518,ENSMUST0000010354…
1	TRUE	6.7e-07	1707	3639	366	0.101	0.214	GO:0010941	BP	1	regulation of cell death	3	NGFR,CKMT1,FAP,LCK,PPARG,ITGA5,SOX9,SERPINF1,DBH,TIMP1,RARG,COL18A1,FOLH1,CD3G,ANGPTL4,SCIN,SHH,CD36,KLF4,BCL2L12,IL7R,STAT5A,AQP1,NES,MEF2C,TNFSF14,GATA6,TEK,SOD2,GABRB2,CAV1,TWIST2,RELT,G0S2,PEA15A,CLIP3,GATA2,ALDH1A3,ARNT2,WNT11,CD34,CD274,DYRK3,BIK,CD40,MMP9,SGK2,MAPT,TBX3,CRHR1,MAP2K3,YWHAH,FIS1,DPEP1,TRIP10,PDK4,FYN,TNFAIP3,KITL,CTGF,IL20RA,IGF1,AIFM2,UNC5B,ADORA2A,IRAK3,PRMT2,DIP2A,CCNG1,B…
1	TRUE	6.77e-07	197	3639	64	0.018	0.325	GO:0030595	BP	1	leukocyte chemotaxis	6	PDGFB,IL16,PGF,CCL24,TNFSF14,CCL8,RARRES2,TRPV4,LBP,CCL6,CCL9,CCL11,LGMN,CHGA,CXCL14,THBS4,CXCL13,PLA2G7,VEGFA,CD74,ANXA1,SELL,BST1,STAP1,SPP1,CXCL5,PPBP,PF4,CXCL9,FLT1,PTPRO,CALCA,SWAP70,F7,SLIT2,CX3CL1,CCL17,DAPK2,RAC2,ARHGEF5,GPSM3,CCL5,CCL7,CCL2,NOV,SERPINE1,CCR7,CAMK1D,PREX1,CCR6,ITGA1,HSD3B7,CXCR5,CCR2,CXCR3,LGALS3,GPR18,SCG2,FFAR2,CX3CR1,NOD2,CXCL12,GM13304,GM1987
1	TRUE	6.92e-07	253	3639	77	0.021	0.304	GO:0016358	BP	1	dendrite development	3	SEZ6,CRTC1,MEF2C,EPHB3,D130043K22RIK,SLC12A5,YWHAH,FYN,DLG4,AKAP5,ENSMUST00000110042,KLHL1,CTNND2,CSMD3,ARC,MAPK8IP2,APP,ACHE,NFATC4,SPIRE1,FAS,VLDLR,BBS4,NRP1,NGEF,ABI2,GRIN1,ITPKA,TNIK,DCLK1,CHRNB2,EFNA1,PPP3CA,PDLIM5,DAB1,ELAVL4,LRP8,CDK5,WNT7A,IQGAP1,PAK4,MCF2,PAK3,EPHB1,PPP1R9A,SLITRK5,PTPRF,ARHGAP44,DBN1,GRIP1,SH3GLB1,ZFP365,SRCIN1,LPAR1,SS18L1,CAMK1D,GRIN3A,PREX1,DNM3,PACSIN1,TRPC5,CUX2,ID…
1	TRUE	7.16e-07	210	3639	67	0.018	0.319	GO:0010001	BP	1	glial cell differentiation	7	PPARG,SOX9,METRN,SHH,DLL3,NDRG1,CNP,RNF112,PHOX2B,TTBK1,CNTNAP1,LAMA2,IGF1,ADORA2A,GFAP,ID4,ROR2,CLU,APP,TNFRSF21,SOX8,CDH2,SERPINE2,GPR37L1,VIM,NKX2-2,TRPC4,TSPAN2,DAB1,CDKN2C,CDK5,MXRA8,FGF5,DTX1,WASF3,PLP1,MT3,SOX10,S100B,FA2H,HDAC11,NKX6-1,MAG,DNER,ZFP365,ATF5,LPAR1,OLIG2,DAAM2,ADAM22,NKX6-2,DUSP15,KCNJ10,OLIG1,GAP43,HES5,NTF3,LAMB2,CNTN2,PRX,PHGDH,NTRK2,NRG1,SOX11,PTPRZ1,POU3F1,POU3F2
1	TRUE	7.16e-07	34	3639	20	0.005	0.588	GO:0051953	BP	1	negative regulation of amine transport	3	CRHR2,TRH,CRHR1,CHGA,SYT4,GABBR1,STK39,P2RY12,RGS4,HRH3,GCK,NPY5R,CNR1,OSR1,CRH,GHSR,GRM7,ABAT,LEP,AGTR2
1	TRUE	7.4e-07	144	3639	51	0.014	0.354	GO:0072006	BP	1	nephron development	3	PDGFB,SOX9,IRX2,SHH,AQP1,PGF,NID1,MEF2C,TEK,LAMA5,WNT11,CD34,LHX1,PECAM1,PTCH1,WNT7B,ADIPOQ,VEGFA,SOX8,PDGFRB,MAGED1,EYA1,VANGL2,PAX8,JAG1,ENPEP,CALB1,RET,PTPRO,IQGAP1,ANGPT2,SALL1,AGT,ACAT1,FOXJ1,ACTA2,FGF1,HOXA11,HOXB7,GREB1L,POU3F3,BASP1,FOXC2,HES5,OSR1,AGTR1A,FOXC1,CITED1,SIX1,LAMB2,AGTR2
1	TRUE	7.4e-07	140	3639	50	0.014	0.357	GO:0050921	BP	1	positive regulation of chemotaxis	4	PDGFB,IL16,SHH,PGF,TNFSF14,RARRES2,TRPV4,LBP,LGMN,CXCL14,THBS4,CXCL13,SMOC2,PLA2G7,VEGFA,CD74,NRP1,FN1,SELL,SUCNR1,CXCL5,PPBP,PF4,CXCL9,SWAP70,F7,SLIT2,CX3CL1,DAPK2,RAC2,GPSM3,CCL5,CCL7,CCL2,P2RY12,SERPINE1,CCR7,LPAR1,CAMK1D,THBS1,CCR6,PRKD2,TUBB2B,CCR2,NTF3,CXCR3,DSCAM,SCG2,CXCL12,GM1987
1	TRUE	7.4e-07	722	3639	176	0.048	0.244	GO:0043408	BP	1	regulation of MAPK cascade	4	CAV2,PDGFB,CD36,KLF4,CRHR2,PTPN6,CCL24,FCER1A,MEF2C,TEK,EPHA2,CAV1,CCL8,TRPV4,C1QTNF1,IGFBP4,CD40,WWC1,ALOX15,CCL6,MAP2K3,CCL9,GRM1,KITL,CTGF,IGF1,IRAK3,NTSR2,CCL11,SFRP4,ROR2,CARTPT,GDF10,GATA4,FGF9,DOK2,WNT7B,MAPK8IP2,ADIPOQ,ROBO1,APP,VEGFA,CBS,XDH,NRXN1,MAPK8IP3,C3,DUSP1,MAP3K8,ADCYAP1,CDH2,CD74,PDGFRB,FAS,PDCD4,MAGED1,NRP1,OPRK1,MSTN,SEMA4C,FN1,HTR2B,MARCO,PTPRC,GPR37L1,VANGL2,SLC30A10,STK39,…
1	TRUE	7.5e-07	12050	3639	2145	0.589	0.178	GO:0050789	BP	1	regulation of biological process	1	CAV2,KLF6,TBX2,NGFR,WNT3,TH,TSPAN32,GLRA1,TRIM25,DGKE,CDH4,CKMT1,BCL6B,FAP,EGFL6,LCK,PPARG,PDGFB,ACVRL1,ITGA5,GABRA2,SOX9,SEMA4F,HK2,SEZ6,HOXB6,SERPINF1,DLG3,DBH,VPREB3,HOXA10,S100A4,B9D1,CFP,TIMP1,CALM1,UHRF1,GABRG1,ITGB7,RARG,RND2,ACP5,CNN1,UBE2C,TMEM79,COL18A1,TBX21,IRX2,COL1A1,SGCA,NRIP2,ACAP1,TCEA3,HOXC11,IL16,TSPAN33,FOLH1,TACO1,GRIA3,NPAS1,PNCK,CD3G,SPAG5,NR1H3,STAT6,MOV10,PEG3,METRN,ANGPT…
1	TRUE	8.26e-07	198	3639	64	0.018	0.323	GO:0015893	BP	1	drug transport	4	SLC1A5,SLC25A42,AQP1,SLC25A18,SLC1A2,SLC1A6,SLC47A1,RETN,SLC13A3,MB,SLC22A5,SLC17A8,ADORA2A,SLC36A2,TCN2,SLC25A19,SLC13A5,SLC6A4,NGB,AMN,SLC22A3,SLC22A1,SYT4,GABBR1,SLC1A1,RBP4,OPRK1,CAR2,CHRNA4,SLC7A11,SLC6A17,CHRNB2,SLC6A9,ABCB1B,SLC7A10,SLC38A5,SLC7A3,CHRNA6,AGT,FOLR2,HTR2A,SYT1,SLC6A20A,SLC32A1,RGS4,SLC6A5,SLC25A24,KCNA2,SLC22A2,INHBA,HTR2C,CNR1,KCNJ10,FZD4,CRH,GHSR,HBB-B1,PRKCB,SLC35F3,ABAT,…
1	TRUE	8.9e-07	66	3639	30	0.008	0.455	GO:0051966	BP	1	regulation of synaptic transmission, glutamatergic	6	GRM3,MEF2C,TNR,GRM1,ADORA2A,ROR2,MAPK8IP2,NRXN1,GRM8,ADCYAP1,CDH2,GRIA4,SERPINE2,STXBP1,NTRK1,CDK5,CCKBR,HTR2A,SYT1,DGKI,UCN,KMO,CNR1,OXTR,GRM5,NLGN2,NTRK2,GRIK2,GRM7,NLGN1
1	TRUE	9e-07	1152	3639	260	0.071	0.226	GO:0009968	BP	1	negative regulation of signal transduction	4	CAV2,PPARG,SOX9,CALM1,SHH,KLF4,BCL2L12,DLL3,BICD1,CRHR2,GSTM7,PTPN6,PRKACB,HTRA1,EPHA2,ACTN3,APLP1,SOD2,CAV1,PLIN5,PEA15A,LY6G6E,GATA2,WNT11,DYRK3,MMP9,WWC1,CALM3,RGS17,FYN,TNFAIP3,DCN,SOCS2,RFX4,IGF1,UNC5B,APC2,IRAK3,FSTL3,MYOCD,RGS9,FKBP1B,LGMN,RGS6,SFRP4,IRF4,ASPN,ROR2,PTCH1,CRHBP,RGS7BP,ATXN7,FST,GATA4,FGF9,CLU,DOK2,SKOR1,WNT7B,HDAC7,COL2A1,APOD,MAPK8IP2,MPV17L,AHSG,ADIPOQ,ROBO1,FAIM2,NFATC4,…
1	TRUE	9.39e-07	340	3639	96	0.026	0.282	GO:0046879	BP	1	hormone secretion	5	CRHR2,PDE1C,AQP1,TRH,HFE,DYNLL1,KCNQ1,RETN,TRPV4,C1QTNF1,TBX3,CRHR1,ADORA2A,FKBP1B,RASL10B,CARTPT,CRHBP,PDE8B,HTR1A,NELL2,DGAT1,STXBP5L,ADIPOQ,SCG5,NRXN1,ADCYAP1,GABBR1,GRP,ANXA1,RBP4,OPRK1,PTPRN,ACVR1C,PAX8,SNAP25,GNAS,PEX5L,SERP1,HADH,PPP3CA,ENHO,UTS2,NMU,SPP1,AACS,TACR1,CCKBR,ANO1,AGT,INHA,CPLX1,ADRA2A,MYO5A,CCL5,NKX6-1,APLN,NOV,RIMS2,VGF,SCT,UCN,BMP6,ABCC8,LTBP4,INHBA,MUP4,HTR2C,NPPA,GCK,CNR1…
1	TRUE	9.42e-07	246	3639	75	0.021	0.305	GO:0051048	BP	1	negative regulation of secretion	3	VPREB3,NR1H3,CRHR2,CYP4F18,PDE1C,TRH,KCNQ1,CD34,CRHR1,SRGN,FKBP1B,RSAD2,RHBDF2,TRIM9,CHGA,CARTPT,CRHBP,PDE8B,STXBP5L,ADIPOQ,TNFRSF21,SYT4,GABBR1,CIDEA,CD74,ANXA1,HTR7,IL33,OPRK1,FN1,ACVR1C,STK39,GNAS,PTPN22,HADH,EGF,PPP3CA,UTS2,NMU,IDH2,CX3CL1,APOA1,PPP1R9A,INHA,ADRA2A,P2RY12,NOV,BANK1,SRCIN1,SCT,UCN,HRH3,ANPEP,ABCC8,MUP4,GCK,NPY5R,CNR1,NR1H4,CCR2,OXTR,CRH,GHSR,IL1RAPL1,VSNL1,GRM7,ABAT,MUP5,LEP,N…
1	TRUE	9.42e-07	91	3639	37	0.01	0.407	GO:0006942	BP	1	regulation of striated muscle contraction	4	CALM1,ACTN3,CASQ1,CAV1,KCNQ1,CALM3,CTGF,SMTN,FKBP1B,CHGA,HSP90AA1,RYR2,GATA4,EHD3,ATP1B1,MYLK2,CASQ2,DMPK,ATP2A1,FLNA,ANK2,ATP1A1,TNNI3,CALM2,HRC,PLN,UCN,NPPA,PKP2,ADRA1A,MYH7,DSP,RNF207,MYL3,AKAP6,TNNT3,CAV3
1	TRUE	9.44e-07	137	3639	49	0.013	0.358	GO:0001508	BP	1	action potential	4	GLRA1,CAV1,KCNQ1,CNTNAP1,CACNB4,YWHAH,GRIA1,NRCAM,FKBP1B,CACNA1G,RYR2,HCN1,CACNA1I,FGF12,CHRNA4,KCNC4,CHRNB2,TACR1,KCNJ8,FLNA,ANK2,SCN7A,KCNC2,KCNMB2,KCNH2,KCNA2,KCND3,PKP2,CNR1,ADRA1A,KCNA1,KCNIP1,KCNN2,DSP,KCNMB4,GRIK2,SCN3A,RNF207,GRIN2A,KCND2,DPP6,TAC1,CAV3,SCN1A,GJD2,GPR88,ANK3,SCN2B,KCNE1L
1	TRUE	1.02e-06	110	3639	42	0.012	0.382	GO:0043266	BP	1	regulation of potassium ion transport	6	CAV1,KCNQ1,AKAP5,FHL1,ADCYAP1,OPRK1,ATP1B1,STK39,KCNAB1,CASQ2,KCNAB2,NOS3,KCNIP4,FLNA,ANK2,HTR2A,KCNC2,NETO2,KCNH2,RGS4,ABCC8,KCNS1,ATP1B2,NPPA,GCK,ADRB2,KCNA1,NETO1,KCNS2,ACTN2,KCNIP1,KCNN2,RNF207,KCNC1,DPP6,AKAP6,CAV3,ANK3,LRRC55,PRNP,KCNIP3,KCNE1L
1	TRUE	1.04e-06	563	3639	143	0.039	0.254	GO:0010035	BP	1	response to inorganic substance	3	TH,GLRA1,LCK,HAAO,SERPINF1,CALM1,COL1A1,STAT6,PON1,SHH,CD36,KLF4,CP,PDE1C,AQP1,MEF2C,CRIP1,HFE,SOD2,CAV1,RNF112,GDI1,CYBB,QDPR,MMP9,MAPT,GLRA2,MB,ALOX15,CACNG2,DPEP1,CALM3,FYN,TNFAIP3,FSTL3,NEFH,ADCY1,PGAM2,SDC1,FKBP1B,CACNA1G,DLG4,NGB,LGMN,RYR2,PTCH1,CRHBP,HCN1,ANXA11,NEFL,CPNE6,TFRC,APP,NFATC4,XDH,CYP1B1,NRXN1,DUSP1,IMPACT,PDGFRB,ANXA1,FAS,CYP2E1,NPTX1,FN1,LCT,TNNT2,GPR37L1,SLC30A10,NR4A2,SORD,…
1	TRUE	1.07e-06	29	3639	18	0.005	0.621	GO:0035640	BP	1	exploration behavior	2	TNR,CRHR1,DLG4,HTR1A,JPH3,SLC4A10,CHRNA4,CHL1,PTPN5,DPP4,PENK,CRH,NLGN2,ABAT,LRRTM1,LSAMP,AGTR2,GAD1
1	TRUE	1.32e-06	464	3639	122	0.034	0.263	GO:0001501	BP	1	skeletal system development	4	SOX9,HOXB6,HOXA10,RARG,ACP5,COL1A1,HOXC11,SCIN,SHH,DLL3,PTPN6,BCAN,HAPLN2,MEF2C,TEK,EPHA2,ACTN3,HAPLN4,TBX1,HYAL1,TRPV4,LRRK1,WNT11,FLI1,MMP9,TBX3,LHX1,CTGF,IGF1,SGPL1,EFEMP1,HOXB9,SFRP4,ENSMUST00000110042,ROR2,HAPLN1,HEXB,FST,FGF9,NPR3,WNT7B,COL2A1,HES7,VEGFA,CBS,PKDCC,COL11A2,RBP4,ITGB8,EYA1,COL3A1,NPPC,PTPRC,PIP4K2A,FRZB,HOXD8,FBN1,GNAS,IFT80,SMAD9,SERP1,TBX15,COL11A1,CYR61,COL1A2,WNT7A,MGP,RY…
1	TRUE	1.32e-06	270	3639	80	0.022	0.296	GO:0060326	BP	1	cell chemotaxis	5	PDGFB,IL16,SHH,PGF,CCL24,TNFSF14,EPHA2,CCL8,RARRES2,TRPV4,LBP,CCL6,CCL9,CCL11,HOXB9,LGMN,CHGA,CXCL14,THBS4,CXCL13,SMOC2,PLA2G7,VEGFA,CD74,PDGFRB,ANXA1,NRP1,SELL,ENG,BST1,STAP1,SPP1,CXCL5,PPBP,PF4,CXCL9,FLT1,PTPRO,CALCA,SWAP70,PLXNB3,F7,SLIT2,CX3CL1,CCL17,DAPK2,EPHB1,RAC2,ARHGEF5,GPSM3,CCL5,CCL7,CCL2,FGF1,NOV,SERPINE1,CCR7,LPAR1,CAMK1D,PREX1,SAA3,THBS1,CCR6,PRKD2,ITGA1,HSD3B7,CXCR5,CCR2,AGTR1A,CXC…
1	TRUE	1.37e-06	111	3639	42	0.012	0.378	GO:0072009	BP	1	nephron epithelium development	4	SOX9,IRX2,SHH,AQP1,PGF,MEF2C,LAMA5,WNT11,CD34,LHX1,PECAM1,PTCH1,WNT7B,ADIPOQ,VEGFA,SOX8,MAGED1,EYA1,PAX8,JAG1,CALB1,PTPRO,IQGAP1,SALL1,AGT,ACAT1,FOXJ1,FGF1,HOXA11,HOXB7,GREB1L,POU3F3,BASP1,FOXC2,HES5,OSR1,AGTR1A,FOXC1,CITED1,SIX1,LAMB2,AGTR2
1	TRUE	1.43e-06	96	3639	38	0.01	0.396	GO:0010927	BP	1	cellular component assembly involved in morphogenesis	3	MEF2C,TMOD4,CASQ1,TCAP,MYL2,CNTNAP1,MYBPC1,KRT19,LDB3,MYOM1,TNNT2,NFASC,NEB,TBC1D20,CASQ2,MYOZ2,SPACA1,LMOD2,CSRP3,MYOM2,ACTA1,TMOD2,ANK2,UGT8A,PLA2G3,MYBPC2,MYH6,LMOD3,KRT8,TTN,ACTN2,PRX,CAV3,AKAP13,ANKRD23,ACTC1,MYOZ1,MYBPHL
1	TRUE	1.44e-06	479	3639	125	0.034	0.261	GO:0016049	BP	1	cell growth	2	WNT3,CDH4,PPARG,ACVRL1,SOX9,SEMA4F,RARG,RND2,DDR1,HTRA1,CYBA,HYAL1,MYL2,GDI1,TNR,WNT11,IGFBP4,SGK2,MAPT,TRIP10,WASF1,CTGF,SOCS2,IGF1,CYFIP2,MYOCD,HSP90AA1,ENSMUST00000110042,FAM107A,SEMA3G,GATA4,DPYSL2,CPNE6,COL14A1,AHSG,APP,IGFBP6,FHL1,VEGFA,CPNE5,SYT4,IMPACT,SLIT1,TRO,NRP1,SOX17,IGFBP5,FN1,SERPINE2,SYT2,OLFM1,FRZB,WISP2,POSTN,DCLK1,CYR61,PDLIM5,EPHA7,SH3GL2,CDKN2C,CDA,CDK5,PRKCZ,HTRA3,RUFY3,RAS…
1	TRUE	1.56e-06	143	3639	50	0.014	0.35	GO:0072073	BP	1	kidney epithelium development	5	SOX9,IRX2,SHH,AQP1,PGF,MEF2C,LAMA5,WNT11,CD34,LHX1,SDC1,PECAM1,PTCH1,WNT7B,ADIPOQ,VEGFA,SOX8,MAGED1,EYA1,GSTA3,PAX8,JAG1,SMAD9,CALB1,EPHA7,RET,PTPRO,IQGAP1,SLIT2,SALL1,AGT,ACAT1,FOXJ1,FGF1,SMAD6,HOXA11,HOXB7,GREB1L,POU3F3,BASP1,FOXC2,HES5,OSR1,AGTR1A,FOXC1,CITED1,SIX1,ROBO2,LAMB2,AGTR2
1	TRUE	1.74e-06	168	3639	56	0.015	0.333	GO:0099024	BP	1	plasma membrane invagination	5	PPARG,SNX9,CD36,SPIRE2,GATA2,LBP,ALOX15,C3,SPIRE1,MEGF10,MSR1,STAP1,THBS1,ARHGAP12,ENSMUST00000103291,ENSMUST00000103299,ENSMUST00000103423,ENSMUST00000103481,ENSMUST00000103483,ENSMUST00000103486,ENSMUST00000103504,ENSMUST00000103518,ENSMUST00000103540,ENSMUST00000103749,ENSMUST00000103523,ENSMUST00000103513,ENSMUST00000103547,ENSMUST00000103535,ENSMUST00000103472,ENSMUST00000103521,ENSMUST00000…
1	TRUE	1.78e-06	741	3639	178	0.049	0.24	GO:0061024	BP	1	membrane organization	3	CAV2,PPARG,HK2,SGCA,SNX9,CD36,SYT5,NDRG1,CNP,STX1A,CAV1,SNAP47,SPIRE2,GATA2,LBP,ALOX15,FIS1,CACNG2,CALM3,TRDN,DOCK2,SGCD,NRCAM,DLG4,ATL1,TRIM9,HSP90AA1,HTR1A,ATP8A2,CLU,MPV17L,NRXN1,C3,SYT4,CDH2,MAL2,SPIRE1,NAPG,MEGF10,ANXA1,MSR1,APOOL,GDAP1,TMEFF2,NFASC,STXBP1,DNM1,COL5A1,SYT13,SNAP25,MAL,MALL,NAPB,SNPH,TBC1D20,SYT6,GLRB,SH3GL2,NSG1,ENSMUST00000129389,STAP1,RPH3A,PTN,CLEC2I,DMPK,SYTL2,ADPRHL1,TB…
1	TRUE	1.83e-06	363	3639	100	0.027	0.275	GO:0043547	BP	1	positive regulation of GTPase activity	6	CAV2,ACAP1,SNX9,CHN2,CCL24,EPHA2,CCL8,GDI1,WNT11,CD40,CCL6,CCL9,RGS17,STXBP5,SRGAP1,APC2,DOCK2,RGS9,CCL11,ADAP2,LLGL2,RGS6,ENSMUST00000110042,DEPDC1B,CTNND2,STXBP5L,CXCL13,ADCYAP1,ARAP3,AGAP2,NRP1,HTR2B,RGS18,RGS1,RGS5,PKP4,ITGA6,TBC1D20,GNAS,NTRK1,RAP1GDS1,ENSMUST00000129389,RASAL1,ARHGDIB,SRGAP3,RGS10,STARD8,ARHGAP4,ADPRHL1,TBC1D9,GNAO1,CX3CL1,CCL17,THY1,RASGRF1,SMAP2,ARHGAP44,ARHGEF5,MTSS1L,FO…
1	TRUE	1.89e-06	116	3639	43	0.012	0.371	GO:0099504	BP	1	synaptic vesicle cycle	1	TH,SYT5,STX1A,SNAP47,CALM3,TRIM9,AMPH,SYNJ1,NRXN1,PREPL,SYT4,CDH2,STXBP1,DNM1,SYT13,SNAP25,NAPB,SYT6,SH3GL2,DNAJC6,CDK5,RPH3A,SLC17A6,SYP,RIMS3,CPLX1,BRSK1,PCDH17,SYT1,SYN1,RIMS2,SLC32A1,DNM3,PACSIN1,PRRT2,NLGN2,DOC2A,CADPS,PCLO,UNC13C,SYT9,NLGN1,SYT11
1	TRUE	1.93e-06	772	3639	184	0.051	0.238	GO:0002252	BP	1	immune effector process	2	TSPAN32,TRIM25,DBH,VPREB3,CFP,TBX21,STAT6,CD36,IL7R,STAT5A,PTPN6,FCER1A,IL27RA,FCER2A,SH2D1A,HTRA1,TEK,HFE,GPRC5B,GATA2,C8G,LBP,CD40,MFNG,ADORA2B,CRHR1,TNFAIP3,IFNGR1,DOCK2,IRAK3,MYO1G,RSAD2,CHGA,IRF4,SERINC5,C6,RIPK3,FAM49B,POLR3H,CD96,TFRC,APP,IFNAR2,SERPING1,C3,C2,CD74,ANXA1,FAS,IL33,RBP4,DNASE1L3,IFITM3,IRF7,OPRK1,IL18R1,IL1R1,CFH,PTPRC,STXBP1,FCNA,JAG1,ZBP1,SUCNR1,PTPN22,RORC,FGR,PRKCZ,CXCL5…
1	TRUE	1.93e-06	593	3639	148	0.041	0.25	GO:0001817	BP	1	regulation of cytokine production	3	ACP5,TBX21,CD36,KLF4,CRHR2,STAT5A,FCER1A,IL27RA,GATA6,ZBTB32,TEK,EPHA2,CYBA,HFE,GPRC5B,MCOLN2,TRPV4,CYBB,CD83,LPL,WNT11,LBP,CD34,CD274,MAPKAPK2,CD40,ADORA2B,MAP2K3,TNFAIP3,SRGN,IRAK3,RSAD2,IRF4,GATA4,CLU,JPH4,RIPK3,FAM49B,HDAC7,APOD,GSDMD,CD96,ADIPOQ,CLEC4N,NFATC4,TNFRSF21,CYP1B1,C3,ADCYAP1,TSLP,LTB,CIDEA,CD74,ANXA1,CD6,IL33,PDCD4,ANKRD2,SIGIRR,IRF7,IL18R1,IL1R1,FN1,HTR2B,AGPAT2,FCNA,PRG2,POSTN,P…
1	TRUE	2.01e-06	136	3639	48	0.013	0.353	GO:0035637	BP	1	multicellular organismal signaling	2	GLRA1,CAV1,KCNQ1,TNR,CNTNAP1,CACNB4,CACNG2,GRIA1,NRCAM,FKBP1B,CACNG4,CACNA1G,RYR2,CARTPT,CACNA1I,FGF12,EHD3,NFASC,KCNC4,FLNA,AGT,ANK2,SCN7A,KCNMB2,HRC,KCNH2,PLN,CACNG5,KCNA2,KCND3,PKP2,KCNA1,GHSR,PRX,KCNN2,DSP,KCNMB4,GRIK2,GRM7,SCN3A,KCND2,DPP6,SCN1A,CACNG3,GPR88,ANK3,SCN2B,KCNE1L
1	TRUE	2.14e-06	341	3639	95	0.026	0.279	GO:0001655	BP	1	urogenital system development	4	PDGFB,SOX9,SERPINF1,HOXA10,RARG,IRX2,HOXC11,SHH,STAT5A,AQP1,PGF,NID1,MEF2C,EPHB3,TEK,GATA2,LAMA5,WNT11,CD34,KIF3A,LHX1,DCN,IGF1,SGPL1,LGR5,FSTL3,MYOCD,SDC1,PECAM1,ITGB4,ID4,PTCH1,WNT7B,ADIPOQ,VEGFA,SOX8,PDGFRB,ANXA1,RBP4,MAGED1,NRP1,SOX17,EYA1,GSTA3,VANGL2,ITGA8,PAX8,ITGA6,FBN1,JAG1,CAR2,SMAD9,MME,ENPEP,CALB1,EPHA7,RET,PTPRO,KCNJ8,IQGAP1,ANGPT2,COL4A1,SLIT2,SALL1,MMP2,AGT,ACAT1,TBX18,RPGRIP1L,FOX…
1	TRUE	2.24e-06	1910	3639	400	0.11	0.209	GO:0012501	BP	1	programmed cell death	3	NGFR,CKMT1,FAP,LCK,PPARG,ITGA5,SOX9,HK2,DBH,TIMP1,RARG,TMEM79,COL18A1,FOLH1,CD3G,PEG3,ANGPTL4,SCIN,SHH,KLF4,BCL2L12,IL7R,STAT5A,AQP1,NES,MEF2C,TNFSF14,GATA6,CRIP1,TEK,EPHA2,PDK1,SOD2,GABRB2,CAV1,TWIST2,RELT,DYNLL1,G0S2,MLKL,PEA15A,CLIP3,GATA2,ALDH1A3,ARNT2,CD5L,WNT11,CD274,DYRK3,BIK,GSDMA,ALDOC,CD40,MMP9,SGK2,MAPT,TBX3,LSP1,MAP2K3,YWHAH,E2F2,FIS1,DPEP1,TRIP10,CD70,PDK4,FYN,TNFAIP3,KITL,CTGF,IL20R…
1	TRUE	2.25e-06	45	3639	23	0.006	0.511	GO:0051932	BP	1	synaptic transmission, GABAergic	8	HAP1,GABRB2,GABRA1,RAC3,ADORA2A,GABRG2,STXBP1,DNM1,CAR2,TACR1,SLC6A1,CCKBR,CNTNAP4,GABRB3,PLCL1,NPY5R,CNR1,ADRA1A,NPAS4,OXTR,NLGN2,TAC1,NLGN1
1	TRUE	2.25e-06	186	3639	60	0.016	0.323	GO:0050731	BP	1	positive regulation of peptidyl-tyrosine phosphorylation	5	CAV2,LCK,PDGFB,ITGA5,DLG3,CD36,FCER1A,GPRC5B,LRRK1,CD40,FYN,KITL,IGF1,PECAM1,DLG4,ENSMUST00000110042,THBS4,TNK2,HCLS1,ADIPOQ,VEGFA,TSLP,CD74,GFRA1,NRP1,ABI2,IL6RA,EFNA1,EGF,LRP8,STAP1,TGFA,IQGAP1,NOX4,HPX,IL15,AGT,CCK,ADRA2A,PARP14,HTR2A,CCL5,BANK1,SRCIN1,IL18,TNFRSF18,CTF1,ADRA1A,HES5,NTF3,GRM5,FGFR3,CNTN1,GHR,NOD2,MUSK,LEP,NRG1,PTPRZ1,PRNP
1	TRUE	2.28e-06	1878	3639	394	0.108	0.21	GO:0006915	BP	1	apoptotic process	4	NGFR,CKMT1,FAP,LCK,PPARG,ITGA5,SOX9,HK2,DBH,TIMP1,RARG,COL18A1,FOLH1,CD3G,PEG3,ANGPTL4,SCIN,SHH,KLF4,BCL2L12,IL7R,STAT5A,AQP1,NES,MEF2C,TNFSF14,GATA6,CRIP1,TEK,EPHA2,PDK1,SOD2,GABRB2,CAV1,TWIST2,RELT,DYNLL1,G0S2,PEA15A,CLIP3,GATA2,ALDH1A3,ARNT2,CD5L,WNT11,CD274,DYRK3,BIK,GSDMA,ALDOC,CD40,MMP9,SGK2,MAPT,TBX3,LSP1,MAP2K3,YWHAH,E2F2,FIS1,DPEP1,TRIP10,CD70,PDK4,FYN,TNFAIP3,KITL,CTGF,IL20RA,IGF1,DRAM1…
1	TRUE	2.35e-06	407	3639	109	0.03	0.268	GO:0043434	BP	1	response to peptide hormone	4	CAV2,TH,PPARG,COL1A1,CRHR2,STAT5A,SH2B2,TEK,CYBA,CAV1,RARRES2,FADS1,RETN,TRPV4,CYBB,QDPR,SLC2A4,CRHR1,PDK4,FYN,CTGF,SOCS2,IGF1,EIF4EBP2,BTG2,LPIN1,ZFP36L1,CRHBP,NEFL,PPARA,AHSG,ADIPOQ,ANXA1,RBP4,PFKFB1,CDK2,HADHA,OPRK1,MSTN,IGFBP5,PTPRN,SLC30A10,NR4A2,ACVR1C,FBN1,PCK1,CAR2,HADH,ENHO,YBX1,SLC2A1,PIK3R3,FABP3,PRKCZ,TGFBR3,IQGAP1,ATP2A1,PAK1,F7,EIF4EBP1,AGT,CISH,TRIB3,INPPL1,UCP3,CDO1,PTPRF,MYO5A,NK…
1	TRUE	2.5e-06	145	3639	50	0.014	0.345	GO:0006958	BP	1	complement activation, classical pathway	7	C8G,SERPING1,C3,C2,C1RL,SUSD4,C1RA,ENSMUST00000103291,ENSMUST00000103299,ENSMUST00000103423,ENSMUST00000103481,ENSMUST00000103483,ENSMUST00000103486,ENSMUST00000103504,ENSMUST00000103518,ENSMUST00000103540,ENSMUST00000103749,ENSMUST00000103523,ENSMUST00000103513,ENSMUST00000103547,ENSMUST00000103535,ENSMUST00000103472,ENSMUST00000103521,ENSMUST00000103507,ENSMUST00000103548,ENSMUST00000103498,ENS…
1	TRUE	2.57e-06	133	3639	47	0.013	0.353	GO:0006910	BP	1	phagocytosis, recognition	7	CD36,MEGF10,PEAR1,SCARB1,CD209B,ENSMUST00000103291,ENSMUST00000103299,ENSMUST00000103423,ENSMUST00000103481,ENSMUST00000103483,ENSMUST00000103486,ENSMUST00000103504,ENSMUST00000103518,ENSMUST00000103540,ENSMUST00000103749,ENSMUST00000103523,ENSMUST00000103513,ENSMUST00000103547,ENSMUST00000103535,ENSMUST00000103472,ENSMUST00000103521,ENSMUST00000103507,ENSMUST00000103548,ENSMUST00000103498,ENSMUS…
1	TRUE	2.79e-06	432	3639	114	0.031	0.264	GO:0031346	BP	1	positive regulation of cell projection organization	5	WNT3,CDH4,SEZ6,SERPINF1,RND2,METRN,CRTC1,AQP1,HAP1,GPRC5B,DYNLL1,GDI1,MAPT,FYN,ACSL6,EFEMP1,FKBP1B,KIF3C,DLG4,AKAP5,HSP90AA1,ENSMUST00000110042,ATP8A2,NEFL,CPNE6,UBE2V2,ROBO1,ACHE,VEGFA,CPNE5,ADCYAP1,SYT4,HTR7,ANKRD1,VLDLR,BBS4,AVIL,NRP1,FN1,SERPINE2,SYT2,GRIN1,ITPKA,LTK,STMN2,SERPINI1,NTRK1,ELAVL4,LRP8,RUFY3,CXCL5,FSCN1,RASAL1,LIMK1,PTN,RET,PLXND1,CPNE9,IQGAP1,SYT3,PAK1,PTPN5,PAK3,PLXNB3,GPM6A,P…
1	TRUE	2.83e-06	671	3639	163	0.045	0.243	GO:0008285	BP	1	negative regulation of cell proliferation	3	CAV2,NGFR,TSPAN32,FAP,PPARG,ACVRL1,SOX9,SERPINF1,RARG,CNN1,SCIN,SHH,KLF4,SULT2B1,DDR1,PTPN6,CHD5,NDRG1,MEF2C,SOD2,CAV1,PHOX2B,GATA2,PTGDS,WNT11,CD274,CACNB4,ETV4,MMP9,TBX5,ADORA2B,TNFAIP3,IGF1,ADORA2A,ADARB1,BTG2,MYOCD,SLC6A4,SAV1,VSX2,SFRP4,ROR2,PTCH1,NPR3,APOD,ADIPOQ,ROBO1,APP,RIPPLY3,TNFRSF21,XDH,CYP1B1,DUSP1,ADCYAP1,LIMS2,GABBR1,PDCD4,RBP4,MAGED1,IFITM3,MSTN,IGFBP5,NPPC,SERPINE2,DPT,KIFAP3,PT…
1	TRUE	2.86e-06	69	3639	30	0.008	0.435	GO:0060191	BP	1	regulation of lipase activity	5	NR1H3,ANGPTL4,APOC2,BICD1,PLIN5,GPIHBP1,PDGFRB,ANXA1,HTR2B,CYR61,ANGPTL3,HPCA,PRKCZ,FLT1,ADCYAP1R1,FGFR2,AGT,APOA5,APOA1,ABHD5,HTR2A,CCL5,NMUR2,LPAR1,APOC1,ADRA1A,AGTR1A,FGFR3,TXK,CAMK2B
1	TRUE	2.89e-06	213	3639	66	0.018	0.31	GO:0030258	BP	1	lipid modification	3	DGKE,PPARG,CD36,ETFB,CPT1C,PLIN5,ACADVL,PDK4,TYSND1,EFR3B,ACOX2,EPHX2,PPARA,APOD,DGAT1,EHHADH,DGKG,ADIPOQ,SYNJ1,PLA2G7,ECI1,IMPA2,ECHS1,HADHA,ACADL,PIP4K2A,SLC27A2,ACOXL,ETFDH,HADH,DECR1,FABP3,PI4K2B,ACADS,DGAT2,AGT,ACAT1,APOA5,APOA1,ETFA,CYP1A1,INPPL1,FA2H,INPP5J,TWIST1,CERK,DGKB,ACAA2,SCD1,DGKI,MTMR7,ACACB,ACAD12,CNR1,C1QTNF2,PIP5KL1,AGTR1A,ECH1,LEP,HADHB,ACADM,C1QTNF9,MLYCD,CPT1B,CYP4V3,ACAD11
1	TRUE	3.03e-06	495	3639	127	0.035	0.257	GO:0043410	BP	1	positive regulation of MAPK cascade	5	CAV2,PDGFB,CD36,CRHR2,CCL24,FCER1A,MEF2C,TEK,CCL8,TRPV4,C1QTNF1,IGFBP4,CD40,WWC1,ALOX15,CCL6,MAP2K3,CCL9,GRM1,KITL,CTGF,IGF1,NTSR2,CCL11,ROR2,CARTPT,GATA4,FGF9,WNT7B,MAPK8IP2,ROBO1,APP,VEGFA,XDH,NRXN1,MAPK8IP3,C3,MAP3K8,ADCYAP1,CDH2,CD74,PDGFRB,MAGED1,NRP1,OPRK1,SEMA4C,HTR2B,MARCO,PTPRC,GPR37L1,VANGL2,SLC30A10,STK39,MAPK8IP1,TNIK,PTPN22,IL6RA,EFNA1,EGF,NTRK1,EPHA8,MAP3K6,PRKCZ,KLB,FLT1,TGFA,WNT7A…
1	TRUE	3.07e-06	91	3639	36	0.01	0.396	GO:0033555	BP	1	multicellular organismal response to stress	2	DBH,MEF2C,CRHR1,PDE8B,THBS4,HTR1A,MAPK8IP2,ADCYAP1,SPIRE1,HTR7,LYPD1,NR4A2,MDK,NTRK1,PPP3CA,ADCYAP1R1,TACR1,RET,CALCA,CCK,DPP4,NMUR2,GCH1,NEUROD2,UCN,HTR2C,TSPO,PENK,PIRT,CRH,GABRA5,SLC6A2,GRIK2,GRM7,TAC1,KCNIP3
1	TRUE	3.13e-06	175	3639	57	0.016	0.326	GO:0010324	BP	1	membrane invagination	4	PPARG,SNX9,CD36,SPIRE2,GATA2,LBP,ALOX15,C3,SPIRE1,MEGF10,MSR1,STAP1,THBS1,ARHGAP12,SYT11,ENSMUST00000103291,ENSMUST00000103299,ENSMUST00000103423,ENSMUST00000103481,ENSMUST00000103483,ENSMUST00000103486,ENSMUST00000103504,ENSMUST00000103518,ENSMUST00000103540,ENSMUST00000103749,ENSMUST00000103523,ENSMUST00000103513,ENSMUST00000103547,ENSMUST00000103535,ENSMUST00000103472,ENSMUST00000103521,ENSMUS…
1	TRUE	3.13e-06	80	3639	33	0.009	0.412	GO:0019226	BP	1	transmission of nerve impulse	1	GLRA1,TNR,CNTNAP1,CACNB4,CACNG2,GRIA1,NRCAM,FKBP1B,CACNG4,CACNA1G,CARTPT,CACNA1I,FGF12,NFASC,KCNC4,AGT,SCN7A,KCNMB2,CACNG5,KCNA2,KCNA1,GHSR,PRX,KCNMB4,GRIK2,GRM7,SCN3A,KCND2,DPP6,SCN1A,CACNG3,GPR88,ANK3
1	TRUE	3.23e-06	138	3639	48	0.013	0.348	GO:0002687	BP	1	positive regulation of leukocyte migration	6	PGF,CCL24,TNFSF14,RARRES2,TRPV4,LBP,MMP9,AOC3,KITL,PECAM1,LGMN,CXCL14,THBS4,APP,CXCL13,PLA2G7,VEGFA,CD74,IL1R1,SELP,SELL,CXCL5,PPBP,PF4,CXCL9,TACR1,SWAP70,F7,CX3CL1,THY1,DAPK2,RAC2,GPSM3,CCL5,CCL7,CCL2,P2RY12,SERPINE1,CCR7,CAMK1D,CCR6,TNFRSF18,CCR2,LGALS3,SPN,DOCK8,CXCL12,GM1987
1	TRUE	3.25e-06	608	3639	150	0.041	0.247	GO:0048729	BP	1	tissue morphogenesis	3	TBX2,WNT3,ACVRL1,ITGA5,SOX9,DLG3,RARG,TMEM79,IRX2,SHH,KLF4,DDR1,STAT5A,PGF,PRKACB,RIPK4,MEF2C,TEK,EPHA2,TCAP,MYL2,ALDH1A3,LAMA5,WNT11,ETV4,TBX5,KIF3A,TBX3,LHX1,IGF1,LGR5,ADARB1,CCL11,ITGB4,LLGL2,RYR2,ID4,ROR2,PTCH1,FST,GATA4,WNT7B,NFATC4,VEGFA,SOX8,ANKRD1,MAGED1,BTRC,BBS4,NRP1,SOX17,EYA1,CASP8,COL3A1,TMEFF2,SEMA4C,WNT10A,IGFBP5,TNNT2,VANGL2,ITGA8,ENG,COL5A1,PAX8,FRZB,XIRP2,JAG1,DLL4,MYLK2,CAR2,CO…
1	TRUE	3.26e-06	130	3639	46	0.013	0.354	GO:0014013	BP	1	regulation of gliogenesis	6	PPARG,SHH,DLL3,RNF112,TTBK1,IGF1,EFEMP1,GFAP,ID4,APP,SYNJ1,TNFRSF21,SOX8,ADCYAP1,CDH2,PITX3,SERPINE2,GPR37L1,VIM,NKX2-2,DAB1,STAP1,PTN,IDH2,TRF,SOX10,NKX6-1,P2RY12,MAG,ZFP365,ATF5,OLIG2,ABCC8,DAAM2,NKX6-2,TSPO,DUSP15,GJC2,2900011O08RIK,HES5,CCR2,NTF3,CNTN2,SOX11,PTPRZ1,CDKN2B
1	TRUE	3.42e-06	294	3639	84	0.023	0.286	GO:0046942	BP	1	carboxylic acid transport	6	SLC1A5,CD36,CYP4F18,SLC25A18,SLC1A2,SLC1A6,TRH,CACNB4,SLC13A3,ACSL1,SLC16A10,SLC6A15,SLC17A8,ADORA2A,SLC36A2,ACSL6,SLC13A5,SERINC5,EMB,DPYSL2,SLC7A4,SLC38A1,SYT4,GABBR1,ANXA1,APBA1,SLC1A1,RBP4,SLC16A3,STXBP1,STK39,SLC43A1,SLC27A2,SLC7A11,TRPC4,SLC6A17,PLA2G12A,PLIN2,SLC6A9,PLA2G2E,FABP3,SLC10A4,SLC6A12,SLCO1C1,SLCO1A4,SLC6A11,SLC6A1,SLC7A10,SLC38A5,SLC7A3,AGT,CCK,SLCO2A1,FOLR2,ACSL3,PLA2G3,SLC6A2…
1	TRUE	3.42e-06	472	3639	122	0.034	0.258	GO:0002791	BP	1	regulation of peptide secretion	2	VPREB3,NR1H3,CD36,CRHR2,PDE1C,TRH,TEK,HFE,DYNLL1,KCNQ1,TRPV4,LPL,CD34,CD274,CD40,STXBP5,IGF1,SRGN,ADORA2A,FKBP1B,RSAD2,RASL10B,LLGL2,RHBDF2,CARTPT,CRHBP,PDE8B,GSDMD,STXBP5L,CLEC4N,TNFRSF21,MYOM1,NRXN1,ADCYAP1,SYT4,TSLP,GABBR1,GRP,CIDEA,CD74,ANXA1,ANKRD1,IL33,RBP4,FN1,HTR2B,ACVR1C,FCNA,PAX8,PEX5L,POSTN,SERP1,PTPN22,CD2,HADH,EGF,PPP3CA,FGR,UTS2,PRKCZ,NMU,AACS,IDH2,CCKBR,ANO1,CD209D,CX3CL1,CADM1,APO…
1	TRUE	3.62e-06	159	3639	53	0.015	0.333	GO:0006911	BP	1	phagocytosis, engulfment	7	PPARG,CD36,GATA2,LBP,ALOX15,C3,MEGF10,MSR1,STAP1,THBS1,ARHGAP12,ENSMUST00000103291,ENSMUST00000103299,ENSMUST00000103423,ENSMUST00000103481,ENSMUST00000103483,ENSMUST00000103486,ENSMUST00000103504,ENSMUST00000103518,ENSMUST00000103540,ENSMUST00000103749,ENSMUST00000103523,ENSMUST00000103513,ENSMUST00000103547,ENSMUST00000103535,ENSMUST00000103472,ENSMUST00000103521,ENSMUST00000103507,ENSMUST00000…
1	TRUE	3.63e-06	46	3639	23	0.006	0.5	GO:0051954	BP	1	positive regulation of amine transport	4	TRH,STX1A,ADORA2B,ADORA2A,SLC36A2,CARTPT,DPYSL2,SYT4,GABBR1,OPRK1,STXBP1,CHRNA4,CHRNB2,SLC6A1,CHRNA6,AGT,CCK,KMO,HTR2C,OXTR,ABAT,CXCL12,PCP4
1	TRUE	3.68e-06	345	3639	95	0.026	0.275	GO:0070482	BP	1	response to oxygen levels	3	TH,PPARG,ACVRL1,COL1A1,ANGPTL4,AQP1,PGF,NDRG1,GATA6,TRH,TEK,PDK1,CYBA,SOD2,CAV1,CYBB,ARNT2,CD34,SLC2A4,CRHR1,MB,CTGF,MYOCD,SLC6A4,ZFP36L1,ACOT2,RYR2,CAMK2G,PLAU,PPARA,ADIPOQ,SLC29A1,VEGFA,CBS,PDGFRB,FAS,ANKRD1,VLDLR,LIMD1,ALAS2,NPPC,LCT,ATP1B1,ENG,NR4A2,PCK1,CHRNA4,POSTN,CHRNB2,DDAH1,FMN2,UTS2,TGFBR3,PTN,NOX4,RYR1,PAK1,F7,ANGPT2,EIF4EBP1,MMP2,MT3,ETS1,CYP1A1,TGFBR2,UCP3,S100B,DPP4,EGLN3,PDK3,CCL2…
1	TRUE	3.8e-06	1553	3639	332	0.091	0.214	GO:0042981	BP	1	regulation of apoptotic process	5	NGFR,CKMT1,FAP,LCK,PPARG,ITGA5,SOX9,DBH,TIMP1,RARG,COL18A1,FOLH1,CD3G,ANGPTL4,SCIN,SHH,KLF4,BCL2L12,IL7R,STAT5A,AQP1,NES,MEF2C,TNFSF14,GATA6,TEK,SOD2,GABRB2,CAV1,TWIST2,RELT,G0S2,PEA15A,CLIP3,GATA2,ALDH1A3,ARNT2,WNT11,CD274,DYRK3,BIK,CD40,MMP9,SGK2,TBX3,MAP2K3,YWHAH,FIS1,DPEP1,TRIP10,PDK4,FYN,TNFAIP3,KITL,CTGF,IL20RA,IGF1,AIFM2,UNC5B,ADORA2A,IRAK3,PRMT2,DIP2A,CCNG1,BTG2,SEPT4,MYOCD,SAV1,ZFP36L1,L…
1	TRUE	4.02e-06	286	3639	82	0.023	0.287	GO:0032102	BP	1	negative regulation of response to external stimulus	3	WNT3,PPARG,PDGFB,SERPINF1,ACP5,NR1H3,HTRA1,TNR,CD34,C1QTNF1,TNFAIP3,FABP7,ADORA2A,CARTPT,PLAU,PPARA,APOD,KNG1,ADIPOQ,ROBO1,CXCL13,SERPING1,NRXN1,ADCYAP1,PDCD4,SLIT1,BBS4,NRP1,SERPINE2,GRIN1,TYRO3,STAP1,SIGLECG,PLXNA3,ANGPT2,SLIT2,CDH5,UBASH3B,ETS1,APOA1,KANK2,CCK,RNF125,TSPAN8,DBN1,NOV,SERPINE1,FNDC4,UCN,AJAP1,GRIN3A,IL22RA2,ABCC8,THBS1,MILL2,FEM1A,NPY5R,CTLA2A,ZFP36,ADRB2,KRT1,NR1H4,GPR18,HAMP,G…
1	TRUE	4.42e-06	1038	3639	234	0.064	0.225	GO:0043207	BP	1	response to external biotic stimulus	3	TH,TSPAN32,TRIM25,CD52,ACP5,TBX21,NR1H3,CD36,IL27RA,MEF2C,HTRA1,ADAMTS4,EPHA2,CYBA,CNP,SOD2,CAV1,RELT,MGST1,RARRES2,LPO,HYAL1,LBP,MAPKAPK2,SLPI,CD40,TNFAIP3,DCN,IFNGR1,IRAK3,FAM20A,CMPK2,RSAD2,CHGA,IRF4,SERINC5,CLU,TNFRSF10B,POLR3H,GLYCAM1,GSDMD,CD96,CCDC80,ADIPOQ,IFNAR2,CXCL13,GZMA,CLEC4N,TNFRSF21,C3,TSLP,GRP,CD6,FAS,TNFRSF25,ANKRD1,IL33,PDCD4,NFKB2,CYP2E1,IFITM3,IRF7,OPRK1,PTPRC,MRC1,PRG2,CST9,…
1	TRUE	4.42e-06	314	3639	88	0.024	0.28	GO:0050878	BP	1	regulation of body fluid levels	3	TSPAN32,PDGFB,HK2,TMEM79,CSN3,VWF,NR1H3,SHH,CD36,DDR1,STAT5A,PTPN6,AQP1,CYBA,CAV1,TRPV4,CD34,C1QTNF1,SOCS2,ADORA2A,ALOXE3,EVL,F2RL2,PLAU,ANXA8,NPR3,KNG1,SERPING1,SLC29A1,VEGFA,XDH,C3,AQP4,OPRK1,SERPINE2,F5,SELP,SERPINC1,STXBP1,STK39,TYRO3,GNAS,OPRL1,PROCR,SLC7A11,PEAR1,AQP7,STMN1,UTS2,PF4,TACR1,PTPRO,ATP2B2,SYTL2,F7,CX3CL1,UBASH3B,OAS2,P2RY2,CDO1,ADRA2A,TSPAN8,TBXA2R,HPSE,P2RY12,APLN,SCD1,SERPINE…
1	TRUE	4.46e-06	160	3639	53	0.015	0.331	GO:0007156	BP	1	homophilic cell adhesion via plasma membrane adhesion molecules	5	CDH4,ESAM,CADM3,PECAM1,CDHR1,CDH10,ROBO1,CDH2,PCDH12,CDH7,RET,PLXNB3,CDH11,CDH5,CADM1,DSCAML1,CLSTN2,PTPRF,PCDH17,PCDH8,CDH26,CDH6,CLSTN1,CDH18,CDH12,PCDHB14,PCDHB7,PCDHB3,PCDHB10,PCDHB20,PCDHB13,PCDHB18,PCDH10,DSCAM,PCDH20,CDH20,PCDHB9,PCDHB6,ROBO2,PTPRT,CDH22,SMAGP,CADM4,PCDH9,CADM2,CELSR2,FAT3,GYPC,PCDHAC2,PCDHA12,PCDHA9,PCDHA8,PCDHA4
1	TRUE	4.46e-06	812	3639	190	0.052	0.234	GO:0043086	BP	1	negative regulation of catalytic activity	4	PPARG,SERPINF1,DLG3,TIMP1,ANGPTL4,APOC2,PRKAR2B,KLF4,BCL2L12,BICD1,PTPN6,AQP1,APBA3,TNFSF14,ITIH3,CAV1,DYNLL1,PLIN5,SLPI,DBNDD2,MMP9,MAPT,DPEP1,AOC3,TNFAIP3,DCN,SOCS2,IGF1,CAND1,ADORA2A,IRAK3,ADARB1,MYOCD,FKBP1B,PECAM1,AKAP5,PPP4R4,ASPN,ENSMUST00000110042,CAST,ITIH4,NPR3,PPP1R1A,AHSG,FETUB,KNG1,ADIPOQ,APP,GZMA,SERPING1,SCG5,PARP3,VEGFA,C3,DUSP1,ADCYAP1,GABBR1,ANXA1,PDCD4,BBS4,COL7A1,PRKAR1B,MSTN,…
1	TRUE	4.46e-06	557	3639	139	0.038	0.25	GO:0007423	BP	1	sensory organ development	4	TBX2,TH,ACVRL1,SOX9,SERPINF1,B9D1,RARG,SHH,KLF4,DDR1,AQP1,NES,EPHA2,CRYBA2,GABRB2,TCAP,KCNQ1,PHOX2B,GATA2,ALDH1A3,MAPKAPK2,RAB11FIP4,KIF3A,LHX1,UNC45B,SLC17A8,IGF1,LGR5,EFEMP1,FOXG1,VSX2,ROR2,CXCL14,HCN1,FGF9,ATP8A2,COL2A1,CLCN2,ACHE,SLC25A27,VEGFA,CLIC5,MYOM1,MAN2A1,CYP1B1,SOX8,CELF4,PDGFRB,RBP4,PITX3,BBS4,NRP1,EYA1,WNT10A,VANGL2,VIM,ITGA8,ABI2,GPD2,COL5A1,LHX3,PAX8,FRZB,FBN1,JAG1,DLL4,TBC1D20,S…
1	TRUE	4.5e-06	661	3639	160	0.044	0.242	GO:0001816	BP	1	cytokine production	2	DBH,ACP5,TBX21,CD36,KLF4,CRHR2,STAT5A,FCER1A,IL27RA,GATA6,ZBTB32,TEK,EPHA2,CYBA,HFE,GPRC5B,MCOLN2,TRPV4,CYBB,CD83,LPL,WNT11,LBP,CD34,CD274,MAPKAPK2,CD40,ADORA2B,MAP2K3,TNFAIP3,SRGN,IRAK3,RSAD2,CHGA,IRF4,GATA4,CLU,JPH4,RIPK3,CMA1,FAM49B,HDAC7,APOD,GSDMD,CD96,ADIPOQ,APP,CLEC4N,NFATC4,TNFRSF21,CYP1B1,C3,ADCYAP1,TSLP,LTB,CIDEA,CD74,ANXA1,CD6,IL33,PDCD4,ANKRD2,SIGIRR,IRF7,IL18R1,IL1R1,FN1,HTR2B,AGPAT2…
1	TRUE	4.59e-06	296	3639	84	0.023	0.284	GO:0015849	BP	1	organic acid transport	5	SLC1A5,CD36,CYP4F18,SLC25A18,SLC1A2,SLC1A6,TRH,CACNB4,SLC13A3,ACSL1,SLC16A10,SLC6A15,SLC17A8,ADORA2A,SLC36A2,ACSL6,SLC13A5,SERINC5,EMB,DPYSL2,SLC7A4,SLC38A1,SYT4,GABBR1,ANXA1,APBA1,SLC1A1,RBP4,SLC16A3,STXBP1,STK39,SLC43A1,SLC27A2,SLC7A11,TRPC4,SLC6A17,PLA2G12A,PLIN2,SLC6A9,PLA2G2E,FABP3,SLC10A4,SLC6A12,SLCO1C1,SLCO1A4,SLC6A11,SLC6A1,SLC7A10,SLC38A5,SLC7A3,AGT,CCK,SLCO2A1,FOLR2,ACSL3,PLA2G3,SLC6A2…
1	TRUE	4.6e-06	356	3639	97	0.027	0.272	GO:0048638	BP	1	regulation of developmental growth	3	TBX2,WNT3,CDH4,SEMA4F,RND2,STAT5A,MEF2C,GATA6,ACTN3,CACNA2D2,GDI1,TNR,TBX5,MAPT,WWC1,TRIP10,SOCS2,IGF1,SGPL1,SLC6A4,SAV1,LGMN,ENSMUST00000110042,PTCH1,SEMA3G,GATA4,FGF9,ATP8A2,DPYSL2,CPNE6,COL14A1,APP,VEGFA,CPNE5,PIM1,C3,SYT4,RBP4,SLIT1,BBS4,NRP1,MSTN,FN1,NPPC,SYT2,OLFM1,GNAS,SERP1,EPHA7,ENSMUST00000142309,CDK5,RUFY3,PLAC8,RASAL1,LIMK1,CPNE9,SYT3,PAK1,SASH3,ARHGAP4,PLXNA3,ADRB3,SLIT2,POU4F2,MT3,T…
1	TRUE	4.6e-06	156	3639	52	0.014	0.333	GO:0045834	BP	1	positive regulation of lipid metabolic process	2	PPARG,PDGFB,NR1H3,ANGPTL4,CD36,APOC2,MLXIPL,TEK,PLIN5,ADORA2B,IGF1,PPARA,DGAT1,ADIPOQ,PDGFRB,ANXA1,PNPLA2,HTR2B,CYR61,ENHO,ANGPTL3,SCP2,EPHA8,FABP3,FGR,FLT1,DGAT2,AGT,APOA5,APOA1,ABHD5,ACSL3,HTR2A,TWIST1,FGF1,SH3GLB1,SCD1,SCARB1,BMP6,MUP4,HTR2C,C1QTNF2,NR1H4,AGTR1A,GHSR,FGFR3,NOD2,MUP5,MLYCD,MUP20,MUP19,GM1987
1	TRUE	4.61e-06	100	3639	38	0.01	0.38	GO:0002027	BP	1	regulation of heart rate	5	CALM1,CRHR2,CAV1,KCNQ1,CALM3,FKBP1B,CACNA1G,RYR2,POPDC2,SLC1A1,CASQ2,TACR3,UTS2,NMU,CALCA,AGT,ANK2,CALM2,GCH1,HRC,KCNH2,NOS1AP,RGS4,MC3R,PLN,MYH6,KCND3,NPPA,PKP2,ADRA1A,MYH7,DSP,TAC1,CAV3,AGTR2,SCN2B,BVES,KCNE1L
1	TRUE	4.63e-06	251	3639	74	0.02	0.295	GO:0050730	BP	1	regulation of peptidyl-tyrosine phosphorylation	4	CAV2,LCK,PDGFB,ITGA5,DLG3,CD36,PTPN6,FCER1A,CAV1,GPRC5B,LRRK1,CD40,FYN,KITL,IGF1,PECAM1,DLG4,ENSMUST00000110042,THBS4,TNK2,HCLS1,AHSG,ADIPOQ,APP,VEGFA,TSLP,CD74,GFRA1,NRP1,PTPRC,ABI2,PTPN22,IL6RA,EFNA1,EGF,EPHA7,LRP8,PRKCZ,BST1,STAP1,TGFA,IQGAP1,NOX4,MVP,HPX,IL15,AGT,THY1,CCK,ADRA2A,PARP14,HTR2A,CCL5,ZFYVE28,BANK1,SRCIN1,IL18,IL22RA2,TNFRSF18,CTF1,ADRA1A,HES5,NTF3,GRM5,SOCS3,FGFR3,CNTN1,GHR,NOD2,…
1	TRUE	4.72e-06	85	3639	34	0.009	0.4	GO:0060291	BP	1	long-term synaptic potentiation	7	CRHR2,CRTC1,SNAP47,TNR,CRHR1,ADORA2A,GFAP,LGMN,ARC,APP,HTR7,SERPINE2,SNAP25,CALB1,PRKCZ,NSG1,PTN,SLC8A2,PTPN5,PPP1R9A,S100B,SLC24A2,CRH,RGS14,CX3CR1,SHISA7,NTRK2,MUSK,CAMK2B,GRIN2A,LRRTM1,NLGN1,LRRTM2,PRNP
1	TRUE	4.97e-06	108	3639	40	0.011	0.37	GO:0099173	BP	1	postsynapse organization	4	EPHB3,FYN,DLG4,LGMN,HTR1A,CTNND2,ARC,NRXN1,CDH2,NGEF,GRIN1,ITPKA,EFNA1,GLRB,PDLIM5,LRP8,CDK5,PTN,WNT7A,PAK3,EPHB1,PPP1R9A,ARHGAP44,DBN1,ZFP365,SRCIN1,DNM3,CHRNB1,CUX2,CDK5R1,LRRC4,NLGN2,LRRTM4,SHISA7,SHISA6,MUSK,CAMK2B,NLGN1,XLR4B,PRNP
1	TRUE	4.97e-06	108	3639	40	0.011	0.37	GO:0097479	BP	1	synaptic vesicle localization	2	SYT5,STX1A,SNAP47,CALM3,TRIM9,DPYSL2,NRXN1,PREPL,SYT4,CDH2,CNIH2,STXBP1,DNM1,SYT13,SNAP25,NAPB,MYLK2,SYT6,CDK5,RPH3A,AP3M2,RIMS3,CPLX1,PCDH17,SYT1,SYN1,RIMS2,DNM3,TRIM46,PRRT2,NLGN2,DOC2A,CADPS,PCLO,UNC13C,AP3B2,SYT9,AP3S2,NLGN1,SYT11
1	TRUE	5.1e-06	112	3639	41	0.011	0.366	GO:0051668	BP	1	localization within membrane	1	DLG3,ITGB7,SNAP47,CACNG2,DOCK2,DLG4,HTR1A,NRXN1,CDH2,MAL2,CNIH2,ARHGEF9,CNIH3,SNAP25,MAL,MALL,TBC1D20,GLRB,CDK5,NSG1,PTN,CLEC2I,FLNA,PLLP,THY1,ARHGAP44,REEP2,DNM3,CMTM8,MARVELD1,CLIP1,NETO1,DLG2,LRRTM4,SHISA7,SHISA6,GRIK2,MUSK,ANKS1B,NLGN1,KIF5A
1	TRUE	5.15e-06	136	3639	47	0.013	0.346	GO:0060359	BP	1	response to ammonium ion	4	GABRB2,GABRA1,PEA15A,LY6G6E,CRHR1,GABRG2,CACNG4,DLG4,HSP90AA1,CRHBP,DPYSL2,LY6H,PITX3,OPRK1,HTR2B,LYPD1,GRIN1,CHRNA4,CHRNB2,CASP6,HCN3,TACR3,CDK5,GABRB1,TACR1,SLC6A1,RGS10,GNAO1,PGR,GABRB3,HTR2A,KCNC2,RGS4,RGS8,ID1,CNR1,PENK,CHRM2,CHRM3,CDK5R1,OXTR,CRH,GHR,KCNQ3,ABAT,PPP1R1B,TAC1
1	TRUE	5.54e-06	1570	3639	334	0.092	0.213	GO:0043067	BP	1	regulation of programmed cell death	4	NGFR,CKMT1,FAP,LCK,PPARG,ITGA5,SOX9,DBH,TIMP1,RARG,COL18A1,FOLH1,CD3G,ANGPTL4,SCIN,SHH,KLF4,BCL2L12,IL7R,STAT5A,AQP1,NES,MEF2C,TNFSF14,GATA6,TEK,SOD2,GABRB2,CAV1,TWIST2,RELT,G0S2,PEA15A,CLIP3,GATA2,ALDH1A3,ARNT2,WNT11,CD274,DYRK3,BIK,CD40,MMP9,SGK2,TBX3,MAP2K3,YWHAH,FIS1,DPEP1,TRIP10,PDK4,FYN,TNFAIP3,KITL,CTGF,IL20RA,IGF1,AIFM2,UNC5B,ADORA2A,IRAK3,PRMT2,DIP2A,CCNG1,BTG2,SEPT4,MYOCD,SAV1,ZFP36L1,L…
1	TRUE	5.96e-06	174	3639	56	0.015	0.322	GO:0007519	BP	1	skeletal muscle tissue development	6	CAV2,SHH,CRHR2,MEF2C,ACTN3,CASQ1,CAV1,PHOX2B,DCN,BTG2,MYOCD,ASB2,GATA4,MYOM1,SOX8,SVIL,MEGF10,ANKRD1,ANKRD2,SOX17,MSTN,CHRND,MYLK2,KCNAB1,PPP3CA,CDK5,ELN,RYR1,MYLPF,NUPR1,MYOM2,ACTA1,USP2,EPHB1,S100B,SCX,TWIST1,MYF6,MEOX2,DNER,RBM24,STAC3,MAFF,HOXD9,LMOD3,ADRB2,ANKRD33,VGLL2,HOXD10,SIX1,SMYD1,MYL3,CYP26B1,SOX11,BVES,MYH15
1	TRUE	6.05e-06	429	3639	112	0.031	0.261	GO:0015711	BP	1	organic anion transport	5	SLC1A5,SLC25A42,CD36,APOC2,SLC2A3,CYP4F18,SLC25A18,SLC1A2,SLC1A6,TRH,SLC4A3,CACNB4,PITPNA,SLC13A3,ACSL1,SLC22A5,SLC16A10,SLC6A15,SLC17A8,ADORA2A,SLC36A2,ACSL6,SLC25A19,SLC13A5,SERINC5,EMB,ATP8A2,DPYSL2,SLC22A17,SLC7A4,SLC4A8,SLC38A1,SLC22A3,SLC22A1,SYT4,GABBR1,ANXA1,APBA1,SLC1A1,RBP4,SLC16A3,STXBP1,SLC4A10,STK39,SLC43A1,SLC27A2,SLC7A11,TRPC4,SLC6A17,PLA2G12A,PLIN2,SLC6A9,SCP2,SLC2A1,PLA2G2E,FABP3…
1	TRUE	6.16e-06	298	3639	84	0.023	0.282	GO:0002440	BP	1	production of molecular mediator of immune response	2	VPREB3,TBX21,STAT6,CD36,IL7R,IL27RA,TEK,HFE,GPRC5B,CD40,TNFAIP3,IRAK3,RSAD2,CHGA,CD96,TFRC,CD74,FAS,IL33,RBP4,IL18R1,IL1R1,PTPRC,PTPN22,PRKCZ,UNG,CD37,HPX,SWAP70,SASH3,APOA1,BATF,CARD11,IL18,CCR6,5730559C18RIK,TRIL,TRP53BP1,BST2,FFAR2,SPINK5,NOD2,PKN1,B2M,H2-T23,ENSMUST00000101325,H2-AB1,ENSMUST00000103301,ENSMUST00000103302,ENSMUST00000103315,ENSMUST00000103318,ENSMUST00000103333,ENSMUST00000103…
1	TRUE	6.52e-06	166	3639	54	0.015	0.325	GO:0071248	BP	1	cellular response to metal ion	5	TH,GLRA1,SERPINF1,SHH,AQP1,MEF2C,HFE,CYBB,MMP9,GLRA2,ALOX15,DPEP1,FSTL3,ADCY1,DLG4,LGMN,CRHBP,CPNE6,TFRC,NFATC4,NRXN1,FAS,NPTX1,FN1,SLC30A10,PRKAA2,HPCA,RASAL1,IQGAP1,RYR1,MT3,CYP1A1,TRF,CPNE7,CEBPA,SYT1,ATP13A2,NEUROD2,BMP6,SLC25A24,TSPO,KCNA1,KCNK3,DLG2,RYR3,KCNH1,GRIN2A,B2M,FABP4,NLGN1,HVCN1,ANK3,FBP1,PRNP
1	TRUE	6.77e-06	125	3639	44	0.012	0.352	GO:0006633	BP	1	fatty acid biosynthetic process	2	NR1H3,APOC2,MLXIPL,FADS1,PTGDS,LPL,ACADVL,ALOX15,PDK4,ACACA,ALOXE3,ELOVL7,OXSM,CD74,ANXA1,FADS2,FASN,SCD2,ACSS1,PRKAA2,MECR,ACOT7,NDUFAB1,ACSM3,ACSM5,PLP1,CBR4,APOA5,APOA1,ELOVL4,TRIB3,ACSL3,MGLL,FA2H,MYO5A,SCD1,ELOVL3,APOC1,ELOVL6,ACACB,TECRL,H2-KE6,MLYCD,4833423E24RIK
1	TRUE	6.84e-06	285	3639	81	0.022	0.284	GO:0046883	BP	1	regulation of hormone secretion	4	CRHR2,PDE1C,TRH,HFE,DYNLL1,KCNQ1,RETN,C1QTNF1,CRHR1,ADORA2A,FKBP1B,RASL10B,CARTPT,CRHBP,PDE8B,HTR1A,NELL2,STXBP5L,ADIPOQ,SCG5,NRXN1,ADCYAP1,GABBR1,GRP,ANXA1,RBP4,OPRK1,ACVR1C,PAX8,SNAP25,GNAS,PEX5L,SERP1,HADH,PPP3CA,UTS2,NMU,SPP1,AACS,TACR1,CCKBR,ANO1,AGT,INHA,ADRA2A,CCL5,NKX6-1,APLN,NOV,SCT,UCN,BMP6,ABCC8,INHBA,MUP4,HTR2C,NPPA,GCK,CNR1,UCN3,GPR68,BAIAP3,NR1H4,AGTR1A,CRH,GHSR,FFAR2,NLGN2,BRSK2,VS…
1	TRUE	7.32e-06	869	3639	200	0.055	0.23	GO:0044087	BP	1	regulation of cellular component biogenesis	2	ACVRL1,SOX9,SPAG5,SNX9,SCIN,CD36,AQP1,CCL24,MEF2C,TMOD4,EPHB3,FBLIM1,TEK,EPHA2,HAP1,STX1A,CAV1,DYNLL1,HYAL1,SPIRE2,CLIP3,FHOD1,TTBK1,WNT11,BIK,MAPT,TRIM37,ALOX15,WASF1,CTGF,CAND1,SDC1,PFN4,CCL11,PECAM1,CDKL1,TRIM9,CHGA,EVL,HSP90AA1,TPPP,DNAJC15,CLU,APOD,UBE2V2,HCLS1,CXCL13,VEGFA,NRXN1,IMPACT,SPIRE1,CBLN2,FAS,SLIT1,BBS4,AVIL,NRP1,TMEFF2,SELP,PIP4K2A,ABI2,STXBP1,GRIN1,NAPB,STMN2,CHRNB2,NTRK1,CYR61,…
1	TRUE	7.35e-06	154	3639	51	0.014	0.331	GO:0045471	BP	1	response to ethanol	5	TH,GLRA1,DBH,SHH,TRH,SOD2,CYBB,SLC2A4,GLRA2,CRHR1,FYN,IGF1,UNC79,CRHBP,ADIPOQ,ADCYAP1,RBP4,CYP2E1,OPRK1,CASP8,MSTN,NPPC,LCT,GRIN1,CAR3,CHRNB2,AACS,ADCYAP1R1,TACR1,GRIN2B,FGFR2,EIF4EBP1,CDO1,TBXA2R,CCL7,CCL2,KCNC2,RGS4,GRIN3A,APOBEC1,CNR1,PENK,CRH,CD14,MGMT,ABAT,GRIN2A,LEP,ACTC1,CLDN3,ADH1
1	TRUE	7.5e-06	327	3639	90	0.025	0.275	GO:0019216	BP	1	regulation of lipid metabolic process	2	PPARG,PDGFB,NR1H3,ANGPTL4,CD36,APOC2,KLF4,STAT5A,MLXIPL,TEK,PDK1,CAV1,RARRES2,PLIN5,ADORA2B,ACADVL,PDK4,IGF1,TYSND1,PDE8B,DNAJC15,EPHX2,PPARA,APOD,DGAT1,ADIPOQ,DHH,C3,CIDEA,PDGFRB,ANXA1,LGALS12,BBS4,AGAP2,PNPLA2,HTR2B,PPP2R5A,RORC,CYR61,ENHO,PRKAA2,ANGPTL3,SCP2,EPHA8,PIK3R3,FABP3,FGR,GFI1,FLT1,PDE3B,DGAT2,DKK3,AGT,APOA5,APOA1,ABHD5,TRIB3,ACSL3,ATP1A1,ADRA2A,HTR2A,PDK3,THRSP,TWIST1,FGF1,SH3GLB1,SC…
1	TRUE	7.64e-06	1035	3639	232	0.064	0.224	GO:0051707	BP	1	response to other organism	2	TH,TSPAN32,TRIM25,CD52,ACP5,TBX21,NR1H3,CD36,IL27RA,MEF2C,HTRA1,ADAMTS4,EPHA2,CYBA,CNP,SOD2,CAV1,RELT,MGST1,RARRES2,LPO,HYAL1,LBP,MAPKAPK2,SLPI,CD40,TNFAIP3,DCN,IFNGR1,IRAK3,FAM20A,CMPK2,RSAD2,CHGA,IRF4,SERINC5,CLU,TNFRSF10B,POLR3H,GLYCAM1,GSDMD,CD96,CCDC80,ADIPOQ,IFNAR2,CXCL13,GZMA,CLEC4N,TNFRSF21,C3,TSLP,CD6,FAS,TNFRSF25,ANKRD1,IL33,PDCD4,NFKB2,CYP2E1,IFITM3,IRF7,OPRK1,PTPRC,MRC1,PRG2,CST9,PCK1…
1	TRUE	7.8e-06	35	3639	19	0.005	0.543	GO:0043950	BP	1	positive regulation of cAMP-mediated signaling	6	CALM1,CRHR2,ADORA2B,CRHR1,CALM3,ADCYAP1,SCTR,GNAS,PF4,CXCL9,ADCYAP1R1,CALM2,SCT,UCN,MRAP,MRAP2,GPR61,CRH,CXCR3
1	TRUE	7.89e-06	622	3639	151	0.041	0.243	GO:0050778	BP	1	positive regulation of immune response	4	LCK,CFP,TBX21,NR1H3,STAT6,CD36,CD79A,STAT5A,PTPN6,SH2B2,FCER1A,IL27RA,FCER2A,MEF2C,SH2D1A,TEK,CYBA,CAV1,GPRC5B,GATA2,C8G,LBP,CD274,MAPKAPK2,CACNB4,CD40,ADORA2B,CRHR1,FYN,TNFAIP3,IRAK3,MYO1G,RSAD2,IRF4,C6,FAM49B,XRCC6,TFRC,SERPING1,TNFRSF21,C3,C2,CD74,ANXA1,IL33,IRF7,IL18R1,IL1R1,ZAP70,CFH,PTPRC,STXBP1,FCNA,TYRO3,ZBP1,PTPN22,FGR,PRKCZ,STAP1,GFI1,UNG,A2M,CLEC2I,CD19,HPX,TRIM30A,SASH3,IL15,MMP2,THY1…
1	TRUE	8.13e-06	16	3639	12	0.003	0.75	GO:0033604	BP	1	negative regulation of catecholamine secretion	5	CRHR2,CRHR1,CHGA,SYT4,GABBR1,P2RY12,GCK,CNR1,CRH,GHSR,ABAT,AGTR2
1	TRUE	8.48e-06	314	3639	87	0.024	0.277	GO:0032956	BP	1	regulation of actin cytoskeleton organization	2	SCIN,CCL24,MEF2C,TMOD4,TEK,SPIRE2,FHOD1,WNT11,ALOX15,WASF1,CTGF,PFN4,CCL11,PECAM1,EVL,HCLS1,LIMA1,SPIRE1,BBS4,AVIL,NRP1,TMEFF2,VANGL2,ABI2,NEB,FMN2,STMN1,FGR,BST1,STAP1,CIT,FSCN1,LIMK1,ELN,LMOD2,ADD2,TACR1,ARHGDIB,CLEC2I,NOX4,PAK1,SWAP70,WAS,PAK3,FLNA,GPM6B,SLIT2,CX3CL1,APOA1,TMOD2,KANK2,PPP1R9A,ARHGAP44,ARHGEF5,DBN1,KANK4,PLEKHG2,SSH2,F11R,RGS4,LPAR1,SYNPO2L,PREX1,KANK3,ID1,SYNPO,LMOD3,SHROOM2,P…
1	TRUE	8.7e-06	159	3639	52	0.014	0.327	GO:0050853	BP	1	B cell receptor signaling pathway	8	LCK,CD79A,PTPN6,MEF2C,PTPRC,STAP1,CD19,CD79B,KLHL6,PRKCB,ENSMUST00000103291,ENSMUST00000103299,ENSMUST00000103423,ENSMUST00000103481,ENSMUST00000103483,ENSMUST00000103486,ENSMUST00000103504,ENSMUST00000103518,ENSMUST00000103540,ENSMUST00000103749,ENSMUST00000103523,ENSMUST00000103513,ENSMUST00000103547,ENSMUST00000103535,ENSMUST00000103472,ENSMUST00000103521,ENSMUST00000103507,ENSMUST00000103548,…
1	TRUE	8.7e-06	159	3639	52	0.014	0.327	GO:0060402	BP	1	calcium ion transport into cytosol	1	LCK,CALM1,GRIN2D,GSTM7,PTPN6,CYBA,HAP1,CASQ1,CAV1,CALM3,TRDN,FYN,JSRP1,FKBP1B,GRIN2C,CACNA1G,AKAP5,RYR2,CACNA1I,JPH3,HTR2B,PTPRC,GRIN1,CASQ2,CXCL9,ADCYAP1R1,CLEC4B1,GRIN2B,SLC8A2,RYR1,CD19,CX3CL1,THY1,UBASH3B,ANK2,DHRS7C,MYO5A,HTR2A,CALM2,HRC,PLN,HTR2C,ADRB2,ADRA1A,CXCR3,RYR3,GRIN2A,AKAP6,TMEM28,PRNP,FAM155A,GM1987
1	TRUE	9.06e-06	155	3639	51	0.014	0.329	GO:0048813	BP	1	dendrite morphogenesis	7	EPHB3,YWHAH,FYN,DLG4,AKAP5,ENSMUST00000110042,CTNND2,ARC,MAPK8IP2,ACHE,NFATC4,VLDLR,NRP1,NGEF,GRIN1,ITPKA,TNIK,DCLK1,CHRNB2,EFNA1,PPP3CA,PDLIM5,ELAVL4,LRP8,CDK5,WNT7A,PAK3,EPHB1,PPP1R9A,SLITRK5,PTPRF,ARHGAP44,DBN1,SH3GLB1,ZFP365,SRCIN1,SS18L1,DNM3,TRPC5,CUX2,ID1,CDK5R1,DSCAM,CAMK2B,CTNNA2,NLGN1,KNDC1,XLR4B,TLX2,PTPRZ1,SKOR2
1	TRUE	9.09e-06	48	3639	23	0.006	0.479	GO:0099601	BP	1	regulation of neurotransmitter receptor activity	6	MEF2C,CACNG2,RGS9,CACNG4,DLG4,CRHBP,ARC,MAPK8IP2,NRXN1,CNIH2,CNIH3,LYPD6B,CHRNA4,RASGRF1,NETO2,CACNG5,ADRB2,GSG1L,CRH,NETO1,NLGN2,NLGN1,CACNG3
1	TRUE	9.45e-06	525	3639	131	0.036	0.25	GO:0009306	BP	1	protein secretion	1	VPREB3,NR1H3,CD36,CRHR2,PDE1C,TRH,TEK,DYNLL1,KCNQ1,MCOLN2,TRPV4,LPL,CD34,CD274,CD40,STXBP5,IGF1,SRGN,ADORA2A,FKBP1B,RSAD2,LLGL2,RHBDF2,AKAP5,CARTPT,PDE8B,DGAT1,GSDMD,STXBP5L,CLEC4N,TNFRSF21,MYOM1,NRXN1,ADCYAP1,SYT4,TSLP,CIDEA,ANXA1,ANKRD1,IL33,RBP4,FN1,PTPRN,HTR2B,STEAP3,ACVR1C,FCNA,ITGB6,POSTN,SUCNR1,SERP1,PTPN22,CD2,HADH,EGF,RORC,PPP3CA,ENHO,FGR,UTS2,PRKCZ,NMU,AACS,IDH2,ANO1,CD209D,CBLN1,CX3CL1…
1	TRUE	9.86e-06	95	3639	36	0.01	0.379	GO:0008344	BP	1	adult locomotory behavior	3	GLRA1,SEZ6,GRIN2D,EFNB3,TRH,CNP,CACNB4,MAPT,KLHL1,FGF12,APP,DNM1,NR4A2,GRIN1,GLRB,DAB1,DMBX1,UCHL1,CHL1,SEZ6L2,ABHD12,ZIC1,PBX3,ADAM22,ATP1A3,HOXD9,KCNJ10,SLITRK6,HOXD10,NLGN2,CNTN2,HOXB8,CEND1,CXCL12,SCN1A,GBX1
1	TRUE	1.02e-05	55	3639	25	0.007	0.455	GO:0060193	BP	1	positive regulation of lipase activity	6	NR1H3,APOC2,PLIN5,GPIHBP1,PDGFRB,HTR2B,CYR61,HPCA,PRKCZ,FLT1,ADCYAP1R1,FGFR2,AGT,APOA5,APOA1,ABHD5,HTR2A,CCL5,NMUR2,LPAR1,ADRA1A,AGTR1A,FGFR3,TXK,CAMK2B
1	TRUE	1.03e-05	99	3639	37	0.01	0.374	GO:0007218	BP	50	neuropeptide signaling pathway	1	GLRA1,GLRA2,CRHR1,NMBR,NTSR2,CARTPT,SCG5,ADCYAP1,GRP,TAC2,OPRK1,ECEL1,TYRO3,PDYN,OPRL1,GLRB,NMU,CALCA,PGR15L,GRPR,SSTR1,NMUR2,UCN,PCSK1N,NPPA,GPR149,NPY5R,NPB,SSTR3,UCN3,MC2R,PENK,PNOC,SSTR2,TAC1,NMS,GPR88
1	TRUE	1.03e-05	256	3639	74	0.02	0.289	GO:0051924	BP	1	regulation of calcium ion transport	6	PDGFB,CALM1,IL16,CRHR2,GSTM7,PTPN6,CYBA,HAP1,CASQ1,CAV1,STAC2,CACNB4,CRHR1,CALM3,TRDN,FYN,IGF1,ADORA2A,JSRP1,RGS9,FKBP1B,CACNG1,CACNA1G,AKAP5,RYR2,REM2,JPH4,EHD3,JPH3,ATP1B1,GRIN1,OPRL1,TRPC4,PTPN22,CASQ2,EGF,HPCA,NOS3,CXCL9,ADCYAP1R1,CLEC4B1,ATP2B2,CD19,GNAO1,CX3CL1,AGT,THY1,UBASH3B,ANK2,DHRS7C,MYO5A,CCL5,GRIN3B,P2RY12,CALM2,HRC,NOS1AP,RGS4,PLN,UCN,STAC3,NPPA,TSPO,SLN,GJC2,ADRB2,CRH,CXCR3,LGALS3…
1	TRUE	1.18e-05	1088	3639	241	0.066	0.222	GO:0009607	BP	1	response to biotic stimulus	2	TH,TSPAN32,TRIM25,CD52,ACP5,TBX21,NR1H3,CD36,IL27RA,MEF2C,HTRA1,ADAMTS4,EPHA2,CYBA,CNP,SOD2,CAV1,RELT,MGST1,RARRES2,LPO,HYAL1,PRRT1,LBP,CD274,MAPKAPK2,SLPI,CD40,TNFAIP3,DCN,IFNGR1,IRAK3,FAM20A,CMPK2,RSAD2,CHGA,IRF4,SERINC5,CLU,TNFRSF10B,POLR3H,GLYCAM1,GSDMD,CD96,CCDC80,ADIPOQ,IFNAR2,CXCL13,GZMA,CLEC4N,TNFRSF21,C3,TSLP,GRP,CD6,FAS,TNFRSF25,ANKRD1,IL33,PDCD4,NFKB2,CYP2E1,IFITM3,IRF7,OPRK1,PTPRC,MRC…
1	TRUE	1.24e-05	392	3639	103	0.028	0.263	GO:0050673	BP	1	epithelial cell proliferation	2	CAV2,NGFR,FAP,PPARG,PDGFB,ACVRL1,SOX9,SERPINF1,STAT6,SHH,STAT5A,PGF,CCL24,MEF2C,HTRA1,TEK,EPHA2,CYBA,CAV1,HYAL1,GATA2,CD34,IGFBP4,ETV4,KIF3A,TNFAIP3,FABP7,IGF1,LGR5,CCL11,SAV1,ZFP36L1,PTCH1,THBS4,FST,PLAU,FGF9,ROBO1,VEGFA,XDH,LIMS2,MAGED1,BTRC,AGAP2,EYA1,IGFBP5,PTPRN,HTR2B,ENG,DLL4,IFT80,ECM1,B4GALT1,FLT1,PTN,TGFA,TACR1,WNT7A,FGFR2,MKI67,PLXNB3,PGR,APOA1,CCL5,NKX6-1,CCL2,TWIST1,FGF1,APLN,LRG1,NOV…
1	TRUE	1.24e-05	182	3639	57	0.016	0.313	GO:0097529	BP	1	myeloid leukocyte migration	6	PDGFB,PGF,CCL24,CCL8,RARRES2,MCOLN2,TRPV4,LBP,CCL6,CCL9,CCL11,PECAM1,LGMN,CHGA,ROR2,THBS4,PLA2G7,VEGFA,CD74,ANXA1,IL1R1,SELL,BST1,EMILIN1,STAP1,SPP1,CXCL5,PPBP,PF4,FLT1,PTPRO,CALCA,SWAP70,SLIT2,CX3CL1,CCL17,DAPK2,RAC2,ARHGEF5,CCL5,CCL7,CCL2,P2RY12,NOV,SERPINE1,CCR7,CAMK1D,PREX1,ITGA1,CCR2,LGALS3,SCG2,CX3CR1,NOD2,CXCL12,GM13304,GM1987
1	TRUE	1.26e-05	217	3639	65	0.018	0.3	GO:1903531	BP	1	negative regulation of secretion by cell	4	VPREB3,NR1H3,CRHR2,PDE1C,TRH,KCNQ1,CD34,CRHR1,SRGN,FKBP1B,RSAD2,RHBDF2,TRIM9,CHGA,CARTPT,CRHBP,PDE8B,STXBP5L,ADIPOQ,TNFRSF21,SYT4,GABBR1,CIDEA,ANXA1,HTR7,IL33,OPRK1,FN1,ACVR1C,PTPN22,HADH,PPP3CA,UTS2,IDH2,CX3CL1,APOA1,PPP1R9A,INHA,ADRA2A,P2RY12,NOV,BANK1,SRCIN1,UCN,HRH3,ABCC8,MUP4,GCK,NPY5R,CNR1,NR1H4,CCR2,CRH,GHSR,IL1RAPL1,VSNL1,GRM7,ABAT,MUP5,LEP,AGTR2,SYT11,MUP20,MUP19,LRRC32
1	TRUE	1.35e-05	322	3639	88	0.024	0.273	GO:0036293	BP	1	response to decreased oxygen levels	4	TH,ACVRL1,ANGPTL4,AQP1,PGF,NDRG1,GATA6,TRH,TEK,PDK1,CYBA,SOD2,CAV1,CYBB,ARNT2,CD34,SLC2A4,CRHR1,MB,CTGF,MYOCD,SLC6A4,ZFP36L1,ACOT2,RYR2,CAMK2G,PLAU,PPARA,ADIPOQ,SLC29A1,VEGFA,CBS,ANKRD1,VLDLR,LIMD1,ALAS2,NPPC,LCT,ATP1B1,ENG,NR4A2,PCK1,CHRNA4,POSTN,CHRNB2,DDAH1,FMN2,UTS2,TGFBR3,PTN,NOX4,RYR1,PAK1,F7,ANGPT2,EIF4EBP1,MMP2,MT3,ETS1,CYP1A1,TGFBR2,UCP3,S100B,DPP4,EGLN3,PDK3,CCL2,TWIST1,ACAA2,AIFM1,KCNK…
1	TRUE	1.38e-05	299	3639	83	0.023	0.278	GO:0072001	BP	1	renal system development	4	PDGFB,SOX9,SERPINF1,IRX2,HOXC11,SHH,AQP1,PGF,NID1,MEF2C,TEK,LAMA5,WNT11,CD34,KIF3A,LHX1,DCN,SGPL1,LGR5,FSTL3,MYOCD,SDC1,PECAM1,ITGB4,PTCH1,WNT7B,ADIPOQ,VEGFA,SOX8,PDGFRB,RBP4,MAGED1,NRP1,SOX17,EYA1,GSTA3,VANGL2,ITGA8,PAX8,ITGA6,FBN1,JAG1,CAR2,SMAD9,MME,ENPEP,CALB1,EPHA7,RET,PTPRO,KCNJ8,IQGAP1,ANGPT2,COL4A1,SLIT2,SALL1,AGT,ACAT1,TBX18,RPGRIP1L,FOXJ1,ACTA2,FGF1,SMAD6,HOXA11,HOXB7,BMP6,GREB1L,POU3F3…
1	TRUE	1.39e-05	19	3639	13	0.004	0.684	GO:0015812	BP	1	gamma-aminobutyric acid transport	8	TRH,CACNB4,GABBR1,APBA1,TRPC4,SLC6A12,SLC6A11,SLC6A1,SLC32A1,SV2A,HRH3,HTR2C,ABAT
1	TRUE	1.46e-05	281	3639	79	0.022	0.281	GO:0032103	BP	1	positive regulation of response to external stimulus	4	PDGFB,IL16,SHH,STAT5A,PGF,CCL24,FCER1A,TNFSF14,CYBA,GPRC5B,RARRES2,TRPV4,TTBK1,LBP,ADORA2B,AOC3,FKBP1B,LGMN,CXCL14,THBS4,APP,CXCL13,SMOC2,PLA2G7,VEGFA,C3,TSLP,CD74,CD6,IL33,PDCD4,NRP1,FN1,SELL,SUCNR1,STAP1,CXCL5,PPBP,PF4,CXCL9,SWAP70,F7,SLIT2,CX3CL1,ETS1,DAPK2,RAC2,GPSM3,CCL5,CCL7,CCL2,P2RY12,SERPINE1,TGM2,CCR7,LPAR1,BMP6,CAMK1D,THBS1,CCR6,PRKD2,ANKRD42,NPPA,NPY5R,CNR1,TUBB2B,CCR2,NTF3,CXCR3,DSCA…
1	TRUE	1.47e-05	318	3639	87	0.024	0.274	GO:0051235	BP	1	maintenance of location	2	LCK,PPARG,HK2,CALM1,NR1H3,SCIN,CD36,GSTM7,STAT5A,PTPN6,CYBA,HAP1,CASQ1,CAV1,KDELR3,PLIN5,LPL,CALM3,TRDN,SRGN,JSRP1,FKBP1B,PFN4,RYR2,HEXB,FITM1,PPARA,DGAT1,C3,CIDEA,MSR1,BBS4,JPH3,PNPLA2,HTR2B,PTPRC,SLC30A10,ACVR1C,FBN1,PEX5L,CASQ2,PLIN2,ANGPTL3,CDK5,SLC30A3,ALB,CXCL9,CLEC4B1,RYR1,CD19,ATP2A1,DGAT2,FLNA,CX3CL1,THY1,UBASH3B,APOA1,ABHD5,ANK2,DHRS7C,MYO5A,DBN1,HTR2A,CALM2,SCARB1,HRC,PLN,MUP4,HTR2C,TS…
1	TRUE	1.48e-05	760	3639	177	0.049	0.233	GO:0046649	BP	1	lymphocyte activation	3	LCK,TBX21,STAT6,SHH,CD79A,IL7R,EFNB3,STAT5A,PTPN6,IL27RA,MEF2C,TNFSF14,ZBTB32,HFE,CAV1,CD48,CD83,CD274,CD40,MFNG,FYN,TNFAIP3,IGF1,DOCK2,ADORA2A,FKBP1B,RSAD2,ZFP36L1,HSP90AA1,IRF4,RIPK3,FAM49B,HDAC7,TFRC,IL15RA,TNFRSF21,H2-OA,CD74,ANXA1,CD5,CD6,MS4A1,FAS,IL18R1,ZAP70,PTPRC,CR2,MAPK8IP1,TYRO3,DLL4,CHRNA4,PTPN22,CD2,CHRNB2,NTRK1,RORC,PRKCZ,CCR9,MAD1L1,UNG,DTX1,EPHB4,TACR1,CLEC4D,CLEC2I,LAT,SWAP70,SA…
1	TRUE	1.59e-05	74	3639	30	0.008	0.405	GO:2001259	BP	1	positive regulation of cation channel activity	6	CALM1,GSTM7,HAP1,CASQ1,STAC2,CACNB4,CACNG2,CALM3,TRDN,RGS9,CACNG4,HCN1,ARC,EHD3,ANK2,KCNC2,CALM2,ABCC8,STAC3,NPPA,ADRB2,KCNA1,PIRT,ACTN2,RNF207,KCNC1,AKAP6,CACNG3,ANK3,LRRC55
1	TRUE	1.64e-05	291	3639	81	0.022	0.278	GO:0006887	BP	1	exocytosis	6	TMEM79,LIN7B,SYT5,FCER1A,HAP1,SYNGR3,STX1A,SNAP47,GATA2,STEAP2,ADORA2B,CRHR1,RAB3D,SCRN1,CALM3,STXBP5,MYO1G,SDC1,LLGL2,CACNA1G,RAB15,TRIM9,CHGA,TNFAIP2,CRHBP,RAB3C,CACNA1I,STXBP5L,SLC17A9,NRXN1,PREPL,SYT4,RAB27B,ANXA1,STXBP1,SYT13,SNAP25,NAPB,PEX5L,SYT6,PRSS12,SYTL1,FGR,CDK5,RPH3A,SYTL2,SYT3,LAT,RIMS3,RAC2,LGI3,CPLX1,PLA2G3,MYO5A,CCL5,SYT1,ATP13A2,RIMS2,SCAMP5,NPPA,TRIM72,SYT16,PRRT2,BAIAP3,SYNGR…
1	TRUE	1.72e-05	885	3639	201	0.055	0.227	GO:0051338	BP	1	regulation of transferase activity	4	PPARG,PDGFB,DLG3,SNX9,PRKAR2B,KLF4,PTPN6,FCER1A,MEF2C,TEK,CAV1,GPRC5B,TTBK1,WNT11,CD40,DBNDD2,MAPT,ACSL1,MAP2K3,GRM1,TNFAIP3,DCN,KITL,SOCS2,IGF1,ADORA2A,IRAK3,ADARB1,MYOCD,FAM20A,CAMKK1,DLG4,HSP90AA1,ASPN,ROR2,CARTPT,SERINC5,CLU,RIPK3,WNT7B,XRCC6,PPP1R1A,MAPK8IP2,AHSG,ADIPOQ,ROBO1,APP,PARP3,VEGFA,CBS,NRXN1,MAPK8IP3,DUSP1,MAP3K8,ADCYAP1,CCNY,CD74,PDGFRB,VLDLR,PDCD4,MAGED1,PFKFB1,AGAP2,PRKAR1B,MSTN…
1	TRUE	1.73e-05	296	3639	82	0.023	0.277	GO:0050727	BP	1	regulation of inflammatory response	5	BCL6B,PPARG,SERPINF1,ACP5,NR1H3,STAT5A,CCL24,FCER1A,GPRC5B,TRPV4,TTBK1,LBP,ADORA2B,AOC3,TNFAIP3,ADORA2A,C6,PPARA,APOD,AHSG,ADIPOQ,APP,SERPING1,C3,ADCYAP1,TSLP,ANXA1,CD6,IL33,PDCD4,DNASE1L3,IL1R1,CFH,STK39,TYRO3,SUCNR1,BST1,STAP1,USP18,A2M,SIGLECG,SLIT2,CX3CL1,CDH5,ETS1,APOA1,MGLL,OTUD7A,CASP4,GPSM3,CCL5,NOV,SERPINE1,TGM2,CCR7,FNDC4,SUSD4,IL22RA2,ANKRD42,NPPA,FEM1A,NPY5R,CTLA2A,CNR1,ZFP36,ADRB2,KR…
1	TRUE	1.74e-05	78	3639	31	0.009	0.397	GO:0021954	BP	1	central nervous system neuron development	5	EPHB3,PHOX2B,GATA2,RAC3,ADARB1,BTG2,FOXG1,HSP90AA1,ROBO1,SALL3,NRP1,NR4A2,SLC4A10,DCLK1,CHRNB2,DCLK2,CDK5,GABRB1,PLXNA3,SLIT2,CDH11,EPHB1,GBX2,FBXO45,ATF5,TSKU,CNTN2,NTRK2,LEP,NANOS1,LHX8
1	TRUE	1.78e-05	121	3639	42	0.012	0.347	GO:0099003	BP	1	vesicle-mediated transport in synapse	5	SYT5,STX1A,SNAP47,CALM3,TRIM9,AMPH,DPYSL2,SYNJ1,PREPL,SYT4,CNIH2,STXBP1,DNM1,SYT13,SNAP25,NAPB,MYLK2,SYT6,SH3GL2,DNAJC6,CDK5,RPH3A,SYP,AP3M2,RIMS3,CPLX1,SYT1,RIMS2,DNM3,PACSIN1,TRIM46,PRRT2,NLGN2,DOC2A,CADPS,PCLO,UNC13C,AP3B2,SYT9,AP3S2,NLGN1,SYT11
1	TRUE	1.78e-05	184	3639	57	0.016	0.31	GO:0003018	BP	1	vascular process in circulatory system	2	DBH,SOD2,CAV1,TRPV4,ADORA2B,NTS,ADORA2A,SLC6A4,CACNA1G,CHGA,HTR1A,KNG1,ADCY6,VEGFA,CBS,ADCYAP1,HTR7,HTR2B,NPPC,SMTNL1,NPR1,RAP1GDS1,DDAH1,UTS2,NOS3,TACR1,CALCA,ADRB3,SLIT2,MMP2,CX3CL1,AGT,P2RY2,MGLL,ADRA2A,TBXA2R,HTR2A,ACTA2,SMAD6,APLN,GCH1,UCN,IL18,HTR2C,NPPA,ITGA1,ADRA2C,ADRB2,ADRA1A,CHRM3,FOXC2,OXTR,AGTR1A,FOXC1,LEP,PTP4A3,AGTR2
1	TRUE	1.87e-05	22	3639	14	0.004	0.636	GO:2000311	BP	1	regulation of AMPA receptor activity	6	MEF2C,CACNG2,CACNG4,ARC,MAPK8IP2,NRXN1,CNIH2,CNIH3,CACNG5,ADRB2,GSG1L,NLGN2,NLGN1,CACNG3
1	TRUE	2.1e-05	90	3639	34	0.009	0.378	GO:0021782	BP	1	glial cell development	4	SHH,NDRG1,TTBK1,CNTNAP1,ADORA2A,GFAP,ID4,ROR2,CLU,APP,VIM,NKX2-2,TSPAN2,CDK5,MXRA8,WASF3,PLP1,MT3,SOX10,FA2H,HDAC11,MAG,LPAR1,ADAM22,NKX6-2,KCNJ10,HES5,LAMB2,CNTN2,PRX,PHGDH,SOX11,POU3F1,POU3F2
1	TRUE	2.15e-05	64	3639	27	0.007	0.422	GO:0048168	BP	1	regulation of neuronal synaptic plasticity	7	PPFIA3,DLG4,ARC,APP,SYT4,JPH3,GRIN1,MYLK2,NCDN,SLC8A2,SYP,AGT,RASGRF1,S100B,SYN1,VGF,SYNPO,KCNJ10,GRM5,NETO1,CNTN2,SHISA7,SHISA6,KCNN2,GRIK2,CAMK2B,GRIN2A
1	TRUE	2.24e-05	98	3639	36	0.01	0.367	GO:0048814	BP	1	regulation of dendrite morphogenesis	9	YWHAH,AKAP5,ENSMUST00000110042,ARC,ACHE,NFATC4,NGEF,GRIN1,ITPKA,TNIK,CHRNB2,EFNA1,PPP3CA,PDLIM5,LRP8,CDK5,PAK3,PPP1R9A,PTPRF,ARHGAP44,DBN1,SH3GLB1,SRCIN1,SS18L1,DNM3,TRPC5,CUX2,ID1,CDK5R1,CAMK2B,NLGN1,KNDC1,XLR4B,TLX2,PTPRZ1,SKOR2
1	TRUE	2.25e-05	499	3639	124	0.034	0.248	GO:0044089	BP	1	positive regulation of cellular component biogenesis	3	SOX9,SPAG5,SNX9,SCIN,CD36,AQP1,CCL24,EPHB3,TEK,HAP1,CAV1,DYNLL1,HYAL1,SPIRE2,FHOD1,TTBK1,WNT11,BIK,MAPT,ALOX15,WASF1,CTGF,CAND1,SDC1,CCL11,CHGA,EVL,HSP90AA1,TPPP,CLU,UBE2V2,CXCL13,VEGFA,NRXN1,SPIRE1,CBLN2,FAS,BBS4,NRP1,PIP4K2A,ABI2,NTRK1,FMN2,EMILIN1,FSCN1,LIMK1,LMOD2,TACR1,WNT7A,IQGAP1,NOX4,PAK1,SWAP70,WAS,FLNA,GPM6A,CBLN1,CX3CL1,AGT,THY1,APOA1,CLSTN2,CCK,EPHB1,SLITRK5,RAC2,KCTD17,ARHGEF5,LRRN1,…
1	TRUE	2.29e-05	312	3639	85	0.023	0.272	GO:0001666	BP	1	response to hypoxia	3	TH,ACVRL1,ANGPTL4,AQP1,PGF,NDRG1,GATA6,TRH,TEK,PDK1,CYBA,SOD2,CAV1,CYBB,ARNT2,CD34,SLC2A4,CRHR1,MB,MYOCD,SLC6A4,ZFP36L1,ACOT2,RYR2,CAMK2G,PLAU,PPARA,ADIPOQ,SLC29A1,VEGFA,CBS,ANKRD1,VLDLR,LIMD1,ALAS2,NPPC,LCT,ATP1B1,ENG,NR4A2,PCK1,CHRNA4,POSTN,CHRNB2,DDAH1,FMN2,UTS2,TGFBR3,PTN,NOX4,RYR1,PAK1,F7,ANGPT2,EIF4EBP1,MMP2,MT3,ETS1,CYP1A1,TGFBR2,UCP3,S100B,DPP4,EGLN3,PDK3,CCL2,TWIST1,ACAA2,KCNK2,IL18,NPPA…
1	TRUE	2.31e-05	110	3639	39	0.011	0.355	GO:0015696	BP	1	ammonium transport	6	CRHR2,AQP1,FCER1A,SLC12A5,SLC22A5,ADORA2A,SLC6A4,HTR1A,SLC22A3,SLC22A1,SLC5A7,ADCYAP1,SYT4,GABBR1,SLC12A2,HTR7,OPRK1,CHRNA4,CHRNB2,RHD,CCKBR,GPM6B,CHRNA6,SLC25A20,HTR2A,SYT1,SLC6A20A,HRH3,KCNA2,SLC22A2,HTR2C,NPPA,CNR1,CRH,PRKCB,ABAT,CXCL12,SLC22A8,PCP4
1	TRUE	2.37e-05	164	3639	52	0.014	0.317	GO:1904892	BP	1	regulation of STAT cascade	6	LCK,IL7R,SH2B2,CAV1,CD40,FYN,DCN,SOCS2,IGF1,PECAM1,ASPN,GFRA2,HCLS1,CYP1B1,TSLP,AGAP2,IL6RA,EGF,DAB1,PODN,CDK5,CXCL5,RET,HPX,BGN,IL15,AGT,CISH,PARP14,CCL5,IL18,IL22RA2,TNFRSF18,CTF1,LRRTM3,LRTM1,LRRC4B,FLRT1,HES5,CDK5R1,AGTR1A,LRRC4,LRRC4C,FLRT3,LRRTM4,SOCS3,BCL3,FGFR3,LRTM2,GHR,LEP,LRRTM1
1	TRUE	2.42e-05	221	3639	65	0.018	0.294	GO:0045444	BP	1	fat cell differentiation	4	PPARG,KLF4,SH2B2,RUNX1T1,SOD2,RARRES2,STEAP4,RETN,CLIP3,TRPV4,FAM120B,GATA2,SLC2A4,MB,LAMA4,IGF1,ALOXE3,SAV1,ZFP36L1,ALDH6A1,ID4,GDF10,ADIPOQ,VEGFA,SOX8,PSMB8,LGALS12,BBS4,NR4A2,FRZB,ITGA6,JAG1,RORC,PLAC8,AACS,PEX11A,ADRB3,UCP1,NUDT7,TRIB3,CEBPA,HTR2A,SMAD6,SCD1,LRG1,ATF5,TMEM120A,MRAP,TPH1,HTR2C,FOXO1,ADIG,ZFP36,ADRB2,ARL4A,VSTM2A,FFAR2,TRIM32,TMEM120B,CEBPB,LEP,FABP4,ZBTB16,SELENBP1,CEBPD
1	TRUE	2.46e-05	31	3639	17	0.005	0.548	GO:0070296	BP	1	sarcoplasmic reticulum calcium ion transport	9	CALM1,GSTM7,CASQ1,CALM3,TRDN,FKBP1B,CACNG1,RYR2,CASQ2,RYR1,ATP2A1,ANK2,DHRS7C,CALM2,HRC,PLN,SLN
1	TRUE	2.49e-05	160	3639	51	0.014	0.319	GO:0050880	BP	1	regulation of blood vessel size	3	DBH,SOD2,CAV1,ADORA2B,NTS,ADORA2A,SLC6A4,CACNA1G,CHGA,HTR1A,KNG1,ADCY6,CBS,ADCYAP1,HTR7,HTR2B,NPPC,SMTNL1,NPR1,RAP1GDS1,UTS2,NOS3,TACR1,CALCA,ADRB3,MMP2,CX3CL1,AGT,P2RY2,MGLL,ADRA2A,TBXA2R,HTR2A,ACTA2,SMAD6,APLN,GCH1,UCN,HTR2C,NPPA,ITGA1,ADRA2C,ADRB2,ADRA1A,CHRM3,FOXC2,OXTR,AGTR1A,FOXC1,LEP,AGTR2
1	TRUE	2.52e-05	139	3639	46	0.013	0.331	GO:0097553	BP	1	calcium ion transmembrane import into cytosol	2	LCK,CALM1,GRIN2D,GSTM7,PTPN6,CYBA,HAP1,CASQ1,CALM3,TRDN,FYN,JSRP1,FKBP1B,GRIN2C,RYR2,JPH3,HTR2B,PTPRC,GRIN1,CASQ2,CXCL9,CLEC4B1,GRIN2B,SLC8A2,RYR1,CD19,CX3CL1,THY1,UBASH3B,ANK2,DHRS7C,MYO5A,HTR2A,CALM2,HRC,PLN,HTR2C,ADRB2,CXCR3,RYR3,GRIN2A,AKAP6,TMEM28,PRNP,FAM155A,GM1987
1	TRUE	2.65e-05	87	3639	33	0.009	0.379	GO:0050795	BP	1	regulation of behavior	2	CRHR2,MEF2C,TRH,RETN,PTGDS,CRHR1,ADORA2A,DLG4,HTR1A,DGAT1,NRXN1,HTR7,OPRK1,HTR2B,MDK,OPRL1,CHRNB2,TACR3,UTS2,NMU,ALB,CNTNAP4,CCK,DBN1,MC3R,UCN,KCNA2,CNR1,PENK,MC4R,CRH,GHSR,NLGN1
1	TRUE	2.66e-05	54	3639	24	0.007	0.444	GO:0033627	BP	1	cell adhesion mediated by integrin	3	ITGA5,PTPN6,EPHA2,RAC3,PLAU,CXCL13,CYP1B1,ITGB6,ITGA6,FBN1,EFNA1,EPHA8,TESC,RET,SWAP70,ITGA11,DPP4,CCL5,P2RY12,NOV,SERPINE1,ACER2,FOXC2,GM1987
1	TRUE	2.66e-05	54	3639	24	0.007	0.444	GO:0050879	BP	1	multicellular organismal movement	2	ACTN3,CASQ1,TCAP,TNNC2,MB,JSRP1,HSP90AA1,ATP8A2,CHRND,MYLK2,DMPK,ATP2A1,TNNI2,TNNI3,STAC3,RCSD1,CHRNB1,ADRB2,MYH7,MYH8,TNNT3,CAV3,TNNT1,TNNC1
1	TRUE	2.66e-05	54	3639	24	0.007	0.444	GO:0050881	BP	1	musculoskeletal movement	3	ACTN3,CASQ1,TCAP,TNNC2,MB,JSRP1,HSP90AA1,ATP8A2,CHRND,MYLK2,DMPK,ATP2A1,TNNI2,TNNI3,STAC3,RCSD1,CHRNB1,ADRB2,MYH7,MYH8,TNNT3,CAV3,TNNT1,TNNC1
1	TRUE	2.74e-05	152	3639	49	0.013	0.322	GO:1904064	BP	1	positive regulation of cation transmembrane transport	6	CALM1,GSTM7,HAP1,CASQ1,KCNQ1,STAC2,CACNB4,CACNG2,CALM3,TRDN,SLC36A2,RGS9,CACNG4,RYR2,HCN1,ARC,EHD3,OPRK1,ATP1B1,TESC,CXCL9,CLEC4B1,CD19,FLNA,CX3CL1,AGT,THY1,ANK2,KCNC2,CALM2,KCNH2,ABCC8,STAC3,ATP1B2,NPPA,GJC2,ADRB2,KCNA1,PIRT,CXCR3,ACTN2,RNF207,KCNC1,DPP6,AKAP6,CACNG3,ANK3,LRRC55,KCNE1L
1	TRUE	2.8e-05	375	3639	98	0.027	0.261	GO:0045785	BP	1	positive regulation of cell adhesion	3	EGFL6,LCK,ITGA5,SHH,CD36,IL7R,EFNB3,STAT5A,PTPN6,NID1,TNFSF14,TEK,CAV1,HYAL1,CD83,CD274,RAC3,ALOX15,IGF1,FSTL3,HSP90AA1,FAM49B,CCDC80,TFRC,CXCL13,SMOC2,VEGFA,CD74,ANXA1,CD5,CD6,NRP1,ZAP70,FN1,PTPRC,SELP,KIFAP3,ITGA6,FRMD5,PTPN22,CYR61,PRKCZ,EMILIN1,SPP1,DMP1,EPHB4,PTN,RET,IQGAP1,SASH3,EFNB1,IL2RG,FLNA,IL15,CX3CL1,THY1,ETS1,APOA1,TGFBR2,EDIL3,DBN1,DPP4,CCL5,ABI3BP,NFKBIZ,CCL2,P2RY12,CARD11,H2-AA,V…
1	TRUE	2.81e-05	356	3639	94	0.026	0.264	GO:0032535	BP	1	regulation of cellular component size	3	WNT3,CDH4,SEMA4F,RND2,SCIN,IL7R,AQP1,CCL24,TMOD4,SPIRE2,GDI1,TNR,MAPT,ALOX15,WASF1,PFN4,CCL11,PECAM1,EVL,HSP90AA1,ENSMUST00000110042,SEMA3G,DPYSL2,NEFL,WNT7B,HCLS1,LIMA1,VEGFA,SPIRE1,SLC12A2,SLIT1,BBS4,AVIL,NRP1,FN1,ABI2,OLFM1,NEB,EPHA7,FMN2,CDK5,RUFY3,CIT,LIMK1,ELN,LMOD2,ADD2,WNT7A,RET,ATP2B2,CLEC2I,PEX11A,PAK1,SWAP70,WAS,PAK3,ARHGAP4,PLXNA3,SLIT2,POU4F2,MT3,TMOD2,PPP1R9A,MGLL,DBN1,NKX6-1,ATP13A…
1	TRUE	2.83e-05	95	3639	35	0.01	0.368	GO:0048709	BP	1	oligodendrocyte differentiation	5	PPARG,SOX9,SHH,CNP,CNTNAP1,ID4,CLU,TNFRSF21,SOX8,NKX2-2,TRPC4,TSPAN2,CDKN2C,CDK5,WASF3,PLP1,SOX10,FA2H,HDAC11,NKX6-1,MAG,ZFP365,LPAR1,OLIG2,DAAM2,NKX6-2,DUSP15,KCNJ10,OLIG1,HES5,CNTN2,NTRK2,NRG1,SOX11,PTPRZ1
1	TRUE	2.86e-05	44	3639	21	0.006	0.477	GO:0045214	BP	1	sarcomere organization	4	MEF2C,CASQ1,TCAP,MYBPC1,KRT19,LDB3,MYOM1,TNNT2,NEB,CASQ2,LMOD2,MYOM2,MYBPC2,MYH6,KRT8,TTN,ACTN2,CAV3,AKAP13,ANKRD23,MYBPHL
1	TRUE	2.92e-05	111	3639	39	0.011	0.351	GO:0030048	BP	1	actin filament-based movement	3	CAV1,KCNQ1,MYO1B,CACNA1G,EVL,RYR2,GATA4,TNNT2,MYLK2,CASQ2,KCNJ8,WAS,FLNA,MOBP,ANK2,ATP1A1,MYH2,MYO5A,DBN1,ACTA2,APBB1,KCNH2,PLN,MYH6,KCND3,PKP2,MYH7,KCNN2,DSP,MYH8,RNF207,AKAP6,CAV3,SYNE2,SCN1A,ACTC1,SCN2B,KCNE1L,TNNC1
1	TRUE	2.93e-05	76	3639	30	0.008	0.395	GO:0019915	BP	1	lipid storage	3	PPARG,NR1H3,CD36,STAT5A,CAV1,PLIN5,LPL,HEXB,FITM1,PPARA,DGAT1,C3,CIDEA,MSR1,PNPLA2,ACVR1C,PLIN2,ANGPTL3,DGAT2,APOA1,ABHD5,SCARB1,MUP4,ACACB,VSTM2A,FFAR2,MUP5,LEP,MUP20,MUP19
1	TRUE	2.99e-05	161	3639	51	0.014	0.317	GO:0035150	BP	1	regulation of tube size	4	DBH,SOD2,CAV1,ADORA2B,NTS,ADORA2A,SLC6A4,CACNA1G,CHGA,HTR1A,KNG1,ADCY6,CBS,ADCYAP1,HTR7,HTR2B,NPPC,SMTNL1,NPR1,RAP1GDS1,UTS2,NOS3,TACR1,CALCA,ADRB3,MMP2,CX3CL1,AGT,P2RY2,MGLL,ADRA2A,TBXA2R,HTR2A,ACTA2,SMAD6,APLN,GCH1,UCN,HTR2C,NPPA,ITGA1,ADRA2C,ADRB2,ADRA1A,CHRM3,FOXC2,OXTR,AGTR1A,FOXC1,LEP,AGTR2
1	TRUE	3.06e-05	236	3639	68	0.019	0.288	GO:0072330	BP	1	monocarboxylic acid biosynthetic process	4	HK2,NR1H3,APOC2,ENO2,MLXIPL,ACTN3,FADS1,PTGDS,ALDH1A3,LPL,ALDOC,ACADVL,ALOX15,PDK4,IGF1,PGAM2,ACACA,ALOXE3,PFKP,ELOVL7,OXSM,AMACR,PPARA,GPD1,CD74,ANXA1,FADS2,FASN,SCD2,SLC27A2,ACSS1,PRKAA2,MECR,ACOT7,RBP7,NDUFAB1,ACSM3,ACSM5,PLP1,CBR4,APOA5,APOA1,ELOVL4,CYP1A1,TRIB3,ACSL3,MGLL,FA2H,MYO5A,HTR2A,SCD1,ELOVL3,APOC1,ELOVL6,GCK,ACACB,NR1H4,ENO4,TECRL,ABAT,ENO3,LDHA,RDH16,FBP1,GAD1,H2-KE6,MLYCD,4833423E…
1	TRUE	3.13e-05	20	3639	13	0.004	0.65	GO:0045989	BP	1	positive regulation of striated muscle contraction	5	ACTN3,KCNQ1,CTGF,SMTN,CHGA,HSP90AA1,MYLK2,ATP2A1,ATP1A1,UCN,NPPA,ADRA1A,RNF207
1	TRUE	3.22e-05	183	3639	56	0.015	0.306	GO:0060538	BP	1	skeletal muscle organ development	5	CAV2,SHH,CRHR2,MEF2C,ACTN3,CASQ1,CAV1,PHOX2B,DCN,BTG2,MYOCD,ASB2,GATA4,MYOM1,SOX8,SVIL,MEGF10,ANKRD1,ANKRD2,SOX17,MSTN,CHRND,MYLK2,KCNAB1,PPP3CA,CDK5,ELN,RYR1,MYLPF,NUPR1,MYOM2,ACTA1,USP2,EPHB1,S100B,SCX,TWIST1,MYF6,MEOX2,DNER,RBM24,STAC3,MAFF,HOXD9,LMOD3,ADRB2,ANKRD33,VGLL2,HOXD10,SIX1,SMYD1,MYL3,CYP26B1,SOX11,BVES,MYH15
1	TRUE	3.34e-05	1114	3639	243	0.067	0.218	GO:0044092	BP	1	negative regulation of molecular function	3	CKMT1,PPARG,PDGFB,SERPINF1,DLG3,TIMP1,CALM1,ANGPTL4,APOC2,PRKAR2B,KLF4,BCL2L12,BICD1,GSTM7,PTPN6,AQP1,APBA3,TNFSF14,ITIH3,HFE,CAV1,DYNLL1,KCNQ1,PLIN5,TTBK1,SLPI,DBNDD2,MMP9,MAPT,TRIM37,CRHR1,DPEP1,AOC3,CALM3,TNFAIP3,DCN,SOCS2,IGF1,CAND1,ADORA2A,IRAK3,PRMT2,ADARB1,MYOCD,FKBP1B,PECAM1,AKAP5,PPP4R4,SFRP4,ASPN,ENSMUST00000110042,PTCH1,HABP4,CAST,CRHBP,ITIH4,REM2,NPR3,PPARA,PPP1R1A,FGF12,LY6H,AHSG,FET…
1	TRUE	3.46e-05	464	3639	116	0.032	0.25	GO:0051186	BP	1	cofactor metabolic process	1	HK2,HAAO,FOLH1,GNMT,CYP4F18,GSTM7,STAT5A,ENO2,DLST,MLXIPL,MTHFD2,ACTN3,PDK1,CYBA,SOD2,MGST1,CYBB,QDPR,ALDOC,GDAP1L1,GPX3,ACSL1,PDK4,FYN,VNN3,IGF1,ALDH1L2,ACSL6,PGAM2,ACACA,NAMPT,TPO,GSTZ1,PFKP,ACOT2,TMEM14C,ACOT12,OXSM,PPARA,DGAT1,OPLAH,MPV17L,EHHADH,GPD1,NUDT12,CBR2,FASN,ALAS2,CLYBL,GDAP1,ADHFE1,GSTA3,MDH1B,GPD2,KYNU,ACSS1,GGT7,PRKAA2,SCP2,KCNAB2,ACOT7,PGD,H6PD,NMNAT1,NADK,AKR1B8,IDH2,DGAT2,HPX,…
1	TRUE	3.47e-05	88	3639	33	0.009	0.375	GO:0001656	BP	1	metanephros development	5	PDGFB,SOX9,IRX2,HOXC11,SHH,AQP1,CD34,LHX1,PTCH1,WNT7B,ADIPOQ,SOX8,PDGFRB,EYA1,ITGA8,PAX8,FBN1,CALB1,RET,SLIT2,SALL1,ACAT1,FOXJ1,HOXA11,GREB1L,POU3F3,FOXC2,HES5,OSR1,CITED1,SIX1,LAMB2,AGTR2
1	TRUE	3.66e-05	494	3639	122	0.034	0.247	GO:0033674	BP	1	positive regulation of kinase activity	5	PDGFB,DLG3,SNX9,FCER1A,MEF2C,TEK,GPRC5B,TTBK1,WNT11,CD40,ACSL1,MAP2K3,GRM1,KITL,IGF1,FAM20A,CAMKK1,DLG4,HSP90AA1,ROR2,CARTPT,CLU,RIPK3,WNT7B,XRCC6,MAPK8IP2,ADIPOQ,ROBO1,VEGFA,NRXN1,MAPK8IP3,MAP3K8,ADCYAP1,CCNY,CD74,PDGFRB,VLDLR,MAGED1,PFKFB1,AGAP2,HTR2B,PTPRC,VANGL2,DDR2,ABI2,STK39,TNIK,IL6RA,EFNA1,EGF,CYR61,DAB1,LRP8,EPHA8,MAP3K6,FGR,CDK5,PRKCZ,STAP1,FLT1,TGFA,RET,IQGAP1,NOX4,PAK4,CALCA,LAT,PAK1…
1	TRUE	3.83e-05	23	3639	14	0.004	0.609	GO:0015874	BP	1	norepinephrine transport	7	CRHR2,STX1A,ADORA2B,ADORA2A,SLC22A1,AGT,P2RY12,HRH3,SLC22A2,OXTR,CRH,GHSR,SLC6A2,AGTR2
1	TRUE	3.89e-05	171	3639	53	0.015	0.31	GO:0060401	BP	1	cytosolic calcium ion transport	9	LCK,CALM1,GRIN2D,GSTM7,PTPN6,CYBA,HAP1,CASQ1,CAV1,CALM3,TRDN,FYN,CTGF,JSRP1,FKBP1B,GRIN2C,CACNA1G,AKAP5,RYR2,CACNA1I,JPH3,HTR2B,PTPRC,GRIN1,CASQ2,CXCL9,ADCYAP1R1,CLEC4B1,GRIN2B,SLC8A2,RYR1,CD19,CX3CL1,THY1,UBASH3B,ANK2,DHRS7C,MYO5A,HTR2A,CALM2,HRC,PLN,HTR2C,ADRB2,ADRA1A,CXCR3,RYR3,GRIN2A,AKAP6,TMEM28,PRNP,FAM155A,GM1987
1	TRUE	4.13e-05	451	3639	113	0.031	0.251	GO:0072657	BP	1	protein localization to membrane	1	DLG3,ITGB7,TSPAN33,LIN7B,EPHA2,STX1A,SNAP47,CLIP3,GDI1,LAMA5,STAC2,FIS1,CACNG2,CALM3,FYN,JSRP1,EFR3B,GRIN2C,DLG4,AKAP5,HSP90AA1,AMN,PTCH1,HTR1A,CAMK2G,ADIPOQ,KRT18,EHD3,NRXN1,PKDCC,CDH2,ARHGEF9,LYPLA1,LYPD1,NFASC,ATP1B1,PPP2R5A,STXBP1,STOM,GRIN1,SNAP25,MAL,TNIK,GLRB,TSPAN5,SCP2,HPCA,CDK5,PRKCZ,KCNIP4,NSG1,PRKG2,TESC,PTN,CLEC2I,SYTL2,PAK1,FLNA,NECAB2,THY1,FOLR2,ANK2,ACSL3,ARHGAP44,RAMP1,MYO5A,DBN1…
1	TRUE	4.18e-05	66	3639	27	0.007	0.409	GO:0031646	BP	1	positive regulation of neurological system process	2	STX1A,TNR,DLG4,CARTPT,NRXN1,GRIN1,OPRL1,PRKCZ,NMU,WASF3,WNT7A,CCK,TRF,SOX10,S100B,DBN1,MAG,RIMS2,RGS4,CUX2,ADRB2,NETO1,NLGN2,ABAT,GRIN2A,NRG1,NLGN1
1	TRUE	4.22e-05	26	3639	15	0.004	0.577	GO:0007214	BP	49	gamma-aminobutyric acid signaling pathway	1	GABRA2,GABRG1,GABRA1,CACNB4,GABRG2,GABBR1,SLC12A2,GABRA4,GABRB1,GABRA3,GABRB3,PLCL1,GABBR2,GABRG3,GABRA5
1	TRUE	4.22e-05	81	3639	31	0.009	0.383	GO:0010771	BP	1	negative regulation of cell morphogenesis involved in differentiation	5	WNT3,SEMA4F,EFNB3,GDI1,TNR,YWHAH,SEMA3G,NFATC4,SLIT1,NRP1,NGEF,POSTN,EFNA1,PPP3CA,EPHA7,DAB1,CDK5,RUFY3,ARHGAP4,PLXNA3,SLIT2,MT3,THY1,MAG,DNM3,TRPC5,ID1,TRIM46,CDK5R1,NLGN1,TLX2
1	TRUE	4.29e-05	1780	3639	366	0.101	0.206	GO:0031399	BP	1	regulation of protein modification process	2	CAV2,LCK,PDGFB,ACVRL1,ITGA5,SOX9,DLG3,CALM1,SNX9,CD36,PRKAR2B,KLF4,CRHR2,PTPN6,CCL24,FCER1A,MLXIPL,MEF2C,TEK,EPHA2,HFE,CAV1,GPRC5B,CCL8,RARRES2,CLIP3,TRPV4,CAMTA1,GATA2,LRRK1,TTBK1,WNT11,C1QTNF1,IGFBP4,CD40,DBNDD2,MMP9,MAPT,AKAP1,ACSL1,WWC1,ALOX15,CCL6,MAP2K3,CCL9,CALM3,GRM1,FYN,TNFAIP3,DCN,KITL,CTGF,SOCS2,IGF1,ADORA2A,IRAK3,ADARB1,SEPT4,MYOCD,NTSR2,FAM20A,FKBP1B,CCL11,PECAM1,CAMKK1,DLG4,AKAP5,PP…
1	TRUE	4.38e-05	45	3639	21	0.006	0.467	GO:0030199	BP	1	collagen fibril organization	4	COL1A1,COL14A1,COL2A1,CYP1B1,COL11A2,LOX,COL3A1,DPT,DDR2,COL5A1,COL11A1,EMILIN1,COL1A2,ACAN,TNXB,SCX,LUM,ADAMTS2,FOXC2,FOXC1,SERPINH1
1	TRUE	4.38e-05	163	3639	51	0.014	0.313	GO:0046425	BP	1	regulation of JAK-STAT cascade	7	LCK,SH2B2,CAV1,CD40,FYN,DCN,SOCS2,IGF1,PECAM1,ASPN,GFRA2,HCLS1,CYP1B1,TSLP,AGAP2,IL6RA,EGF,DAB1,PODN,CDK5,CXCL5,RET,HPX,BGN,IL15,AGT,CISH,PARP14,CCL5,IL18,IL22RA2,TNFRSF18,CTF1,LRRTM3,LRTM1,LRRC4B,FLRT1,HES5,CDK5R1,AGTR1A,LRRC4,LRRC4C,FLRT3,LRRTM4,SOCS3,BCL3,FGFR3,LRTM2,GHR,LEP,LRRTM1
1	TRUE	4.41e-05	336	3639	89	0.024	0.265	GO:1902903	BP	1	regulation of supramolecular fiber organization	4	SCIN,CCL24,MEF2C,TMOD4,CAV1,SPIRE2,CLIP3,TRPV4,FHOD1,WNT11,MAPT,ALOX15,WASF1,CTGF,PFN4,CCL11,PECAM1,EVL,HTR1A,CLU,HCLS1,APP,LIMA1,SPIRE1,BBS4,AVIL,NRP1,TMEFF2,ABI2,STMN2,FMN2,STMN1,EMILIN1,CIT,LIMK1,ELN,LMOD2,ADD2,TACR1,CLEC2I,NOX4,PAK1,SWAP70,WAS,PAK3,FLNA,SLIT2,CX3CL1,APOA1,TMOD2,KANK2,PPP1R9A,ARHGEF5,INPP5J,DBN1,KANK4,SLAIN2,SLC39A12,PLEKHG2,SSH2,RGS4,LPAR1,SYNPO2L,PREX1,EML2,KANK3,ID1,SYNPO,L…
1	TRUE	4.42e-05	243	3639	69	0.019	0.284	GO:0030100	BP	1	regulation of endocytosis	4	PPARG,NR1H3,CD36,APOC2,BICD1,CNN2,CYBA,HFE,CAV1,CLIP3,GATA2,LBP,KIF3A,ALOX15,CALM3,RAB4A,DOCK2,DLG4,SFRP4,MCTP1,CLU,TNK2,AHSG,ADIPOQ,SYNJ1,VEGFA,C3,SYT4,C2,CALY,DNM1,NAPB,SNPH,EGF,PPP3CA,SH3GL2,DNAJC6,FGR,STAP1,SH3GL3,PTPN5,NECAB2,TRF,SNAP91,CCL2,APLN,SERPINE1,SCARB1,CCR7,CAMK1D,PACSIN1,APOC1,SCAMP5,RAP1GAP,NTF3,UBQLN2,LGALS3,CD14,RAB4B,NOD2,RIT2,LRRTM1,B2M,CAV3,NLGN1,CD209B,SYT11,LRRTM2,GM1987
1	TRUE	4.43e-05	146	3639	47	0.013	0.322	GO:0030879	BP	1	mammary gland development	5	TBX2,WNT3,SOX9,HK2,CSN3,STAT6,DDR1,STAT5A,EPHA2,CAV1,NOTCH4,ETV4,TBX3,SOCS2,IGF1,CCL11,HOXB9,PTCH1,WNT7B,ROBO1,SLC29A1,VEGFA,XDH,FASN,BTRC,AGAP2,IGFBP5,SERPINC1,ELF5,EGF,B4GALT1,TGFA,ATP2B2,SLIT2,PGR,TGFBR2,OAS2,CDO1,HOXA9,RREB1,TPH1,HOXD9,OXTR,MGMT,CEBPB,FOXB1,CAV3
1	TRUE	4.73e-05	109	3639	38	0.01	0.349	GO:0046717	BP	1	acid secretion	5	SLC1A5,CYP4F18,TRH,KCNQ1,CACNB4,ADORA2A,DPYSL2,SYT4,GABBR1,ANXA1,APBA1,STXBP1,OPRL1,TRPC4,PLA2G12A,SLC6A9,PLA2G2E,NMU,SLC6A1,CCKBR,CCK,PLA2G3,NMUR2,SV2A,SCT,UCN,HRH3,KMO,PLA2G2D,HTR2C,ABCB4,NPY5R,OXTR,NTRK2,GRM7,ABAT,LEP,AGTR2
1	TRUE	4.86e-05	138	3639	45	0.012	0.326	GO:0051592	BP	1	response to calcium ion	5	CALM1,PDE1C,MEF2C,CAV1,GDI1,ALOX15,CACNG2,DPEP1,CALM3,ADCY1,SDC1,LGMN,RYR2,CRHBP,HCN1,ANXA11,CPNE6,NRXN1,DUSP1,TNNT2,SUCNR1,PPP3CA,PRKAA2,HPCA,RASAL1,SLC6A1,IQGAP1,RYR1,CPNE7,SYT1,CALM2,KCNMB2,NEUROD2,TXNIP,ALG2,THBS1,SLC25A24,APOBEC1,PENK,TTN,KCNMB4,RYR3,KCNH1,KCNMA1,NLGN1
1	TRUE	4.86e-05	138	3639	45	0.012	0.326	GO:0071706	BP	1	tumor necrosis factor superfamily cytokine production	3	ACP5,CD36,CYBA,CYBB,LBP,CD34,CD274,MAPKAPK2,TNFAIP3,IRAK3,CLU,ADIPOQ,APP,NFATC4,CIDEA,PTPN22,CD2,PF4,TRIM30A,SASH3,CX3CL1,CD300LD,CCL2,TWIST1,MAVS,CCR7,IL18,ABCC8,THBS1,TSPO,ZFP36,TLR1,NR1H4,CCR2,GPR18,GHSR,CD14,SPN,CX3CR1,BCL3,NOD2,LEP,CD209B,H2-T23,SYT11
1	TRUE	5.16e-05	342	3639	90	0.025	0.263	GO:0016053	BP	1	organic acid biosynthetic process	2	PDGFB,HK2,HAAO,NR1H3,APOC2,ENO2,FCER1A,MLXIPL,ACTN3,HYAL1,FADS1,PTGDS,ALDH1A3,LPL,ALDOC,ACADVL,ALOX15,PDK4,IGF1,LTC4S,PGAM2,ACACA,ALOXE3,PFKP,ELOVL7,OXSM,AMACR,PPARA,GPD1,CSAD,CBS,CD74,PSAT1,ANXA1,FADS2,FASN,SCD2,KYNU,SLC27A2,ACSS1,EGF,PRKAA2,MECR,ACOT7,RBP7,BCAT1,BCAT2,NDUFAB1,ACSM3,ACSM5,PLP1,CBR4,APOA5,APOA1,ELOVL4,CYP1A1,TRIB3,ACSL3,CDO1,MGLL,DPYD,FA2H,MYO5A,HTR2A,SCD1,GCH1,ELOVL3,KMO,APOC1,E…
1	TRUE	5.26e-05	164	3639	51	0.014	0.311	GO:0048754	BP	1	branching morphogenesis of an epithelial tube	4	SOX9,SHH,DDR1,PGF,TEK,EPHA2,LAMA5,ETV4,TBX3,LHX1,IGF1,CCL11,PTCH1,NFATC4,VEGFA,SOX8,MAGED1,BTRC,NRP1,EYA1,VANGL2,ENG,PAX8,DLL4,EGF,B4GALT1,PLXND1,MGP,PAK1,COL4A1,SLIT2,PGR,AGT,TGFBR2,GBX2,FGF1,HOXA11,HOXB7,GREB1L,RASIP1,FOXC2,AGTR1A,CITED1,SIX1,RSPO2,CXCL12,CAV3,SEMA3E,HHIP,AGTR2,ESRP2
1	TRUE	5.26e-05	164	3639	51	0.014	0.311	GO:0050773	BP	1	regulation of dendrite development	8	SEZ6,CRTC1,MEF2C,D130043K22RIK,YWHAH,AKAP5,ENSMUST00000110042,CSMD3,ARC,ACHE,NFATC4,VLDLR,NGEF,GRIN1,ITPKA,TNIK,CHRNB2,EFNA1,PPP3CA,PDLIM5,ELAVL4,LRP8,CDK5,IQGAP1,PAK3,PPP1R9A,PTPRF,ARHGAP44,DBN1,SH3GLB1,SRCIN1,LPAR1,SS18L1,CAMK1D,PREX1,DNM3,PACSIN1,TRPC5,CUX2,ID1,CDK5R1,NLGN2,NTRK2,CAMK2B,NRG1,NLGN1,KNDC1,XLR4B,TLX2,PTPRZ1,SKOR2
1	TRUE	5.28e-05	217	3639	63	0.017	0.29	GO:0002377	BP	1	immunoglobulin production	3	VPREB3,TBX21,STAT6,IL7R,IL27RA,CD40,TNFAIP3,TFRC,FAS,IL33,RBP4,PTPRC,UNG,CD37,HPX,SWAP70,SASH3,BATF,CARD11,CCR6,TRP53BP1,NOD2,PKN1,H2-T23,ENSMUST00000101325,H2-AB1,ENSMUST00000103301,ENSMUST00000103302,ENSMUST00000103315,ENSMUST00000103318,ENSMUST00000103333,ENSMUST00000103334,ENSMUST00000103335,ENSMUST00000103337,ENSMUST00000103341,ENSMUST00000103348,ENSMUST00000103351,ENSMUST00000103356,ENSMUST…
1	TRUE	5.54e-05	56	3639	24	0.007	0.429	GO:0097366	BP	1	response to bronchodilator	4	TH,DBH,AQP1,DPEP1,CALM3,RGS17,ADORA2A,RGS9,DPYSL2,PDE1B,GNAL,NR4A2,GRIN1,PPP3CA,RGS10,MT3,KCNC2,AIFM1,CCR7,RGS4,FOXO1,OXTR,GRIN2A,PPP1R1B
1	TRUE	5.55e-05	49	3639	22	0.006	0.449	GO:0042755	BP	1	eating behavior	3	TH,CD36,TRH,AOC3,ADORA2A,ATP8A2,DGAT1,OPRK1,OPRL1,UCHL1,NMU,TACR1,ADRB3,CCK,NMUR2,GDF15,HRH3,NPY5R,OXTR,GHSR,LEP,TCF15
1	TRUE	5.55e-05	49	3639	22	0.006	0.449	GO:0021517	BP	1	ventral spinal cord development	3	SHH,EVX1,PHOX2A,GATA2,LHX1,PTCH1,VLDLR,LHX4,LHX3,DLL4,NKX2-2,DAB1,LRP8,ISL2,ZC4H2,NKX6-1,OLIG2,NKX6-2,OLIG3,DYNC2H1,HOXD10,GBX1
1	TRUE	5.8e-05	182	3639	55	0.015	0.302	GO:0097696	BP	1	STAT cascade	5	LCK,IL7R,STAT5A,SH2B2,CAV1,CD40,FYN,DCN,SOCS2,IGF1,PECAM1,ASPN,GFRA2,HCLS1,IL15RA,CYP1B1,TSLP,AGAP2,IL6RA,EGF,DAB1,PODN,CDK5,CXCL5,RET,HPX,BGN,IL15,AGT,CISH,PARP14,CCL5,IL18,IL22RA2,TNFRSF18,CTF1,LRRTM3,LRTM1,LRRC4B,FLRT1,HES5,CDK5R1,AGTR1A,LRRC4,HAMP,LRRC4C,FLRT3,LRRTM4,SOCS3,BCL3,FGFR3,LRTM2,GHR,LEP,LRRTM1
1	TRUE	5.88e-05	685	3639	159	0.044	0.232	GO:0040008	BP	1	regulation of growth	2	TBX2,WNT3,CDH4,PPARG,ACVRL1,SEMA4F,RND2,CD36,DDR1,STAT5A,MEF2C,GATA6,HTRA1,ACTN3,CYBA,HYAL1,CACNA2D2,MYL2,GDI1,TNR,WNT11,LBP,IGFBP4,SGK2,TBX5,MAPT,WWC1,TRIP10,CTGF,SOCS2,IGF1,SGPL1,MYOCD,SLC6A4,SAV1,LGMN,ENSMUST00000110042,PTCH1,FAM107A,SEMA3G,GATA4,FGF9,ATP8A2,DPYSL2,CPNE6,COL14A1,NELL2,IGSF11,AHSG,APP,IGFBP6,FHL1,VEGFA,CPNE5,PIM1,C3,SYT4,TSLP,RBP4,SLIT1,BBS4,TRO,NRP1,SOX17,MSTN,IGFBP5,FN1,NPPC,…
1	TRUE	6.21e-05	135	3639	44	0.012	0.326	GO:0032640	BP	1	tumor necrosis factor production	4	ACP5,CD36,CYBA,CYBB,LBP,CD34,MAPKAPK2,TNFAIP3,IRAK3,CLU,ADIPOQ,APP,NFATC4,CIDEA,PTPN22,CD2,PF4,TRIM30A,SASH3,CX3CL1,CD300LD,CCL2,TWIST1,MAVS,CCR7,IL18,ABCC8,THBS1,TSPO,ZFP36,TLR1,NR1H4,CCR2,GPR18,GHSR,CD14,SPN,CX3CR1,BCL3,NOD2,LEP,CD209B,H2-T23,SYT11
1	TRUE	6.21e-05	135	3639	44	0.012	0.326	GO:1903555	BP	1	regulation of tumor necrosis factor superfamily cytokine production	4	ACP5,CD36,CYBA,CYBB,LBP,CD34,CD274,MAPKAPK2,TNFAIP3,IRAK3,CLU,ADIPOQ,NFATC4,CIDEA,PTPN22,CD2,PF4,TRIM30A,SASH3,CX3CL1,CD300LD,CCL2,TWIST1,MAVS,CCR7,IL18,ABCC8,THBS1,TSPO,ZFP36,TLR1,NR1H4,CCR2,GPR18,GHSR,CD14,SPN,CX3CR1,BCL3,NOD2,LEP,CD209B,H2-T23,SYT11
1	TRUE	6.28e-05	460	3639	114	0.031	0.248	GO:0045860	BP	1	positive regulation of protein kinase activity	5	PDGFB,DLG3,SNX9,FCER1A,MEF2C,GPRC5B,TTBK1,WNT11,CD40,ACSL1,MAP2K3,GRM1,KITL,IGF1,FAM20A,CAMKK1,DLG4,HSP90AA1,ROR2,CARTPT,CLU,RIPK3,WNT7B,XRCC6,MAPK8IP2,ADIPOQ,ROBO1,VEGFA,NRXN1,MAPK8IP3,MAP3K8,ADCYAP1,CCNY,CD74,VLDLR,MAGED1,AGAP2,HTR2B,PTPRC,VANGL2,DDR2,ABI2,STK39,TNIK,IL6RA,EFNA1,EGF,CYR61,DAB1,LRP8,MAP3K6,CDK5,PRKCZ,STAP1,FLT1,TGFA,RET,IQGAP1,NOX4,PAK4,CALCA,LAT,PAK1,PAK3,MT3,AGT,PARP16,TGFBR2,…
1	TRUE	6.37e-05	60	3639	25	0.007	0.417	GO:0002548	BP	1	monocyte chemotaxis	7	PDGFB,CCL24,CCL8,CCL6,CCL9,CCL11,LGMN,PLA2G7,ANXA1,FLT1,PTPRO,CALCA,SLIT2,CX3CL1,CCL17,CCL5,CCL7,CCL2,NOV,SERPINE1,CCR2,LGALS3,CXCL12,GM13304,GM1987
1	TRUE	6.46e-05	306	3639	82	0.023	0.268	GO:0048511	BP	1	rhythmic process	1	TH,PPARG,SERPINF1,CRTC1,STAT5A,RETN,PTGDS,IGF1,SGPL1,ADORA2A,ADCY1,NAMPT,SLC6A4,ID4,CARTPT,PPARA,ADIPOQ,HES7,ANXA1,FAS,HTR7,MAGED1,BTRC,NFKB2,MMP19,OPRK1,MSTN,GRIN1,TYRO3,OPRL1,CHRNB2,NTRK1,RORC,PRKAA2,UTS2,CDK5,NOS3,GABRB1,NMU,ALB,PTN,CCKBR,F7,SLIT2,PGR,USP2,ETS1,DPYD,TWIST1,RORB,KLF10,MC3R,ATF5,GRIN3A,TPH1,GPR176,KCNA2,INHBA,MUP4,ID1,GPR149,NPY5R,PHLPP1,HS3ST2,NHLH2,CDK5R1,OXTR,FZD4,BMPR1B,ROBO…
1	TRUE	6.58e-05	46	3639	21	0.006	0.457	GO:0051955	BP	1	regulation of amino acid transport	6	TRH,ADORA2A,SLC36A2,DPYSL2,SYT4,GABBR1,STXBP1,STK39,SLC6A1,AGT,CCK,SV2A,RGS4,HRH3,KMO,HTR2C,NPY5R,OSR1,GRM7,ABAT,LEP
1	TRUE	6.58e-05	46	3639	21	0.006	0.457	GO:0045823	BP	1	positive regulation of heart contraction	5	CRHR2,KCNQ1,CTGF,SMTN,CHGA,HSP90AA1,RYR2,SLC1A1,TACR3,UTS2,NMU,ATP1A1,APLN,GCH1,HRC,RGS4,UCN,NPPA,ADRB2,ADRA1A,RNF207
1	TRUE	7.08e-05	192	3639	57	0.016	0.297	GO:0071241	BP	1	cellular response to inorganic substance	4	TH,GLRA1,SERPINF1,SHH,AQP1,MEF2C,HFE,CYBB,MMP9,GLRA2,ALOX15,DPEP1,FSTL3,ADCY1,DLG4,LGMN,CRHBP,CPNE6,TFRC,NFATC4,NRXN1,FAS,NPTX1,FN1,SLC30A10,PRKAA2,HPCA,RASAL1,IQGAP1,RYR1,MT3,CYP1A1,TRF,CPNE7,CEBPA,KCNC2,SYT1,ATP13A2,AIFM1,NEUROD2,BMP6,SLC25A24,TSPO,FOXO1,KCNA1,KCNK3,DLG2,RYR3,KCNH1,GRIN2A,B2M,FABP4,NLGN1,HVCN1,ANK3,FBP1,PRNP
1	TRUE	7.13e-05	274	3639	75	0.021	0.274	GO:0006790	BP	1	sulfur compound metabolic process	1	GNMT,SULT2B1,GSTM7,STAT5A,DLST,PDK1,SOD2,MGST1,LPO,GDAP1L1,GPX3,ACSL1,SULT4A1,DPEP1,PDK4,DCN,ACSL6,ACACA,ARSG,GSTZ1,ACOT2,ACOT12,OXSM,DGAT1,OPLAH,EHHADH,CSAD,CBS,PCYOX1L,FASN,GDAP1,GSTA3,B3GAT2,KYNU,PAX8,ACSS1,GGT7,NDST4,NDST3,PAPSS1,SCP2,ACOT7,NOX4,DGAT2,ACSM3,ACSM5,PDHA1,BGN,NUDT7,CHST5,ACAT1,CDO1,GSTT2,CHST2,PDK3,CHST4,ALDH5A1,ACAA2,GSTM2,ACACB,BHMT2,HS3ST5,B3GAT1,ACOT4,PHGDH,SPOCK3,GHR,CES1D,…
1	TRUE	7.27e-05	432	3639	108	0.03	0.25	GO:0050708	BP	1	regulation of protein secretion	2	VPREB3,NR1H3,CD36,CRHR2,PDE1C,TRH,TEK,DYNLL1,KCNQ1,TRPV4,LPL,CD34,CD274,CD40,STXBP5,IGF1,SRGN,ADORA2A,FKBP1B,RSAD2,LLGL2,RHBDF2,CARTPT,PDE8B,GSDMD,STXBP5L,CLEC4N,TNFRSF21,MYOM1,NRXN1,SYT4,TSLP,CIDEA,ANXA1,ANKRD1,IL33,RBP4,FN1,HTR2B,ACVR1C,FCNA,POSTN,SERP1,PTPN22,CD2,HADH,EGF,PPP3CA,FGR,UTS2,PRKCZ,NMU,AACS,IDH2,ANO1,CD209D,CX3CL1,CADM1,APOA1,CASP4,ADRA2A,CCL5,NKX6-1,TWIST1,ATP13A2,APBB1,NOV,MAVS,B…
1	TRUE	7.34e-05	115	3639	39	0.011	0.339	GO:0002688	BP	1	regulation of leukocyte chemotaxis	6	PGF,TNFSF14,RARRES2,TRPV4,LBP,LGMN,CXCL14,THBS4,CXCL13,PLA2G7,VEGFA,CD74,SELL,BST1,STAP1,CXCL5,PPBP,PF4,CXCL9,SWAP70,F7,SLIT2,CX3CL1,DAPK2,RAC2,GPSM3,CCL5,CCL7,CCL2,NOV,SERPINE1,CCR7,CAMK1D,CCR6,CCR2,GPR18,NOD2,CXCL12,GM1987
1	TRUE	7.5e-05	9	3639	8	0.002	0.889	GO:0099612	BP	21	protein localization to axon	1	CNTNAP1,NFASC,MAL,UGT8A,CNTNAP2,TRIM46,CNTN2,ANK3
1	TRUE	7.54e-05	166	3639	51	0.014	0.307	GO:0034767	BP	1	positive regulation of ion transmembrane transport	5	CALM1,GSTM7,HAP1,CASQ1,KCNQ1,STAC2,CACNB4,CACNG2,CALM3,TRDN,SLC36A2,ACSL6,RGS9,CACNG4,RYR2,HCN1,ARC,EHD3,OPRK1,ATP1B1,STK39,TESC,CXCL9,CLEC4B1,CD19,FLNA,CX3CL1,AGT,THY1,ANK2,KCNC2,CALM2,KCNH2,ABCC8,STAC3,ATP1B2,NPPA,GJC2,ADRB2,KCNA1,PIRT,CXCR3,ACTN2,RNF207,KCNC1,DPP6,AKAP6,CACNG3,ANK3,LRRC55,KCNE1L
1	TRUE	7.61e-05	107	3639	37	0.01	0.346	GO:0021510	BP	1	spinal cord development	4	SHH,EVX1,PHOX2A,GATA2,LHX1,RFX4,ADARB1,PTCH1,DPYSL2,NEFL,VLDLR,LHX4,LHX3,DLL4,NKX2-2,DAB1,LRP8,LHX5,ACTL6B,PTN,ISL2,ZIC1,ZC4H2,NKX6-1,PBX3,OLIG2,DAAM2,NKX6-2,OLIG3,DYNC2H1,HOXD10,ROBO2,PHGDH,HOXB8,FOXB1,SOX11,GBX1
1	TRUE	7.61e-05	331	3639	87	0.024	0.263	GO:0050678	BP	1	regulation of epithelial cell proliferation	4	CAV2,NGFR,PPARG,PDGFB,ACVRL1,SOX9,SERPINF1,SHH,STAT5A,PGF,CCL24,MEF2C,HTRA1,TEK,CYBA,CAV1,HYAL1,GATA2,ETV4,KIF3A,TNFAIP3,IGF1,CCL11,SAV1,ZFP36L1,PTCH1,THBS4,PLAU,FGF9,ROBO1,VEGFA,XDH,LIMS2,MAGED1,AGAP2,EYA1,PTPRN,HTR2B,ENG,DLL4,IFT80,ECM1,B4GALT1,FLT1,PTN,TGFA,TACR1,WNT7A,FGFR2,PLXNB3,PGR,CCL5,CCL2,TWIST1,FGF1,APLN,LRG1,VASH2,PPP1R16B,GDF5,BMP6,HRH3,RREB1,THBS1,PRKD2,RAP1GAP,ID1,ZFP36,HES5,OSR1,A…
1	TRUE	7.63e-05	27	3639	15	0.004	0.556	GO:0008038	BP	1	neuron recognition	5	EFNB3,EPHB3,FOXG1,NCAM2,APP,NRP1,NDN,CNTNAP2,CRTAC1,CNR1,GAP43,CDK5R1,DSCAM,CNTN2,PTPRZ1
1	TRUE	7.69e-05	99	3639	35	0.01	0.354	GO:0097480	BP	1	establishment of synaptic vesicle localization	2	SYT5,STX1A,SNAP47,CALM3,TRIM9,DPYSL2,PREPL,SYT4,CNIH2,STXBP1,DNM1,SYT13,SNAP25,NAPB,MYLK2,SYT6,CDK5,RPH3A,AP3M2,RIMS3,CPLX1,SYT1,RIMS2,DNM3,TRIM46,PRRT2,DOC2A,CADPS,PCLO,UNC13C,AP3B2,SYT9,AP3S2,NLGN1,SYT11
1	TRUE	7.69e-05	99	3639	35	0.01	0.354	GO:0048489	BP	1	synaptic vesicle transport	3	SYT5,STX1A,SNAP47,CALM3,TRIM9,DPYSL2,PREPL,SYT4,CNIH2,STXBP1,DNM1,SYT13,SNAP25,NAPB,MYLK2,SYT6,CDK5,RPH3A,AP3M2,RIMS3,CPLX1,SYT1,RIMS2,DNM3,TRIM46,PRRT2,DOC2A,CADPS,PCLO,UNC13C,AP3B2,SYT9,AP3S2,NLGN1,SYT11
1	TRUE	7.77e-05	57	3639	24	0.007	0.421	GO:0045776	BP	1	negative regulation of blood pressure	4	CD36,SOD2,SMTN,PPARA,ADIPOQ,BBS4,GNAS,OPRL1,UTS2,NOS3,CALCA,ADRB3,APLN,GCH1,UCN,HRH3,NPPA,CNR1,ADRB2,ADRA1A,CRH,ABAT,KL,AGTR2
1	TRUE	8e-05	261	3639	72	0.02	0.276	GO:0030072	BP	1	peptide hormone secretion	2	CRHR2,PDE1C,AQP1,TRH,HFE,DYNLL1,KCNQ1,TRPV4,CRHR1,FKBP1B,RASL10B,CARTPT,CRHBP,PDE8B,DGAT1,STXBP5L,NRXN1,ADCYAP1,GABBR1,GRP,ANXA1,RBP4,PTPRN,ACVR1C,PAX8,PEX5L,SERP1,HADH,PPP3CA,ENHO,UTS2,NMU,AACS,CCKBR,ANO1,CPLX1,ADRA2A,MYO5A,CCL5,NKX6-1,APLN,NOV,RIMS2,VGF,SCT,UCN,ABCC8,MUP4,HTR2C,GCK,CNR1,UCN3,MC4R,GPR68,BAIAP3,NR1H4,CRH,GHSR,FFAR2,NLGN2,BRSK2,VSNL1,PTPRN2,ABAT,MUP5,LEP,PCLO,SYT9,ICA1,NNAT,MUP20,…
1	TRUE	8.04e-05	50	3639	22	0.006	0.44	GO:0010517	BP	1	regulation of phospholipase activity	6	APOC2,BICD1,PDGFRB,ANXA1,HTR2B,CYR61,ANGPTL3,HPCA,PRKCZ,FLT1,ADCYAP1R1,FGFR2,AGT,HTR2A,CCL5,NMUR2,LPAR1,ADRA1A,AGTR1A,FGFR3,TXK,CAMK2B
1	TRUE	8.21e-05	448	3639	111	0.031	0.248	GO:0002253	BP	1	activation of immune response	5	LCK,CFP,NR1H3,CD36,CD79A,PTPN6,SH2B2,MEF2C,CYBA,CAV1,C8G,LBP,MAPKAPK2,CACNB4,FYN,TNFAIP3,IRAK3,MYO1G,RSAD2,IRF4,C6,XRCC6,SERPING1,TNFRSF21,C3,C2,IRF7,ZAP70,CFH,PTPRC,FCNA,TYRO3,PTPN22,STAP1,GFI1,A2M,CLEC2I,CD19,TRIM30A,THY1,MAPKAPK3,RNF125,NFKBIZ,MAVS,CCR7,C1RL,SUSD4,CD79B,MILL2,PRKD2,5730559C18RIK,KLHL6,TRIL,TLR1,KRT1,NR1H4,FFAR2,CD14,PRKCB,KCNN4,TXK,C1RA,NOD2,CFD,IRGM2,ENSMUST00000103291,ENSMUS…
1	TRUE	8.74e-05	543	3639	130	0.036	0.239	GO:0031347	BP	1	regulation of defense response	4	TSPAN32,BCL6B,PPARG,SERPINF1,ACP5,NR1H3,CD36,STAT5A,CCL24,FCER1A,MEF2C,SH2D1A,HTRA1,CYBA,CAV1,GPRC5B,TRPV4,TTBK1,LBP,MAPKAPK2,ADORA2B,AOC3,TNFAIP3,ADORA2A,IRAK3,RSAD2,IRF4,C6,PPARA,XRCC6,APOD,CD96,AHSG,ADIPOQ,APP,SERPING1,C3,ADCYAP1,TSLP,CD74,ANXA1,CD6,IL33,PDCD4,DNASE1L3,IRF7,IL1R1,CFH,FCNA,STK39,TYRO3,ZBP1,SUCNR1,PTPN22,FGR,BST1,STAP1,GFI1,CXCL5,USP18,A2M,CLEC2D,SIGLECG,CD37,HPX,TRIM30A,SLIT2,I…
1	TRUE	8.82e-05	76	3639	29	0.008	0.382	GO:0007193	BP	1	adenylate cyclase-inhibiting G-protein coupled receptor signaling pathway	3	GRM3,GRM1,AKAP5,HTR1A,NPR3,GRM8,GABBR1,HTR7,OPRK1,MARCO,GPR37L1,OPRL1,FLNA,ADRA2A,P2RY12,LPAR1,HTR5A,GPR37,GNAZ,GPR176,NPB,CHRM2,CHRM3,SSTR2,GRM5,HTR1F,GRM7,GRM4,S1PR3
1	TRUE	9.2e-05	5234	3639	972	0.267	0.186	GO:0042221	BP	1	response to chemical	2	CAV2,NGFR,WNT3,TH,GLRA1,TRIM25,CDH4,LCK,PPARG,PDGFB,ACVRL1,SOX9,SEMA4F,HK2,HAAO,SERPINF1,SLC5A5,DBH,HOXA10,COL6A1,TIMP1,CALM1,RARG,ACP5,TBX21,COL1A1,IL16,SLC1A5,NR1H3,STAT6,SLC25A42,PON1,SHH,CD36,PRKAR2B,KLF4,CRHR2,INMT,CP,IL7R,EFNB3,GSTM7,STAT5A,ETV1,PTPN6,PDE1C,SST,AQP1,PGF,CCL24,SLC25A18,PRKACB,SH2B2,SLC1A2,NDRG1,SLC1A6,MLXIPL,IL27RA,MEF2C,TNFSF14,GATA6,TRH,EPHB3,HTRA1,CRIP1,TEK,EPHA2,PDK1,CYB…
1	TRUE	9.35e-05	469	3639	115	0.032	0.245	GO:0048732	BP	1	gland development	4	TBX2,WNT3,SOX9,HK2,SERPINF1,HOXA10,RARG,CSN3,STAT6,SHH,DDR1,STAT5A,GATA6,EPHB3,EPHA2,HFE,SOD2,CAV1,TBX1,GATA2,ALDH1A3,NOTCH4,LAMA5,QDPR,WNT11,CACNB4,ETV4,TBX3,CRHR1,TNFAIP3,SOCS2,IGF1,FSTL3,CCL11,HOXB9,ID4,PTCH1,PLAU,RIPK3,WNT7B,CLCN2,ROBO1,SLC29A1,VEGFA,XDH,MAN2A1,ADCYAP1,LIMS2,ANXA1,FASN,BTRC,AGAP2,NRP1,WNT10A,IGFBP5,SERPINE2,SERPINC1,LHX3,PAX8,FRZB,ELF5,MDK,EGF,B4GALT1,AACS,MAD1L1,PTN,TGFA,PLX…
1	TRUE	9.51e-05	54	3639	23	0.006	0.426	GO:0009712	BP	1	catechol-containing compound metabolic process	3	TH,DBH,CRHR2,HTR1A,PDE1B,NR4A2,NPR1,CHRNB2,TACR3,SNCB,GCH1,HAND2,PNMT,GPR37,HTR2C,DAO,AGTR1A,ABAT,KL,GRIN2A,CYP2D22,AGTR2,INSM1
1	TRUE	9.51e-05	54	3639	23	0.006	0.426	GO:0006584	BP	1	catecholamine metabolic process	2	TH,DBH,CRHR2,HTR1A,PDE1B,NR4A2,NPR1,CHRNB2,TACR3,SNCB,GCH1,HAND2,PNMT,GPR37,HTR2C,DAO,AGTR1A,ABAT,KL,GRIN2A,CYP2D22,AGTR2,INSM1
1	TRUE	9.51e-05	54	3639	23	0.006	0.426	GO:0045933	BP	1	positive regulation of muscle contraction	4	LCK,ACTN3,KCNQ1,CTGF,SMTN,MYOCD,CHGA,HSP90AA1,MYLK2,TACR3,NMU,TACR1,ATP2A1,ATP1A1,TBXA2R,UCN,NPPA,ADRA1A,CHRM3,OXTR,GHSR,ABAT,RNF207
1	TRUE	9.6e-05	133	3639	43	0.012	0.323	GO:0032680	BP	1	regulation of tumor necrosis factor production	5	ACP5,CD36,CYBA,CYBB,LBP,CD34,MAPKAPK2,TNFAIP3,IRAK3,CLU,ADIPOQ,NFATC4,CIDEA,PTPN22,CD2,PF4,TRIM30A,SASH3,CX3CL1,CD300LD,CCL2,TWIST1,MAVS,CCR7,IL18,ABCC8,THBS1,TSPO,ZFP36,TLR1,NR1H4,CCR2,GPR18,GHSR,CD14,SPN,CX3CR1,BCL3,NOD2,LEP,CD209B,H2-T23,SYT11
1	TRUE	9.6e-05	221	3639	63	0.017	0.285	GO:0034764	BP	1	positive regulation of transmembrane transport	4	CALM1,GSTM7,SLC1A2,HAP1,CASQ1,RARRES2,KCNQ1,CLIP3,STAC2,CACNB4,CACNG2,AOC3,CALM3,TRDN,IGF1,SLC36A2,ACSL6,RGS9,CACNG4,RYR2,HCN1,ARC,ADIPOQ,EHD3,C3,OPRK1,ATP1B1,STK39,CAR2,PIK3R3,TESC,CXCL9,CLEC4B1,CD19,PAK1,FLNA,CX3CL1,AGT,THY1,ANK2,KCNC2,CALM2,KCNH2,ABCC8,STAC3,ATP1B2,NPPA,GJC2,ADRB2,C1QTNF2,NR1H4,KCNA1,PIRT,CXCR3,ACTN2,RNF207,KCNC1,DPP6,AKAP6,CACNG3,ANK3,LRRC55,KCNE1L
1	TRUE	9.66e-05	88	3639	32	0.009	0.364	GO:1903524	BP	1	positive regulation of blood circulation	4	DBH,CRHR2,CAV1,KCNQ1,CTGF,SMTN,CHGA,HSP90AA1,RYR2,SLC1A1,SMTNL1,TACR3,UTS2,NMU,TACR1,ATP1A1,TBXA2R,HTR2A,SMAD6,APLN,GCH1,HRC,RGS4,UCN,HTR2C,NPPA,OLFR78,ADRA2C,ADRB2,ADRA1A,OXTR,RNF207
1	TRUE	0.000102	181	3639	54	0.015	0.298	GO:0007259	BP	1	JAK-STAT cascade	6	LCK,STAT5A,SH2B2,CAV1,CD40,FYN,DCN,SOCS2,IGF1,PECAM1,ASPN,GFRA2,HCLS1,IL15RA,CYP1B1,TSLP,AGAP2,IL6RA,EGF,DAB1,PODN,CDK5,CXCL5,RET,HPX,BGN,IL15,AGT,CISH,PARP14,CCL5,IL18,IL22RA2,TNFRSF18,CTF1,LRRTM3,LRTM1,LRRC4B,FLRT1,HES5,CDK5R1,AGTR1A,LRRC4,HAMP,LRRC4C,FLRT3,LRRTM4,SOCS3,BCL3,FGFR3,LRTM2,GHR,LEP,LRRTM1
1	TRUE	0.000109	254	3639	70	0.019	0.276	GO:0032868	BP	1	response to insulin	5	CAV2,PPARG,SH2B2,RARRES2,FADS1,RETN,TRPV4,SLC2A4,PDK4,SOCS2,EIF4EBP2,LPIN1,ZFP36L1,PPARA,AHSG,ADIPOQ,RBP4,PFKFB1,CDK2,HADHA,OPRK1,MSTN,PTPRN,ACVR1C,PCK1,HADH,ENHO,YBX1,SLC2A1,PIK3R3,FABP3,PRKCZ,PAK1,EIF4EBP1,AGT,CISH,TRIB3,INPPL1,UCP3,PTPRF,MYO5A,CCL2,VGF,PLN,TNFSF10,ABCC8,APOBEC1,MUP4,NPPA,GCK,TRIM72,FOXO1,TUSC5,FOXC2,IRS3,MC4R,NR1H4,GHSR,CITED1,OTOP1,PRKCB,SOCS3,GHR,RAB31,KL,MUP5,LEP,C1QTNF9,MU…
1	TRUE	0.000109	58	3639	24	0.007	0.414	GO:0021695	BP	1	cerebellar cortex development	3	SEZ6,LHX1,RFX4,KLHL1,FAIM2,NRXN1,SERPINE2,MDK,B4GALT2,CDK5,LHX5,WNT7A,ATP2B2,SEZ6L2,CBLN1,ZFP365,NEUROD2,TRNP1,CEND1,KNDC1,AGTR2,GRID2,TTBK2,SKOR2
1	TRUE	0.000114	373	3639	95	0.026	0.255	GO:0046677	BP	1	response to antibiotic	3	TH,GLRA1,LCK,DBH,COL1A1,STAT6,SHH,KLF4,AQP1,MEF2C,TRH,CRIP1,SOD2,HYAL1,RNF112,CYBB,SLC2A4,GLRA2,CRHR1,MB,AOC3,FYN,TNFAIP3,IGF1,NEFH,ADCY1,SDC1,FKBP1B,NGB,UNC79,HSP90AA1,CRHBP,CLU,NEFL,ADIPOQ,ADCY6,CYP1B1,DUSP1,ADCYAP1,IMPACT,PDGFRB,ANXA1,RBP4,CYP2E1,OPRK1,CASP8,MSTN,NPPC,LCT,GPR37L1,GRIN1,CAR3,CHRNB2,CASP6,AACS,ADCYAP1R1,TACR1,GRIN2B,FGFR2,ADRB3,EIF4EBP1,HP,MMP2,GNAO1,ETS1,CYP1A1,CDO1,TBXA2R,CCL7…
1	TRUE	0.000114	34	3639	17	0.005	0.5	GO:0001975	BP	1	response to amphetamine	6	TH,DBH,CALM3,RGS17,ADORA2A,RGS9,DPYSL2,PDE1B,GNAL,NR4A2,GRIN1,PPP3CA,RGS10,RGS4,OXTR,GRIN2A,PPP1R1B
1	TRUE	0.000115	526	3639	126	0.035	0.24	GO:0009991	BP	1	response to extracellular stimulus	3	TH,TRIM25,PPARG,COL1A1,ANGPTL4,PON1,SLC1A2,CYBA,HFE,SOD2,FADS1,TRPV4,CYBB,WNT11,CD40,MMP9,MAPT,ADORA2B,ACSL1,PDK4,FYN,MYOCD,FKBP1B,SLC6A4,CARTPT,GATA4,DNAJC15,PPARA,GSDMD,TFRC,ADIPOQ,SLC22A3,CLIC5,PIM1,CBS,ADCYAP1,C2,IMPACT,FAS,BBS4,PFKFB1,GDAP1,LCT,SELL,SERPINC1,NR4A2,ACVR1C,KYNU,GRIN1,DAPL1,ITGA6,SORD,PCK1,POSTN,BCHE,NTRK1,PRKAA2,SLC2A1,HPCA,SPP1,ALB,AACS,PTN,RYR1,F7,ADRB3,EIF4EBP1,UCP1,IL15,MT…
1	TRUE	0.000117	77	3639	29	0.008	0.377	GO:0055117	BP	1	regulation of cardiac muscle contraction	5	CALM1,CAV1,KCNQ1,CALM3,CTGF,SMTN,FKBP1B,CHGA,HSP90AA1,RYR2,GATA4,EHD3,ATP1B1,CASQ2,FLNA,ANK2,ATP1A1,TNNI3,CALM2,HRC,PLN,UCN,NPPA,PKP2,ADRA1A,DSP,RNF207,AKAP6,CAV3
1	TRUE	0.000121	813	3639	182	0.05	0.224	GO:0060341	BP	1	regulation of cellular localization	3	CAV2,NGFR,CALM1,SPAG5,SHH,CD36,BICD1,CRHR2,GSTM7,PTPN6,PDE1C,FCER1A,MEF2C,TEK,EPHA2,CYBA,HFE,HAP1,CASQ1,STX1A,CAV1,DYNLL1,CLIP3,GATA2,GDI1,STAC2,CACNB4,KIF3A,MAPT,AKAP1,ADORA2B,CRHR1,FIS1,CACNG2,CALM3,TRDN,FYN,IGF1,ADORA2A,JSRP1,NEFH,FKBP1B,AKAP5,ZFP36L1,HSP90AA1,RYR2,PDE8B,CAMK2G,APOD,HCLS1,ADIPOQ,VEGFA,NRXN1,PREPL,GRM8,PKDCC,SYT4,CDH2,CNIH2,JPH3,LYPLA1,LYPD1,TNNT2,PTPN14,PPP2R5A,STXBP1,DNM1,STO…
1	TRUE	0.000121	81	3639	30	0.008	0.37	GO:0070098	BP	1	chemokine-mediated signaling pathway	6	CCL24,CCL8,CCL6,CCL9,CCL11,ROBO1,CXCL13,CXCL5,PPBP,PF4,CXCL9,CCR9,SLIT2,CX3CL1,CCL17,CCL5,CCL7,CCL2,CCR7,CCR6,CXCR4,CXCR5,CXCR6,CCR2,CXCR3,FOXC1,CX3CR1,CXCL12,GM13304,GM1987
1	TRUE	0.000123	85	3639	31	0.009	0.365	GO:1901019	BP	1	regulation of calcium ion transmembrane transporter activity	7	CALM1,GSTM7,HAP1,CASQ1,STAC2,CACNB4,CRHR1,CALM3,TRDN,JSRP1,FKBP1B,RYR2,REM2,EHD3,JPH3,ATP1B1,OPRL1,CASQ2,HPCA,ANK2,MYO5A,CALM2,HRC,NOS1AP,PLN,STAC3,NPPA,SLN,AKAP6,CAV3,AHNAK
1	TRUE	0.000124	340	3639	88	0.024	0.259	GO:0046394	BP	1	carboxylic acid biosynthetic process	3	PDGFB,HK2,HAAO,NR1H3,APOC2,ENO2,FCER1A,MLXIPL,ACTN3,HYAL1,FADS1,PTGDS,ALDH1A3,LPL,ALDOC,ACADVL,ALOX15,PDK4,IGF1,LTC4S,PGAM2,ACACA,ALOXE3,PFKP,ELOVL7,OXSM,AMACR,PPARA,GPD1,CBS,CD74,PSAT1,ANXA1,FADS2,FASN,SCD2,KYNU,SLC27A2,ACSS1,EGF,PRKAA2,MECR,ACOT7,RBP7,BCAT1,BCAT2,NDUFAB1,ACSM3,ACSM5,PLP1,CBR4,APOA5,APOA1,ELOVL4,CYP1A1,TRIB3,ACSL3,MGLL,DPYD,FA2H,MYO5A,HTR2A,SCD1,GCH1,ELOVL3,KMO,APOC1,ELOVL6,GCK,…
1	TRUE	0.000125	89	3639	32	0.009	0.36	GO:0070252	BP	1	actin-mediated cell contraction	4	CAV1,KCNQ1,CACNA1G,RYR2,GATA4,TNNT2,MYLK2,CASQ2,KCNJ8,FLNA,ANK2,ATP1A1,MYH2,DBN1,ACTA2,KCNH2,PLN,MYH6,KCND3,PKP2,MYH7,KCNN2,DSP,MYH8,RNF207,AKAP6,CAV3,SCN1A,ACTC1,SCN2B,KCNE1L,TNNC1
1	TRUE	0.000125	93	3639	33	0.009	0.355	GO:0002690	BP	1	positive regulation of leukocyte chemotaxis	7	PGF,TNFSF14,RARRES2,TRPV4,LBP,LGMN,CXCL14,THBS4,CXCL13,PLA2G7,VEGFA,CD74,SELL,CXCL5,PPBP,PF4,CXCL9,SWAP70,F7,CX3CL1,DAPK2,RAC2,GPSM3,CCL5,CCL7,CCL2,SERPINE1,CCR7,CAMK1D,CCR6,CCR2,CXCL12,GM1987
1	TRUE	0.000126	321	3639	84	0.023	0.262	GO:1901653	BP	1	cellular response to peptide	6	CAV2,NGFR,PPARG,CD36,KLF4,CRHR2,STAT5A,SH2B2,CYBA,CAV1,RARRES2,SLC2A4,CRHR1,FIS1,PDK4,FYN,SOCS2,IGF1,EIF4EBP2,LPIN1,ZFP36L1,LGMN,CRHBP,AHSG,ADIPOQ,APP,CDK2,MSTN,SLC30A10,NR4A2,FBN1,PCK1,CAR2,PTPN22,ENHO,YBX1,PIK3R3,CDK5,PRKCZ,PAK1,EIF4EBP1,AGT,CISH,TRIB3,INPPL1,PTPRF,CASP4,MYO5A,NKX6-1,CCL2,KLF10,GDF15,IL18,APOBEC1,ATP1A3,MUP4,GCK,ID1,TRIM72,FOXO1,ADRB2,TUSC5,FOXC2,IRS3,NR1H4,AGTR1A,GRM5,GHSR,OTO…
1	TRUE	0.000126	169	3639	51	0.014	0.302	GO:0017157	BP	1	regulation of exocytosis	4	SYT5,FCER1A,HAP1,STX1A,GATA2,ADORA2B,CRHR1,RAB3D,CALM3,STXBP5,SDC1,LLGL2,CACNA1G,RAB15,TRIM9,RAB3C,CACNA1I,STXBP5L,PREPL,SYT4,RAB27B,ANXA1,STXBP1,SYT13,NAPB,SYT6,FGR,CDK5,RPH3A,RIMS3,RAC2,LGI3,MYO5A,SYT1,ATP13A2,RIMS2,SCAMP5,NPPA,BAIAP3,CCR2,DOC2A,IL1RAPL1,CADPS,VSNL1,PCLO,SYT9,NCS1,NLGN1,SEPT5,RAB26,CDK5R2
1	TRUE	0.000127	22	3639	13	0.004	0.591	GO:0010880	BP	1	regulation of release of sequestered calcium ion into cytosol by sarcoplasmic reticulum	4	CALM1,GSTM7,CASQ1,CALM3,TRDN,FKBP1B,RYR2,CASQ2,ANK2,DHRS7C,CALM2,HRC,PLN
1	TRUE	0.000134	25	3639	14	0.004	0.56	GO:0014808	BP	1	release of sequestered calcium ion into cytosol by sarcoplasmic reticulum	5	CALM1,GSTM7,CASQ1,CALM3,TRDN,FKBP1B,RYR2,CASQ2,RYR1,ANK2,DHRS7C,CALM2,HRC,PLN
1	TRUE	0.000135	279	3639	75	0.021	0.269	GO:0001822	BP	1	kidney development	4	PDGFB,SOX9,SERPINF1,IRX2,HOXC11,SHH,AQP1,PGF,NID1,MEF2C,TEK,LAMA5,WNT11,CD34,KIF3A,LHX1,DCN,SGPL1,FSTL3,SDC1,PECAM1,PTCH1,WNT7B,ADIPOQ,VEGFA,SOX8,PDGFRB,MAGED1,NRP1,EYA1,GSTA3,VANGL2,ITGA8,PAX8,FBN1,JAG1,CAR2,SMAD9,MME,ENPEP,CALB1,EPHA7,RET,PTPRO,KCNJ8,IQGAP1,ANGPT2,SLIT2,SALL1,AGT,ACAT1,RPGRIP1L,FOXJ1,ACTA2,FGF1,SMAD6,HOXA11,HOXB7,BMP6,GREB1L,POU3F3,BASP1,FOXC2,HES5,OSR1,DACT2,AGTR1A,FOXC1,CITED…
1	TRUE	0.000136	152	3639	47	0.013	0.309	GO:1905952	BP	1	regulation of lipid localization	3	PPARG,NR1H3,PON1,SHH,CD36,APOC2,CYP4F18,PLIN5,RETN,LPL,C1QTNF1,CRHR1,ACSL6,PTCH1,ATP8A2,FITM1,PPARA,DGAT1,ADIPOQ,C3,CIDEA,MSR1,PNPLA2,ABCA2,EGF,SCP2,SPP1,AGT,APOA5,APOA1,ABHD5,SCARB1,BMP6,THBS1,APOC1,MUP4,ACACB,ABCB4,VSTM2A,AGTR1A,CRH,MUP5,LEP,TAC1,AGTR2,MUP20,MUP19
1	TRUE	0.000143	192	3639	56	0.015	0.292	GO:0048771	BP	1	tissue remodeling	2	CLEC10A,ACVRL1,DBH,TIMP1,ACP5,STAT5A,MEF2C,EPHA2,CAV1,LRRK1,MMP9,RAB3D,PDK4,IL20RA,IGF1,CARTPT,THBS4,GATA4,TFRC,AHSG,VEGFA,CBS,ANXA1,IGFBP5,JAG1,DLL4,CAR2,PPP3CA,B4GALT1,NCDN,NOS3,SPP1,NOX4,CALCA,FLNA,BGN,ANGPT2,MMP2,AGT,UBASH3B,TRF,RAC2,PPARGC1B,TGM2,HAND2,GDF5,IL18,TPH1,ERG,ADRB2,FOXC2,MC4R,CCR2,FOXC1,HAMP,LEP
1	TRUE	0.000143	380	3639	96	0.026	0.253	GO:0010876	BP	1	lipid localization	3	PPARG,NR1H3,PON1,SHH,CD36,APOC2,CYP4F18,STAT5A,CAV1,PLIN5,RETN,LPL,LBP,C1QTNF1,PITPNA,CRHR1,ACSL1,ACSL6,OSBP2,PTCH1,HEXB,ATP8A2,FITM1,PPARA,APOD,DGAT1,GPIHBP1,ADIPOQ,C3,CIDEA,ANXA1,VLDLR,RBP4,MSR1,PNPLA2,ACVR1C,ABCA2,SLC27A2,PLA2G12A,EGF,PLIN2,ANGPTL3,SCP2,PLA2G2E,FABP3,SLC10A4,SPP1,SLCO1C1,SLCO1A4,DGAT2,AGT,APOA5,APOC3,APOA1,ABCG4,ABHD5,SLCO2A1,ACSL3,APOL6,HDLBP,PLA2G3,ANO4,NMUR2,SCARB1,BMP6,THB…
1	TRUE	0.000152	337	3639	87	0.024	0.258	GO:0048871	BP	1	multicellular organismal homeostasis	2	SOX9,DBH,ACP5,TMEM79,NAPSA,CD36,CRTC1,AQP1,MLXIPL,HFE,TRPV4,GATA2,LRRK1,CD34,RAC3,ACADVL,SLC22A5,RAB3D,PDK4,CTGF,IL20RA,ACACA,ALOXE3,CARTPT,CDHR1,COL14A1,COL2A1,TFRC,AHSG,VEGFA,COL11A2,AQP4,CIDEA,RBP4,BBS4,FH1,STK39,SLC28A2,GNAS,CAR2,DRAM2,AQP7,PRKAA2,STMN1,NCDN,NOS3,NMU,SPP1,NOX4,CALCA,SASH3,ADRB3,UBASH3B,TRF,RAC2,NDN,PPARGC1B,SCX,HTR2A,CCL5,APLN,SCD1,MC3R,BMP6,MUP4,ACACB,MRAP2,CNR1,ADRB2,KRT1,M…
1	TRUE	0.000152	179	3639	53	0.015	0.296	GO:0045055	BP	1	regulated exocytosis	7	TMEM79,SYT5,FCER1A,SYNGR3,STX1A,SNAP47,GATA2,STEAP2,ADORA2B,CRHR1,RAB3D,CALM3,CACNA1G,RAB15,TRIM9,CHGA,CRHBP,CACNA1I,PREPL,SYT4,STXBP1,SYT13,SNAP25,NAPB,PEX5L,SYT6,FGR,CDK5,RPH3A,SYT3,LAT,RIMS3,RAC2,CPLX1,PLA2G3,SYT1,RIMS2,SCAMP5,NPPA,PRRT2,BAIAP3,SYNGR2,CCR2,DOC2A,CADPS,RAB31,PCLO,UNC13C,SYT9,NLGN1,SYT11,RAB26,CDK5R2
1	TRUE	0.000153	157	3639	48	0.013	0.306	GO:0097164	BP	1	ammonium ion metabolic process	1	TH,DBH,PON1,TRH,CPT1C,SLC22A5,DEGS2,HTR1A,PDE1B,CHKB,ACHE,PLA2G7,SLC5A7,PAOX,NR4A2,CRAT,BCHE,NPR1,CHRNB2,TACR3,FABP3,AKR1B8,ATP2B2,CBR4,APOA5,APOA1,ACSL3,SGPP2,LPCAT2,PLA2G3,SNCB,PCYT1B,GCH1,SCARB1,ACER2,ENPP6,GPR37,TPH1,APOC1,HTR2C,DAO,AGTR1A,ABAT,GRIN2A,CHPT1,CYP2D22,ACADM,AGTR2
1	TRUE	0.000153	144	3639	45	0.012	0.312	GO:0002792	BP	1	negative regulation of peptide secretion	2	VPREB3,NR1H3,CRHR2,PDE1C,KCNQ1,CD34,SRGN,FKBP1B,RSAD2,RHBDF2,CARTPT,CRHBP,PDE8B,STXBP5L,TNFRSF21,SYT4,CIDEA,CD74,ANXA1,IL33,FN1,ACVR1C,PTPN22,HADH,PPP3CA,UTS2,IDH2,CX3CL1,APOA1,ADRA2A,NOV,BANK1,SRCIN1,ABCC8,MUP4,NR1H4,CRH,GHSR,VSNL1,MUP5,LEP,SYT11,MUP20,MUP19,LRRC32
1	TRUE	0.000158	86	3639	31	0.009	0.36	GO:0048644	BP	1	muscle organ morphogenesis	4	TCAP,MYL2,ADARB1,RYR2,GATA4,ANKRD1,COL3A1,TNNT2,VANGL2,ENG,XIRP2,SMTNL1,DLL4,MYLK2,SERP1,COL11A1,TNNI3,MYF6,MYH6,PKP2,FOXC2,POU4F1,FOXC1,TTN,MYH7,DSP,MYL3,NRG1,TCF15,ACTC1,TNNC1
1	TRUE	0.000167	234	3639	65	0.018	0.278	GO:0048738	BP	1	cardiac muscle tissue development	5	TBX2,MEF2C,GATA6,TCAP,MYL2,TBX5,TBX3,MYH11,TRIP10,IGF1,SGCD,MYOCD,SAV1,RYR2,GATA4,FGF9,COL14A1,POPDC2,VEGFA,PIM1,ANKRD1,RBP4,CASP8,TNNT2,ENG,XIRP2,DLL4,MYLK2,COL11A1,PDLIM5,CSRP3,NOX4,PAK1,AGT,TGFBR2,SGCG,TNNI3,FGF1,KCNK2,AW551984,RGS4,PLN,MYH6,NPPA,PKP2,ADRA1A,FOXC2,POU4F1,FOXC1,TTN,ACTN2,MYH7,DSP,MYL3,LRRC10,AKAP6,CAV3,ACADM,NRG1,AKAP13,AGTR2,ACTC1,BVES,MYO18B,TNNC1
1	TRUE	0.000171	162	3639	49	0.013	0.302	GO:0043271	BP	1	negative regulation of ion transport	3	CALM1,CRHR2,CYP4F18,GSTM7,TRH,CAV1,KCNQ1,MMP9,CRHR1,CALM3,TRDN,FKBP1B,AKAP5,SFRP4,REM2,FGF12,ADCYAP1,GABBR1,HTR7,SERPINE2,STK39,OPRL1,KCNAB1,CASQ2,NOS3,PRKG2,GPM6B,GNAO1,HTR2A,TWIST1,CALM2,HRC,KCNH2,RGS4,PLN,HRH3,THBS1,NPY5R,CNR1,OSR1,HAMP,ACTN2,GRM7,ABAT,LEP,CAV3,AGTR2,ANK3,KCNE1L
1	TRUE	0.000175	377	3639	95	0.026	0.252	GO:0070997	BP	1	neuron death	3	NGFR,SERPINF1,SHH,NES,MEF2C,SOD2,GABRB2,CD34,MAPT,CRHR1,FIS1,FYN,IGF1,UNC5B,ADORA2A,ADARB1,BTG2,LGMN,CHGA,PLAU,CLU,NEFL,PPARA,HDAC7,UBE2V2,APP,FAIM2,ACHE,SLC25A27,TNFRSF21,VEGFA,PPP2R2B,FAS,PITX3,AGAP2,NRP1,CASP8,TRP53BP2,SLC30A10,STXBP1,NR4A2,GRIN1,MDK,TYRO3,TRIM2,CASP6,NTRK1,EPHA7,CDK5,CRMP1,CIT,CHL1,PTPN5,PAK3,MT3,CX3CL1,EPHB1,PTPRF,GABRB3,SNCB,CCL5,MEOX2,MAG,AIFM1,VSTM2L,GDF5,NOS1AP,SCT,UCN,I…
1	TRUE	0.000175	377	3639	95	0.026	0.252	GO:0001667	BP	1	ameboidal-type cell migration	5	FAP,PPARG,PDGFB,ACVRL1,SOX9,SERPINF1,TIMP1,ITGB7,SHH,KLF4,STAT5A,AQP1,MEF2C,TEK,EPHA2,HYAL1,PHOX2B,GATA2,LAMA5,WNT11,CD40,MMP9,MAP2K3,DCN,KITL,IGF1,SGPL1,PECAM1,ITGB4,LGMN,EVL,HDAC7,ROBO1,CXCL13,SMOC2,VEGFA,CYP1B1,SOX8,ANXA1,NRP1,SOX17,FN1,HTR2B,DDR2,PKN3,ACVR1C,DLL4,EFNA1,UTS2,NOS3,EPHB4,TACR1,WNT7A,RET,PLXND1,ARHGDIB,PAK1,EFNB1,PAK3,ARHGAP4,ANGPT2,SLIT2,AGT,ETS1,APOA1,TGFBR2,PRR5L,SOX10,GBX2,TB…
1	TRUE	0.000175	239	3639	66	0.018	0.276	GO:0050864	BP	1	regulation of B cell activation	5	TBX21,STAT6,STAT5A,PTPN6,IL27RA,MEF2C,CD40,TNFAIP3,ZFP36L1,TFRC,TNFRSF21,CD74,FAS,PTPRC,CHRNB2,UNG,SASH3,IL2RG,FOXJ1,CARD11,BANK1,TRP53BP1,NOD2,PKN1,ENSMUST00000103291,ENSMUST00000103299,ENSMUST00000103423,ENSMUST00000103481,ENSMUST00000103483,ENSMUST00000103486,ENSMUST00000103504,ENSMUST00000103518,ENSMUST00000103540,ENSMUST00000103749,ENSMUST00000103523,ENSMUST00000103513,ENSMUST00000103547,ENS…
1	TRUE	0.000177	115	3639	38	0.01	0.33	GO:0032411	BP	1	positive regulation of transporter activity	4	CALM1,PON1,GSTM7,HAP1,SYNGR3,CASQ1,STAC2,CACNB4,SGK2,CACNG2,CALM3,TRDN,RGS9,CACNG4,RYR2,HCN1,ARC,EHD3,ATP1B1,STK39,TESC,ANK2,KCNC2,CALM2,ABCC8,STAC3,ATP1B2,NPPA,ADRB2,KCNA1,PIRT,ACTN2,RNF207,KCNC1,AKAP6,CACNG3,ANK3,LRRC55
1	TRUE	0.00018	35	3639	17	0.005	0.486	GO:0032228	BP	1	regulation of synaptic transmission, GABAergic	6	HAP1,ADORA2A,STXBP1,CAR2,TACR1,SLC6A1,CCKBR,CNTNAP4,PLCL1,NPY5R,CNR1,ADRA1A,NPAS4,OXTR,NLGN2,TAC1,NLGN1
1	TRUE	0.000183	16317	3639	2805	0.771	0.172	GO:0009987	BP	1	cellular process	1	CAV2,KLF6,TBX2,NGFR,WNT3,TH,TSPAN32,GLRA1,TRIM25,DGKE,CDH4,CKMT1,BCL6B,FAP,EGFL6,LCK,PPARG,PDGFB,ACVRL1,ITGA5,GABRA2,SOX9,SEMA4F,HK2,SEZ6,HAAO,ABHD15,HOXB6,SERPINF1,SLC5A5,DLG3,DBH,VPREB3,HOXA10,S100A4,B9D1,COL6A1,TIMP1,CALM1,UHRF1,GABRG1,CKB,ITGB7,RARG,RND2,SYNC,ACP5,CNN1,UBE2C,TMEM79,COL18A1,TBX21,TUBB6,IRX2,COL1A1,SGCA,NRIP2,TUBB5,ACAP1,TCEA3,HOXC11,IL16,TSPAN33,FOLH1,CLPB,SLC1A5,VWF,TACO1,GRI…
1	TRUE	0.000183	358	3639	91	0.025	0.254	GO:0022407	BP	1	regulation of cell-cell adhesion	3	LCK,TBX21,SHH,KLF4,IL7R,EFNB3,STAT5A,PTPN6,TNFSF14,EPHB3,HFE,CAV1,TRPV4,CD83,TNR,CD274,C1QTNF1,ALOX15,TNFAIP3,IGF1,ADORA2A,FSTL3,HSP90AA1,FAM49B,PPARA,TFRC,ADIPOQ,CXCL13,TNFRSF21,VEGFA,CD74,ANXA1,CD5,CD6,ZAP70,SERPINE2,PTPRC,KIFAP3,ITGA6,JAG1,PTPN22,EPHA7,PRKCZ,MAD1L1,DTX1,EPHB4,SWAP70,SASH3,EFNB1,IL2RG,IL15,CX3CL1,THY1,UBASH3B,ETS1,APOA1,TGFBR2,FOXJ1,DPP4,CCL5,NFKBIZ,CCL2,CARD11,H2-AA,VNN1,CCR7,…
1	TRUE	0.000184	244	3639	67	0.018	0.275	GO:0110053	BP	1	regulation of actin filament organization	3	SCIN,CCL24,TMOD4,SPIRE2,FHOD1,WNT11,ALOX15,WASF1,CTGF,PFN4,CCL11,PECAM1,EVL,HCLS1,LIMA1,SPIRE1,BBS4,AVIL,NRP1,TMEFF2,ABI2,FMN2,STMN1,CIT,LIMK1,ELN,LMOD2,ADD2,TACR1,CLEC2I,NOX4,PAK1,SWAP70,WAS,PAK3,FLNA,SLIT2,CX3CL1,APOA1,TMOD2,KANK2,PPP1R9A,ARHGEF5,DBN1,KANK4,PLEKHG2,SSH2,RGS4,LPAR1,SYNPO2L,PREX1,KANK3,ID1,SYNPO,LMOD3,SHROOM2,PPM1E,ACTN2,ARHGEF15,CAPG,MAGEL2,TAC1,CDC42EP5,TMSB15L,TMSB15B2,GM1987,…
1	TRUE	0.000185	56	3639	23	0.006	0.411	GO:0071242	BP	1	cellular response to ammonium ion	5	GABRB2,GABRA1,LY6G6E,GABRG2,CRHBP,LY6H,HTR2B,LYPD1,CHRNA4,CHRNB2,CASP6,HCN3,GABRB1,RGS10,GABRB3,KCNC2,RGS8,ID1,CHRM2,CHRM3,CDK5R1,CRH,KCNQ3
1	TRUE	0.000185	17	3639	11	0.003	0.647	GO:0032291	BP	1	axon ensheathment in central nervous system	7	CNTNAP1,ID4,CLU,PLP1,SOX10,FA2H,MAG,NKX6-2,KCNJ10,HES5,CNTN2
1	TRUE	0.000185	17	3639	11	0.003	0.647	GO:0022010	BP	1	central nervous system myelination	6	CNTNAP1,ID4,CLU,PLP1,SOX10,FA2H,MAG,NKX6-2,KCNJ10,HES5,CNTN2
1	TRUE	0.000185	17	3639	11	0.003	0.647	GO:0021681	BP	1	cerebellar granular layer development	3	FAIM2,NRXN1,SERPINE2,MDK,WNT7A,ATP2B2,CBLN1,CEND1,KNDC1,GRID2,TTBK2
1	TRUE	0.000185	56	3639	23	0.006	0.411	GO:0015800	BP	1	acidic amino acid transport	8	SLC25A18,SLC1A2,SLC1A6,TRH,SLC13A3,SLC17A8,ADORA2A,DPYSL2,SYT4,GABBR1,APBA1,SLC1A1,STXBP1,SLC7A11,SLC6A1,CCK,HRH3,KMO,NPY5R,KCNJ10,NTRK2,GRM7,ABAT
1	TRUE	0.000185	17	3639	11	0.003	0.647	GO:0014061	BP	1	regulation of norepinephrine secretion	5	CRHR2,STX1A,ADORA2B,ADORA2A,AGT,P2RY12,HRH3,OXTR,CRH,GHSR,AGTR2
1	TRUE	0.000185	17	3639	11	0.003	0.647	GO:0033539	BP	1	fatty acid beta-oxidation using acyl-CoA dehydrogenase	7	ETFB,ACADVL,ACOX2,ACADL,ACOXL,ETFDH,ACADS,ETFA,ACAD12,ACADM,ACAD11
1	TRUE	0.000186	107	3639	36	0.01	0.336	GO:0051588	BP	1	regulation of neurotransmitter transport	4	CRHR2,MEF2C,TRH,STX1A,CALM3,ADORA2A,SLC36A2,SLC6A4,GFAP,HTR1A,PREPL,GRM8,SYT4,GABBR1,HTR7,STXBP1,NAPB,KCNC4,SLC6A1,GPM6B,PPP1R9A,RIMS3,APLN,RIMS2,SV2A,RGS4,HRH3,KMO,HTR2C,NPPA,BAIAP3,CRH,NTRK2,ABAT,ICA1,NLGN1
1	TRUE	0.000191	103	3639	35	0.01	0.34	GO:0032526	BP	1	response to retinoic acid	5	PPARG,SOX9,SERPINF1,RARG,COL1A1,KLF4,AQP1,MEF2C,TEK,SLC6A4,PTCH1,GATA4,WNT7B,SYNJ1,DUSP1,PDGFRB,RBP4,GDAP1,LTK,PCK1,TESC,RET,TEAD2,FGFR2,TIE1,CCL2,RORB,ACER2,BMP6,ATP1A3,MILL2,OSR1,LEP,CYP26B1,ADH1
1	TRUE	0.000191	203	3639	58	0.016	0.286	GO:0030278	BP	1	regulation of ossification	3	SOX9,MEF2C,ACTN3,TWIST2,GDPD2,IGF1,SRGN,RSAD2,ID4,ENSMUST00000110042,PTCH1,PDLIM7,GDF10,WNT7B,HDAC7,AHSG,VEGFA,PKDCC,LIMD1,IGFBP5,NPPC,UCMA,DDR2,JAG1,GFRA4,GNAS,ECM1,CYR61,HEMGN,TACR1,MGP,CALCA,GPM6B,CEBPA,TWIST1,RORB,SMAD6,TOB1,HAND2,BMP6,TPH1,KREMEN2,ID1,ADRB2,OMD,OSR1,TOB2,CITED1,BMPR1B,NELL1,CEBPB,KL,TAC1,SOX11,DHRS3,ZBTB16,CEBPD,IFI204
1	TRUE	0.000199	42	3639	19	0.005	0.452	GO:0010518	BP	1	positive regulation of phospholipase activity	7	APOC2,PDGFRB,HTR2B,CYR61,HPCA,PRKCZ,FLT1,ADCYAP1R1,FGFR2,AGT,HTR2A,CCL5,NMUR2,LPAR1,ADRA1A,AGTR1A,FGFR3,TXK,CAMK2B
1	TRUE	0.000202	60	3639	24	0.007	0.4	GO:0060997	BP	1	dendritic spine morphogenesis	8	EPHB3,DLG4,CTNND2,ARC,NGEF,ITPKA,EFNA1,PDLIM5,LRP8,CDK5,WNT7A,PAK3,EPHB1,PPP1R9A,ARHGAP44,DBN1,ZFP365,SRCIN1,DNM3,CUX2,CDK5R1,CAMK2B,NLGN1,XLR4B
1	TRUE	0.000202	60	3639	24	0.007	0.4	GO:0043949	BP	1	regulation of cAMP-mediated signaling	6	CALM1,CRHR2,APLP1,ADORA2B,CRHR1,CALM3,ADCYAP1,SCTR,GNAS,OPRL1,PEX5L,PF4,CXCL9,ADCYAP1R1,CALM2,SCT,LPAR1,UCN,MRAP,MRAP2,GPR61,CRH,CXCR3,GNAI1
1	TRUE	0.000216	133	3639	42	0.012	0.316	GO:0003206	BP	1	cardiac chamber morphogenesis	5	TBX2,MEF2C,GATA6,TEK,MYL2,WNT11,TBX5,TBX3,SAV1,RYR2,GATA4,FGF9,RBP4,NRP1,TNNT2,VANGL2,ENG,JAG1,DLL4,COL11A1,CYR61,NOS3,SLIT2,TGFBR2,TNNI3,SMAD6,CPE,HAND2,MYH6,PKP2,NPY5R,FOXC2,POU4F1,FOXC1,MYH7,DSP,MYL3,CAV3,NRG1,SOX11,DHRS3,TNNC1
1	TRUE	0.000219	20	3639	12	0.003	0.6	GO:0031290	BP	1	retinal ganglion cell axon guidance	9	SEMA4F,EPHB3,NRCAM,VEGFA,SLIT1,NRP1,EPHA7,SLIT2,POU4F2,ISL2,EPHB1,BMPR1B
1	TRUE	0.000219	29	3639	15	0.004	0.517	GO:0002026	BP	1	regulation of the force of heart contraction	5	CAV1,MYL2,CHGA,RYR2,NOS3,CSRP3,ATP1A1,APLN,PLN,MYH6,ADRB2,ADRA1A,MYH7,MYL3,MYL4
1	TRUE	0.000219	20	3639	12	0.003	0.6	GO:0060314	BP	1	regulation of ryanodine-sensitive calcium-release channel activity	4	CALM1,GSTM7,CALM3,TRDN,JSRP1,FKBP1B,JPH3,CASQ2,CALM2,HRC,PLN,AKAP6
1	TRUE	0.00022	394	3639	98	0.027	0.249	GO:0001819	BP	1	positive regulation of cytokine production	4	CD36,CRHR2,STAT5A,FCER1A,IL27RA,TEK,CYBA,GPRC5B,MCOLN2,TRPV4,CYBB,CD83,LPL,WNT11,LBP,CD34,CD274,MAPKAPK2,CD40,ADORA2B,RSAD2,IRF4,GATA4,CLU,FAM49B,GSDMD,ADIPOQ,CLEC4N,NFATC4,CYP1B1,C3,ADCYAP1,TSLP,LTB,CD74,ANXA1,CD6,IL33,IRF7,IL18R1,IL1R1,HTR2B,AGPAT2,FCNA,PRG2,POSTN,PTPN22,CD2,IL6RA,FGR,PRKCZ,PF4,ATP6AP2,SASH3,CD209D,IL15,CX3CL1,CADM1,RNF125,CASP4,ADRA2A,GPSM3,CCL5,HPSE,CCL2,TWIST1,LUM,CARD11,SER…
1	TRUE	0.00022	1161	3639	246	0.068	0.212	GO:0031401	BP	1	positive regulation of protein modification process	3	CAV2,LCK,PDGFB,ACVRL1,ITGA5,SOX9,DLG3,CALM1,SNX9,CD36,CRHR2,CCL24,FCER1A,MEF2C,TEK,HFE,CAV1,GPRC5B,CCL8,RARRES2,CLIP3,TRPV4,CAMTA1,LRRK1,TTBK1,WNT11,C1QTNF1,IGFBP4,CD40,MMP9,ACSL1,WWC1,ALOX15,CCL6,MAP2K3,CCL9,CALM3,GRM1,FYN,KITL,CTGF,IGF1,SEPT4,NTSR2,FAM20A,CCL11,PECAM1,CAMKK1,DLG4,AKAP5,HSP90AA1,ENSMUST00000110042,ROR2,CARTPT,THBS4,GDF10,GATA4,FGF9,CLU,GFRA2,RIPK3,WNT7B,XRCC6,MAPK8IP2,TNK2,HCLS1…
1	TRUE	0.000225	307	3639	80	0.022	0.261	GO:0006732	BP	1	coenzyme metabolic process	2	HK2,HAAO,FOLH1,GNMT,CYP4F18,ENO2,DLST,MLXIPL,MTHFD2,ACTN3,PDK1,QDPR,ALDOC,ACSL1,PDK4,VNN3,IGF1,ALDH1L2,ACSL6,PGAM2,ACACA,NAMPT,PFKP,ACOT2,ACOT12,OXSM,PPARA,DGAT1,EHHADH,GPD1,NUDT12,CBR2,FASN,MDH1B,GPD2,KYNU,ACSS1,PRKAA2,SCP2,KCNAB2,ACOT7,PGD,H6PD,NMNAT1,NADK,IDH2,DGAT2,ACSM3,ACSM5,PDHA1,NUDT7,PGLS,ACAT1,IDH3A,ME1,NMNAT3,HTR2A,PDK3,ACAA2,VNN1,GCH1,MOCOS,KMO,COQ10A,FMO2,FMO1,GCK,ACACB,BHMT2,NMNAT2,…
1	TRUE	0.000229	26	3639	14	0.004	0.538	GO:0051968	BP	1	positive regulation of synaptic transmission, glutamatergic	7	TNR,ADORA2A,ROR2,NRXN1,ADCYAP1,GRIA4,STXBP1,NTRK1,CCKBR,KMO,OXTR,NLGN2,NTRK2,NLGN1
1	TRUE	0.000229	26	3639	14	0.004	0.538	GO:0009713	BP	1	catechol-containing compound biosynthetic process	2	TH,DBH,CRHR2,NR4A2,GCH1,HAND2,PNMT,GPR37,DAO,AGTR1A,KL,CYP2D22,AGTR2,INSM1
1	TRUE	0.000229	26	3639	14	0.004	0.538	GO:0042423	BP	1	catecholamine biosynthetic process	3	TH,DBH,CRHR2,NR4A2,GCH1,HAND2,PNMT,GPR37,DAO,AGTR1A,KL,CYP2D22,AGTR2,INSM1
1	TRUE	0.000229	26	3639	14	0.004	0.538	GO:1903514	BP	1	release of sequestered calcium ion into cytosol by endoplasmic reticulum	4	CALM1,GSTM7,CASQ1,CALM3,TRDN,FKBP1B,RYR2,CASQ2,RYR1,ANK2,DHRS7C,CALM2,HRC,PLN
1	TRUE	0.000233	39	3639	18	0.005	0.462	GO:0015804	BP	1	neutral amino acid transport	8	SLC1A5,SLC6A15,SLC36A2,SERINC5,SLC38A1,SLC1A1,SLC43A1,SLC6A17,SLC6A9,SLC7A10,SLC38A5,SLC6A20A,SLC32A1,RGS4,SLC6A5,SLC7A5,SLC6A7,LEP
1	TRUE	0.000233	39	3639	18	0.005	0.462	GO:0033628	BP	1	regulation of cell adhesion mediated by integrin	3	PTPN6,EPHA2,RAC3,PLAU,CXCL13,CYP1B1,EFNA1,EPHA8,TESC,RET,SWAP70,DPP4,CCL5,P2RY12,SERPINE1,ACER2,FOXC2,GM1987
1	TRUE	0.000233	39	3639	18	0.005	0.462	GO:0042417	BP	1	dopamine metabolic process	2	TH,DBH,HTR1A,PDE1B,NR4A2,NPR1,CHRNB2,TACR3,SNCB,GCH1,GPR37,HTR2C,DAO,AGTR1A,ABAT,GRIN2A,CYP2D22,AGTR2
1	TRUE	0.000239	46	3639	20	0.005	0.435	GO:0098815	BP	1	modulation of excitatory postsynaptic potential	2	STX1A,DLG4,APP,NRXN1,CELF4,GRIN1,CHRNA4,PRKCZ,WNT7A,DMPK,CBLN1,DBN1,RIMS2,RGS4,CUX2,ADRB2,NETO1,NLGN2,GRIN2A,NLGN1
1	TRUE	0.000244	138	3639	43	0.012	0.312	GO:0001935	BP	1	endothelial cell proliferation	3	CAV2,NGFR,PPARG,PDGFB,ACVRL1,STAT5A,PGF,CCL24,MEF2C,TEK,EPHA2,CYBA,CAV1,GATA2,CD34,IGF1,CCL11,THBS4,VEGFA,XDH,HTR2B,ENG,DLL4,ECM1,FLT1,PLXNB3,APOA1,CCL2,APLN,LRG1,VASH2,PPP1R16B,SCARB1,BMP6,THBS1,PRKD2,AGTR1A,CXCR3,SCG2,GHSR,ATPIF1,LEP,CXCL12
1	TRUE	0.000247	96	3639	33	0.009	0.344	GO:0061326	BP	1	renal tubule development	4	SOX9,IRX2,SHH,AQP1,PGF,MEF2C,LAMA5,WNT11,LHX1,LGR5,PTCH1,WNT7B,VEGFA,SOX8,MAGED1,EYA1,PAX8,JAG1,CALB1,COL4A1,AGT,ACAT1,FGF1,HOXA11,HOXB7,GREB1L,POU3F3,HES5,OSR1,AGTR1A,CITED1,SIX1,AGTR2
1	TRUE	0.000247	96	3639	33	0.009	0.344	GO:0006641	BP	1	triglyceride metabolic process	5	NR1H3,CD36,APOC2,LIPE,CAV1,PLIN5,MOGAT1,LPL,ACSL1,ACSL6,LPIN1,DGAT1,C3,CYP2E1,PNPLA2,LPIN3,PCK1,ANGPTL3,DGAT2,APOA5,APOA1,ABHD5,MGLL,TNXB,THRSP,SCD1,SCARB1,APOC1,APOBEC1,PNPLA3,APOBR,MOGAT2,CAV3
1	TRUE	0.00025	92	3639	32	0.009	0.348	GO:0022600	BP	1	digestive system process	1	SOX9,NR1H3,CD36,CRHR2,AQP1,KCNQ1,SLC22A5,NPR3,DGAT1,RBP4,OPRK1,STK39,OPRL1,NMU,TACR1,CCKBR,APOA5,APOA1,SCARB1,F11R,SCT,UCN,CHRM3,OXTR,CRH,GHSR,MOGAT2,KCNN4,NOD2,LEP,TAC1,PBLD1
1	TRUE	0.000252	88	3639	31	0.009	0.352	GO:1990868	BP	1	response to chemokine	5	CCL24,CCL8,CCL6,CCL9,CCL11,ROBO1,CXCL13,CXCL5,PPBP,PF4,CXCL9,CCR9,SLIT2,CX3CL1,CCL17,CCL5,CCL7,CCL2,CCR7,CCR6,CXCR4,CXCR5,CXCR6,CCR2,CXCR3,FOXC1,DOCK8,CX3CR1,CXCL12,GM13304,GM1987
1	TRUE	0.000252	88	3639	31	0.009	0.352	GO:1990869	BP	1	cellular response to chemokine	6	CCL24,CCL8,CCL6,CCL9,CCL11,ROBO1,CXCL13,CXCL5,PPBP,PF4,CXCL9,CCR9,SLIT2,CX3CL1,CCL17,CCL5,CCL7,CCL2,CCR7,CCR6,CXCR4,CXCR5,CXCR6,CCR2,CXCR3,FOXC1,DOCK8,CX3CR1,CXCL12,GM13304,GM1987
1	TRUE	0.000252	84	3639	30	0.008	0.357	GO:0106027	BP	1	neuron projection organization	5	EPHB3,FYN,DLG4,LGMN,CTNND2,ARC,APP,NGEF,GRIN1,ITPKA,EFNA1,PDLIM5,LRP8,CDK5,WNT7A,PAK3,EPHB1,PPP1R9A,ARHGAP44,DBN1,ZFP365,SRCIN1,DNM3,ATP1A3,CUX2,CDK5R1,CAMK2B,NLGN1,XLR4B,PRNP
1	TRUE	0.000252	88	3639	31	0.009	0.352	GO:0055006	BP	1	cardiac cell development	4	TCAP,MYL2,TBX3,MYH11,TRIP10,IGF1,MYOCD,GATA4,COL14A1,POPDC2,VEGFA,PDCD4,JAG1,PDLIM5,CSRP3,PAK1,AGT,SMAD6,RGS4,MYH6,NPPA,ADRA1A,TTN,ACTN2,LRRC10,AKAP6,CAV3,AGTR2,ACTC1,BVES,MYO18B
1	TRUE	0.000254	500	3639	119	0.033	0.238	GO:1905114	BP	1	cell surface receptor signaling pathway involved in cell-cell signaling	5	WNT3,GLRA1,SOX9,SEZ6,COL1A1,GRIA3,SHH,KLF4,MEF2C,STX1A,CAV1,GPRC5B,LRRK1,WNT11,GLRA2,APC2,LGR5,ADORA2A,GRIA1,ATP6V1C2,SDC1,GRIN2C,HOXB9,DLG4,RYR2,SFRP4,ROR2,DEPDC1B,GATA4,FGF9,SCEL,CTNND2,WNT7B,MAPK8IP2,APP,GRIK1,NFATC4,SLC29A1,NRXN1,ATP6V0C,CELF4,CCNY,CDH2,BTRC,LIMD1,GRIA4,SOX17,WNT10A,CHRND,VANGL2,GRIN1,FRZB,USP8,CHRNA4,TNIK,IFT80,CHRNB2,EGF,GLRB,DKK2,PPP3CA,PRKAA2,CDK5,PRKCZ,WNT7A,GRIN2B,PTPRO…
1	TRUE	0.000255	169	3639	50	0.014	0.296	GO:0071772	BP	1	response to BMP	3	ACVRL1,SOX9,GATA6,HTRA1,HFE,CAV1,PHOX2B,FSTL3,ENSMUST00000106778,RYR2,SFRP4,ROR2,FST,GDF10,GATA4,SKOR1,COL2A1,PDCD4,RNF165,ENG,FBN1,SMAD9,CYR61,HTRA3,TGFBR3,ZCCHC18,ADAMTS7,RBPMS2,INHA,SCX,ZCCHC12,SMAD6,TOB1,GDF5,HFE2,GDF15,BMP6,MYH6,KCND3,FAM83G,ID1,HES5,VSTM2A,GREM2,VWC2,BMPR1B,KCP,SOX11,SKOR2,GDF1
1	TRUE	0.000255	169	3639	50	0.014	0.296	GO:0071773	BP	1	cellular response to BMP stimulus	6	ACVRL1,SOX9,GATA6,HTRA1,HFE,CAV1,PHOX2B,FSTL3,ENSMUST00000106778,RYR2,SFRP4,ROR2,FST,GDF10,GATA4,SKOR1,COL2A1,PDCD4,RNF165,ENG,FBN1,SMAD9,CYR61,HTRA3,TGFBR3,ZCCHC18,ADAMTS7,RBPMS2,INHA,SCX,ZCCHC12,SMAD6,TOB1,GDF5,HFE2,GDF15,BMP6,MYH6,KCND3,FAM83G,ID1,HES5,VSTM2A,GREM2,VWC2,BMPR1B,KCP,SOX11,SKOR2,GDF1
1	TRUE	0.000271	36	3639	17	0.005	0.472	GO:0007271	BP	1	synaptic transmission, cholinergic	8	LAMA2,ADORA2A,SLC5A7,CHRND,LYPD1,CHRNA4,CHRNB2,UTS2,TACR1,CHRNA6,CHRNB1,HTR2C,CHRM2,CHRM3,MUSK,CAMK2B,TAC1
1	TRUE	0.000271	36	3639	17	0.005	0.472	GO:0048265	BP	1	response to pain	3	DBH,CRHR1,THBS4,HTR7,NTRK1,TACR1,RET,CALCA,NMUR2,GCH1,UCN,TSPO,PIRT,CRH,SLC6A2,TAC1,KCNIP3
1	TRUE	0.000275	10	3639	8	0.002	0.8	GO:0048934	BP	1	peripheral nervous system neuron differentiation	5	ETV1,NEFH,HAND2,HOXD9,ONECUT2,POU4F1,HOXD10,NTRK2
1	TRUE	0.000275	10	3639	8	0.002	0.8	GO:0048935	BP	1	peripheral nervous system neuron development	5	ETV1,NEFH,HAND2,HOXD9,ONECUT2,POU4F1,HOXD10,NTRK2
1	TRUE	0.000275	224	3639	62	0.017	0.277	GO:0048705	BP	1	skeletal system morphogenesis	4	SOX9,HOXB6,RARG,ACP5,COL1A1,HOXC11,MEF2C,TEK,ACTN3,TBX1,HYAL1,TRPV4,LHX1,CTGF,SGPL1,SFRP4,ROR2,COL2A1,VEGFA,CBS,COL11A2,EYA1,NPPC,HOXD8,GNAS,IFT80,TBX15,COL11A1,WNT7A,ACAN,FGFR2,MMP2,COMP,DSCAML1,TGFBR2,INPPL1,PPARGC1B,SCX,TWIST1,HOXA11,HOXB5,HOXB7,BMP6,HOXD9,COL27A1,FOXC2,RIPPLY2,OSR1,FOXC1,HOXD10,SIX1,BMPR1B,GHR,HOXB8,FREM1,CYP26B1,SOX11,HHIP,DHRS3,TCF15,SERPINH1,SPEF2
1	TRUE	0.000275	50	3639	21	0.006	0.42	GO:0043268	BP	1	positive regulation of potassium ion transport	5	KCNQ1,FHL1,OPRK1,ATP1B1,STK39,FLNA,ANK2,KCNC2,KCNH2,ABCC8,ATP1B2,NPPA,ADRB2,KCNA1,ACTN2,RNF207,KCNC1,DPP6,AKAP6,LRRC55,KCNE1L
1	TRUE	0.000275	10	3639	8	0.002	0.8	GO:0031034	BP	1	myosin filament assembly	1	TCAP,MYBPC1,MYOM1,RAP1GDS1,MYOM2,MYBPC2,TTN,MYBPHL
1	TRUE	0.000278	690	3639	156	0.043	0.226	GO:0090087	BP	1	regulation of peptide transport	4	VPREB3,NR1H3,SHH,CD36,CRHR2,PDE1C,TRH,TEK,HFE,DYNLL1,KCNQ1,TRPV4,GDI1,LPL,CD34,CD274,CD40,KIF3A,AKAP1,FIS1,STXBP5,FYN,IGF1,SRGN,ADORA2A,FKBP1B,RSAD2,RASL10B,LLGL2,RHBDF2,AKAP5,HSP90AA1,CARTPT,CRHBP,PDE8B,APOD,GSDMD,STXBP5L,HCLS1,ADIPOQ,CLEC4N,TNFRSF21,MYOM1,NRXN1,PKDCC,ADCYAP1,SYT4,TSLP,GABBR1,GRP,CIDEA,CD74,ANXA1,ANKRD1,IL33,RBP4,LYPLA1,FN1,HTR2B,PTPN14,ACVR1C,STOM,FCNA,PAX8,CAR2,PEX5L,POSTN,SER…
1	TRUE	0.000288	65	3639	25	0.007	0.385	GO:0032835	BP	1	glomerulus development	3	PDGFB,AQP1,NID1,MEF2C,TEK,CD34,LHX1,PECAM1,ADIPOQ,PDGFRB,VANGL2,JAG1,ENPEP,RET,PTPRO,IQGAP1,ANGPT2,FOXJ1,ACTA2,BASP1,FOXC2,OSR1,FOXC1,LAMB2,AGTR2
1	TRUE	0.000291	243	3639	66	0.018	0.272	GO:0050851	BP	1	antigen receptor-mediated signaling pathway	7	LCK,CD79A,PTPN6,SH2B2,MEF2C,CACNB4,FYN,TNFRSF21,ZAP70,PTPRC,PTPN22,STAP1,CLEC2I,CD19,THY1,NFKBIZ,CCR7,CD79B,PRKD2,KLHL6,PRKCB,KCNN4,TXK,ENSMUST00000103291,ENSMUST00000103299,ENSMUST00000103423,ENSMUST00000103481,ENSMUST00000103483,ENSMUST00000103486,ENSMUST00000103504,ENSMUST00000103518,ENSMUST00000103540,ENSMUST00000103749,PRNP,ENSMUST00000103523,ENSMUST00000103513,ENSMUST00000103547,ENSMUST0000…
1	TRUE	0.000301	122	3639	39	0.011	0.32	GO:0048675	BP	1	axon extension	5	WNT3,CDH4,SEMA4F,GDI1,TNR,MAPT,HSP90AA1,SEMA3G,DPYSL2,VEGFA,SLIT1,NRP1,FN1,OLFM1,DCLK1,CDK5,RUFY3,LIMK1,PAK1,PLXNB3,ARHGAP4,PLXNA3,SLIT2,POU4F2,MT3,MGLL,NDN,DBN1,NKX6-1,MAG,TRPC5,TRIM46,CDK5R1,DSCAM,SEMA5B,LAMB2,PLXNB1,CXCL12,NRG1
1	TRUE	0.000302	15	3639	10	0.003	0.667	GO:0035641	BP	1	locomotory exploration behavior	3	TNR,CRHR1,DLG4,SLC4A10,DPP4,PENK,CRH,NLGN2,LSAMP,GAD1
1	TRUE	0.000302	15	3639	10	0.003	0.667	GO:0014051	BP	1	gamma-aminobutyric acid secretion	9	TRH,CACNB4,GABBR1,APBA1,TRPC4,SLC6A1,SV2A,HRH3,HTR2C,ABAT
1	TRUE	0.000302	15	3639	10	0.003	0.667	GO:0032230	BP	1	positive regulation of synaptic transmission, GABAergic	7	HAP1,ADORA2A,CAR2,TACR1,CCKBR,ADRA1A,OXTR,NLGN2,TAC1,NLGN1
1	TRUE	0.000302	69	3639	26	0.007	0.377	GO:0099175	BP	1	regulation of postsynapse organization	5	FYN,ARC,CDH2,NGEF,GRIN1,ITPKA,EFNA1,PDLIM5,LRP8,CDK5,PTN,PAK3,PPP1R9A,ARHGAP44,DBN1,SRCIN1,DNM3,CUX2,CDK5R1,SHISA7,SHISA6,MUSK,CAMK2B,NLGN1,XLR4B,PRNP
1	TRUE	0.000302	15	3639	10	0.003	0.667	GO:0009081	BP	1	branched-chain amino acid metabolic process	1	STAT5A,ALDH6A1,MCCC1,BCAT1,BCKDK,BCAT2,ACAT1,HIBCH,GHR,BCKDHA
1	TRUE	0.000309	33	3639	16	0.004	0.485	GO:0019432	BP	1	triglyceride biosynthetic process	4	NR1H3,PLIN5,MOGAT1,LPL,ACSL1,ACSL6,LPIN1,DGAT1,C3,LPIN3,PCK1,DGAT2,THRSP,SCARB1,PNPLA3,MOGAT2
1	TRUE	0.000315	157	3639	47	0.013	0.299	GO:1903169	BP	1	regulation of calcium ion transmembrane transport	7	CALM1,GSTM7,PTPN6,CYBA,HAP1,CASQ1,STAC2,CACNB4,CRHR1,CALM3,TRDN,FYN,JSRP1,FKBP1B,CACNG1,RYR2,REM2,EHD3,JPH3,ATP1B1,OPRL1,PTPN22,CASQ2,HPCA,CXCL9,CLEC4B1,CD19,CX3CL1,THY1,UBASH3B,ANK2,DHRS7C,MYO5A,CALM2,HRC,NOS1AP,PLN,STAC3,NPPA,SLN,GJC2,ADRB2,CXCR3,AKAP6,CAV3,AHNAK,PRNP
1	TRUE	0.000315	202	3639	57	0.016	0.282	GO:0050871	BP	1	positive regulation of B cell activation	6	TBX21,STAT6,STAT5A,MEF2C,CD40,TFRC,CD74,PTPRC,CHRNB2,UNG,SASH3,IL2RG,CARD11,TRP53BP1,NOD2,ENSMUST00000103291,ENSMUST00000103299,ENSMUST00000103423,ENSMUST00000103481,ENSMUST00000103483,ENSMUST00000103486,ENSMUST00000103504,ENSMUST00000103518,ENSMUST00000103540,ENSMUST00000103749,ENSMUST00000103523,ENSMUST00000103513,ENSMUST00000103547,ENSMUST00000103535,ENSMUST00000103472,ENSMUST00000103521,ENSMU…
1	TRUE	0.000319	81	3639	29	0.008	0.358	GO:0035383	BP	1	thioester metabolic process	2	DLST,PDK1,ACSL1,PDK4,ACSL6,ACACA,ACOT2,ACOT12,OXSM,DGAT1,EHHADH,FASN,KYNU,ACSS1,SCP2,ACOT7,DGAT2,ACSM3,ACSM5,PDHA1,NUDT7,ACAT1,PDK3,ACAA2,ACACB,ACOT4,CES1D,SUCLG2,MLYCD
1	TRUE	0.000319	81	3639	29	0.008	0.358	GO:0006637	BP	1	acyl-CoA metabolic process	1	DLST,PDK1,ACSL1,PDK4,ACSL6,ACACA,ACOT2,ACOT12,OXSM,DGAT1,EHHADH,FASN,KYNU,ACSS1,SCP2,ACOT7,DGAT2,ACSM3,ACSM5,PDHA1,NUDT7,ACAT1,PDK3,ACAA2,ACACB,ACOT4,CES1D,SUCLG2,MLYCD
1	TRUE	0.000323	184	3639	53	0.015	0.288	GO:0001649	BP	1	osteoblast differentiation	4	WNT3,COL1A1,SHH,MEF2C,EPHA2,TWIST2,WNT11,GDPD2,IGF1,ID4,ENSMUST00000110042,PTCH1,PDLIM7,GDF10,FGF9,WNT7B,HDAC7,DHH,ACHE,VEGFA,SOX8,COL11A2,GABBR1,LIMD1,IGFBP5,NPPC,UCMA,DDR2,JAG1,GNAS,IFT80,CYR61,HEMGN,SPP1,CEBPA,TWIST1,RORB,SMAD6,TOB1,HAND2,BMP6,ID1,SNAI1,PENK,CITED1,RSPO2,BMPR1B,NELL1,CEBPB,SOX11,CEBPD,IFI204,SOX2
1	TRUE	0.000335	301	3639	78	0.021	0.259	GO:0040013	BP	1	negative regulation of locomotion	2	WNT3,TRIM25,PPARG,ACVRL1,SERPINF1,TIMP1,SHH,KLF4,CNN2,MEF2C,WNT11,TBX5,DPEP1,DCN,SRGAP1,ADORA2A,ADARB1,MYOCD,EVL,MCTP1,APOD,ADIPOQ,ROBO1,CXCL13,CYP1B1,ARAP3,IL33,SLIT1,NRP1,COL3A1,TMEFF2,IGFBP5,ENG,OLFM1,ACVR1C,FRMD5,JAG1,DLL4,PODN,EMILIN1,STAP1,PTN,ARHGDIB,IDH2,ACAN,WAS,PLXNB3,ARHGAP4,PLXNA3,ANGPT2,SLIT2,CX3CL1,THY1,TIE1,DBN1,TBXA2R,TRIM13,MEOX2,NDRG4,NOV,SERPINE1,RRAS,ABCC8,THBS1,HTR2C,MMRN2,PK…
1	TRUE	0.000337	47	3639	20	0.005	0.426	GO:0014014	BP	1	negative regulation of gliogenesis	6	DLL3,ID4,ADCYAP1,PITX3,GPR37L1,DAB1,STAP1,PTN,IDH2,SOX10,NKX6-1,ATF5,ABCC8,DAAM2,NKX6-2,TSPO,2900011O08RIK,HES5,SOX11,CDKN2B
1	TRUE	0.000338	8	3639	7	0.002	0.875	GO:0007158	BP	1	neuron cell-cell adhesion	4	TNR,NRXN1,ASTN1,RET,CDK5R1,NLGN2,NLGN1
1	TRUE	0.000338	8	3639	7	0.002	0.875	GO:0048241	BP	1	epinephrine transport	5	CRHR2,CRHR1,CARTPT,SLC22A1,GABBR1,GCK,CRH
1	TRUE	0.000338	8	3639	7	0.002	0.875	GO:0031580	BP	1	membrane raft distribution	3	DOCK2,MAL2,MAL,MALL,PLLP,CMTM8,MARVELD1
1	TRUE	0.000338	8	3639	7	0.002	0.875	GO:0001766	BP	1	membrane raft polarization	4	DOCK2,MAL2,MAL,MALL,PLLP,CMTM8,MARVELD1
1	TRUE	0.000343	127	3639	40	0.011	0.315	GO:0008277	BP	1	regulation of G-protein coupled receptor protein signaling pathway	1	CAV2,BICD1,APLP1,LY6G6E,RGS9,CHGA,C3,ADCYAP1,GRP,HTR2B,RGS18,RGS1,DNM1,GPSM1,OPRL1,STMN1,RGS10,SYP,NECAB2,TMOD2,MGLL,RPGRIP1L,RAMP1,CCL5,FRMPD1,APLN,KCTD8,RGS4,MRAP,RGS8,MRAP2,GPRASP1,ADRB2,GRM5,KLK6,UBQLN2,RGS14,CNTN2,ALK,CAMK2B
1	TRUE	0.000345	140	3639	43	0.012	0.307	GO:1901343	BP	1	negative regulation of vasculature development	3	NGFR,PPARG,PDGFB,SERPINF1,CD36,KLF4,CRHR2,TEK,EPHA2,E2F2,DCN,THBS4,FGF9,XDH,PDCD4,DLL4,EFNA3,EMILIN1,PF4,PTN,PDE3B,ANGPT2,COL4A2,AGT,NFATC1,TIE1,TBXA2R,CCL2,MEOX2,SERPINE1,ABCC8,THBS1,MMRN2,STAB1,ADRB2,CCR2,CXCR3,FOXC1,CX3CR1,KLF2,SEMA3E,HHIP,ECSCR
1	TRUE	0.000349	311	3639	80	0.022	0.257	GO:0043010	BP	1	camera-type eye development	6	TBX2,TH,ACVRL1,SOX9,SERPINF1,B9D1,RARG,SHH,KLF4,AQP1,NES,EPHA2,CRYBA2,ALDH1A3,RAB11FIP4,LHX1,UNC45B,SLC17A8,EFEMP1,VSX2,HCN1,ATP8A2,CLCN2,ACHE,VEGFA,MYOM1,MAN2A1,CYP1B1,SOX8,CELF4,RBP4,PITX3,NRP1,VIM,ABI2,GPD2,FBN1,JAG1,DLL4,TBC1D20,SLC7A11,EGF,CALB1,HPCA,PTN,RET,MYOM2,COL4A1,GPM6A,POU4F2,IRX6,THY1,CYP1A1,TGFBR2,EPHB1,BFSP2,RPGRIP1L,TWIST1,RORB,NDP,SIX5,INHBA,CRYGA,SHROOM2,SLITRK6,FOXC2,HES5,TSKU…
1	TRUE	0.000356	106	3639	35	0.01	0.33	GO:0032414	BP	1	positive regulation of ion transmembrane transporter activity	5	CALM1,GSTM7,HAP1,CASQ1,STAC2,CACNB4,CACNG2,CALM3,TRDN,RGS9,CACNG4,RYR2,HCN1,ARC,EHD3,ATP1B1,STK39,TESC,ANK2,KCNC2,CALM2,ABCC8,STAC3,ATP1B2,NPPA,ADRB2,KCNA1,PIRT,ACTN2,RNF207,KCNC1,AKAP6,CACNG3,ANK3,LRRC55
1	TRUE	0.000363	123	3639	39	0.011	0.317	GO:0001936	BP	1	regulation of endothelial cell proliferation	5	CAV2,NGFR,PPARG,PDGFB,ACVRL1,STAT5A,PGF,CCL24,MEF2C,TEK,CYBA,CAV1,GATA2,IGF1,CCL11,THBS4,VEGFA,XDH,HTR2B,ENG,DLL4,ECM1,FLT1,PLXNB3,CCL2,APLN,LRG1,VASH2,PPP1R16B,BMP6,THBS1,PRKD2,AGTR1A,CXCR3,SCG2,GHSR,ATPIF1,LEP,CXCL12
1	TRUE	0.000369	18	3639	11	0.003	0.611	GO:0021924	BP	1	cell proliferation in external granule layer	5	SHH,LHX1,IGF1,SLC6A4,GPR37L1,EGF,LHX5,GBX2,ATF5,CEND1,SKOR2
1	TRUE	0.000369	18	3639	11	0.003	0.611	GO:0021930	BP	1	cerebellar granule cell precursor proliferation	6	SHH,LHX1,IGF1,SLC6A4,GPR37L1,EGF,LHX5,GBX2,ATF5,CEND1,SKOR2
1	TRUE	0.000369	18	3639	11	0.003	0.611	GO:0048243	BP	1	norepinephrine secretion	8	CRHR2,STX1A,ADORA2B,ADORA2A,AGT,P2RY12,HRH3,OXTR,CRH,GHSR,AGTR2
1	TRUE	0.000369	11438	3639	2007	0.552	0.175	GO:0050794	BP	1	regulation of cellular process	2	CAV2,KLF6,TBX2,NGFR,WNT3,TSPAN32,GLRA1,TRIM25,DGKE,CDH4,CKMT1,BCL6B,FAP,LCK,PPARG,PDGFB,ACVRL1,ITGA5,GABRA2,SOX9,SEMA4F,HK2,SEZ6,HOXB6,SERPINF1,DLG3,DBH,VPREB3,HOXA10,S100A4,B9D1,TIMP1,CALM1,UHRF1,GABRG1,ITGB7,RARG,RND2,ACP5,CNN1,UBE2C,COL18A1,TBX21,IRX2,COL1A1,NRIP2,ACAP1,TCEA3,HOXC11,IL16,TSPAN33,FOLH1,TACO1,GRIA3,NPAS1,PNCK,CD3G,SPAG5,NR1H3,STAT6,PEG3,METRN,ANGPTL4,SNX9,SCIN,SHH,GNMT,GRIN2D,LA…
1	TRUE	0.000369	18	3639	11	0.003	0.611	GO:0060080	BP	1	inhibitory postsynaptic potential	2	GLRA1,ADORA2A,CHRNA4,CX3CL1,GABRB3,DBN1,RIMS2,NPAS4,NLGN2,GRIK2,ABAT
1	TRUE	0.000369	18	3639	11	0.003	0.611	GO:0050884	BP	1	neuromuscular process controlling posture	2	GLRA1,CNTNAP1,ADARB1,ATP8A2,GCH1,PRRT2,POU4F1,TMEM150C,SCN1A,GBX1,TCF15
1	TRUE	0.000379	98	3639	33	0.009	0.337	GO:0050886	BP	1	endocrine process	1	CPA3,CRHR2,AQP1,CYBA,RETN,C1QTNF1,TBX3,CRHR1,RASL10B,CRHBP,OPRK1,GNAS,PEX5L,SUCNR1,ENPEP,NOS3,TACR1,ATP6AP2,AGT,INHA,APLN,UCN,BMP6,INHBA,OLFR78,OXTR,AGTR1A,FZD4,CRH,KLK1B26,LEP,TAC1,AGTR2
1	TRUE	0.000381	804	3639	177	0.049	0.22	GO:0045087	BP	1	innate immune response	3	TRIM25,LCK,PPARG,CFP,NR1H3,CD36,STAT5A,PTPN6,CCL24,GRAP,SH2D1A,CYBA,CAV1,CCL8,RARRES2,MCOLN2,C8G,CYBB,LBP,MAPKAPK2,SLPI,CD40,CCL6,CCL9,FYN,TNFAIP3,IRAK3,RSAD2,CCL11,EVL,IRF4,SERINC5,XRCC6,POLR3H,GSDMD,CD96,IFNAR2,SERPING1,CLEC4N,C3,C2,AQP4,CD74,ANXA1,NFKB2,IFITM3,IRF7,ZAP70,CFH,MARCO,MRC1,VIM,STXBP1,KYNU,FCNA,TYRO3,ZBP1,PTPN22,GBP3,GBP2,FGR,GFI1,A2M,CLEC4D,CLEC2D,KLRD1,SIGLECG,POLR3E,HPX,TRIM30A,…
1	TRUE	0.00039	500	3639	118	0.032	0.236	GO:0002009	BP	1	morphogenesis of an epithelium	4	TBX2,ACVRL1,ITGA5,SOX9,DLG3,RARG,TMEM79,IRX2,SHH,KLF4,DDR1,STAT5A,PGF,PRKACB,RIPK4,MEF2C,TEK,EPHA2,TCAP,ALDH1A3,LAMA5,WNT11,ETV4,TBX5,KIF3A,TBX3,LHX1,IGF1,LGR5,CCL11,LLGL2,RYR2,ID4,ROR2,PTCH1,FST,GATA4,WNT7B,NFATC4,VEGFA,SOX8,MAGED1,BTRC,BBS4,NRP1,SOX17,EYA1,CASP8,TMEFF2,SEMA4C,WNT10A,IGFBP5,VANGL2,ENG,COL5A1,PAX8,FRZB,JAG1,DLL4,CAR2,EGF,CYR61,EPHA7,B4GALT1,WNT7A,RET,PLXND1,MGP,PAK1,TEAD2,FLNA,CO…
1	TRUE	0.000396	90	3639	31	0.009	0.344	GO:0045445	BP	1	myoblast differentiation	4	TBX2,SOX9,SHH,MEF2C,TNFSF14,CCL8,TBX3,CCL9,IGF1,MYOCD,SDC1,ZFP36L1,ASB2,CXCL14,SOX8,ANKRD1,ANKRD2,MSTN,KCNAB1,CXCL9,CSRP3,CCL17,MYF6,MBNL3,RBM24,IL18,CMTM5,SMYD1,NRG1,LGALS1,FLT3L
1	TRUE	0.000396	669	3639	151	0.041	0.226	GO:0010942	BP	1	positive regulation of cell death	4	NGFR,FAP,LCK,PPARG,RARG,COL18A1,FOLH1,SCIN,CD36,MEF2C,GATA6,SOD2,CAV1,G0S2,PEA15A,CLIP3,ALDH1A3,WNT11,CD274,BIK,CD40,MMP9,MAPT,FIS1,FYN,CTGF,IL20RA,AIFM2,UNC5B,ADORA2A,PRMT2,SEPT4,SAV1,SFRP4,ACOX2,CLU,TNFRSF10B,C6,RIPK3,ADIPOQ,ROBO1,GZMA,NFATC4,XDH,CYP1B1,DUSP1,PPP2R2B,PDGFRB,ANXA1,FAS,ANKRD1,PDCD4,MAGED1,PITX3,CASP8,STK17B,ITM2C,PTPRC,TRP53BP2,ACVR1C,NACC2,GRIN1,FRZB,ITGA6,LTK,MAL,ZMAT3,CASP6,NT…
1	TRUE	0.000399	74	3639	27	0.007	0.365	GO:0003208	BP	1	cardiac ventricle morphogenesis	6	MEF2C,MYL2,TBX5,RYR2,GATA4,FGF9,TNNT2,ENG,JAG1,DLL4,COL11A1,TGFBR2,TNNI3,CPE,HAND2,MYH6,PKP2,NPY5R,FOXC2,POU4F1,FOXC1,MYH7,DSP,MYL3,NRG1,SOX11,TNNC1
1	TRUE	0.000401	255	3639	68	0.019	0.267	GO:0090287	BP	1	regulation of cellular response to growth factor stimulus	3	CAV2,ACVRL1,GATA6,HTRA1,TEK,CAV1,WASF1,DCN,FSTL3,CYFIP2,MYOCD,SFRP4,ASPN,GATA4,FGF9,SKOR1,ROBO1,CXCL13,SMOC2,VEGFA,XDH,NRXN1,TMEM204,CIDEA,RNF165,ITGA8,ENG,FBN1,CYR61,HTRA3,EMILIN1,TGFBR3,FLT1,FURIN,SLIT2,MT3,AGT,RBPMS2,PTPRF,FGF1,SMAD6,APLN,SH3GLB1,LRG1,TOB1,GDF5,HFE2,NEPN,THBS1,PRKD2,MMRN2,SHISA2,ONECUT2,EID2,HES5,FZD4,GREM2,VWC2,PRKCB,KCP,PTP4A3,CAV3,SOX11,HHIP,AGTR2,CDKN2B,SKOR2,PBLD1
1	TRUE	0.000403	78	3639	28	0.008	0.359	GO:0097061	BP	1	dendritic spine organization	6	EPHB3,FYN,DLG4,LGMN,CTNND2,ARC,NGEF,GRIN1,ITPKA,EFNA1,PDLIM5,LRP8,CDK5,WNT7A,PAK3,EPHB1,PPP1R9A,ARHGAP44,DBN1,ZFP365,SRCIN1,DNM3,CUX2,CDK5R1,CAMK2B,NLGN1,XLR4B,PRNP
1	TRUE	0.000406	241	3639	65	0.018	0.27	GO:0098656	BP	1	anion transmembrane transport	6	GLRA1,GABRA2,GABRG1,SLC1A5,SLC25A42,SLC25A18,SLC1A2,SLC1A6,SLC4A3,GABRB2,GABRA1,SLC12A5,SLC13A3,GLRA2,SLC6A15,SLC17A8,SLC36A2,ACSL6,GABRG2,SLC25A19,SLC13A5,EMB,CLCN2,SLC4A8,CLIC5,SLC12A2,SLC1A1,RBP4,SLC16A3,SLC4A10,STK39,SLC43A1,SLC7A11,SLC6A17,GLRB,SLC6A9,GABRD,GABRA4,GABRB1,TTYH1,ANO1,SLC38A5,SLC7A3,GABRA3,AGT,FOLR2,GABRB3,TTYH2,TTYH3,SLC6A20A,CLCA2,RGS4,SLC6A5,SLC7A5,THBS1,SLC26A10,SLC16A11,SL…
1	TRUE	0.000407	44	3639	19	0.005	0.432	GO:0035418	BP	43	protein localization to synapse	1	DLGAP1,SNAP47,MAPT,GRIN2C,DLG4,NRXN1,KIF5C,GRIN1,SNAP25,CDK5,NSG1,BSN,ARHGAP44,NLGN2,DLG2,GRIN2A,LRRTM1,PCLO,NLGN1
1	TRUE	0.000407	366	3639	91	0.025	0.249	GO:0048880	BP	1	sensory system development	4	TBX2,TH,ACVRL1,SOX9,SERPINF1,B9D1,RARG,SHH,KLF4,AQP1,NES,EPHA2,CRYBA2,PHOX2B,ALDH1A3,RAB11FIP4,LHX1,UNC45B,SLC17A8,EFEMP1,VSX2,HCN1,FGF9,ATP8A2,CLCN2,ACHE,VEGFA,MYOM1,MAN2A1,CYP1B1,SOX8,CELF4,RBP4,PITX3,BBS4,NRP1,VIM,ABI2,GPD2,COL5A1,FBN1,JAG1,DLL4,TBC1D20,SLC7A11,OLFM3,CASP6,EGF,CALB1,HPCA,PTN,RET,MYOM2,COL4A1,GPM6A,POU4F2,IRX6,THY1,CYP1A1,TGFBR2,EPHB1,BFSP2,RPGRIP1L,TWIST1,RORB,BMP6,NDP,NRL,SIX…
1	TRUE	0.000407	44	3639	19	0.005	0.432	GO:0044058	BP	1	regulation of digestive system process	2	NR1H3,AQP1,KCNQ1,SLC22A5,DGAT1,OPRK1,STK39,OPRL1,NMU,TACR1,APOA5,APOA1,SCT,UCN,OXTR,CRH,GHSR,LEP,TAC1
1	TRUE	0.000416	111	3639	36	0.01	0.324	GO:0007200	BP	22	phospholipase C-activating G-protein coupled receptor signaling pathway	1	BICD1,CRHR1,GRM1,NTSR2,CHGA,F2RL2,NPR3,GRP,GNA14,GNG13,OPRK1,HTR2B,OPRL1,CALCA,CCKBR,ANO1,GRPR,P2RY2,LPAR6,ADRA2A,HTR2A,P2RY12,NMUR2,TGM2,LPAR1,TRHR2,HTR2C,CHRM2,ADRA1A,AGTR1A,GRM5,GPR18,P2RY10,GPR17,CX3CR1,ACTN2
1	TRUE	0.000421	1087	3639	230	0.063	0.212	GO:0060429	BP	1	epithelium development	4	TBX2,WNT3,ACVRL1,ITGA5,SOX9,DLG3,B9D1,RARG,TMEM79,COL18A1,IRX2,STAT6,SHH,KLF4,SULT2B1,DLL3,CRHR2,DDR1,STAT5A,AQP1,PGF,HAPLN2,PRKACB,RIPK4,MEF2C,GATA6,TEK,EPHA2,CAV1,TCAP,ALDH1A3,NOTCH4,LAMA5,WNT11,CD34,ALDOC,ETV4,TBX5,KIF3A,ACADVL,TBX3,CRHR1,LHX1,IGF1,LGR5,SDC1,CCL11,PECAM1,LLGL2,SAV1,ZFP36L1,RYR2,SFRP4,ID4,ROR2,PTCH1,FST,GATA4,SCEL,WNT7B,COL2A1,ADIPOQ,ROBO1,NFATC4,HES7,VEGFA,CLIC5,XDH,SOX8,CDH2,…
1	TRUE	0.000422	150	3639	45	0.012	0.3	GO:0035296	BP	1	regulation of tube diameter	5	DBH,SOD2,CAV1,ADORA2B,ADORA2A,SLC6A4,CACNA1G,CHGA,HTR1A,KNG1,ADCY6,ADCYAP1,HTR7,HTR2B,NPPC,SMTNL1,RAP1GDS1,UTS2,NOS3,TACR1,CALCA,ADRB3,MMP2,CX3CL1,AGT,P2RY2,MGLL,ADRA2A,TBXA2R,HTR2A,ACTA2,SMAD6,APLN,GCH1,UCN,HTR2C,ITGA1,ADRA2C,ADRB2,ADRA1A,CHRM3,OXTR,AGTR1A,LEP,AGTR2
1	TRUE	0.000422	150	3639	45	0.012	0.3	GO:0097746	BP	1	regulation of blood vessel diameter	4	DBH,SOD2,CAV1,ADORA2B,ADORA2A,SLC6A4,CACNA1G,CHGA,HTR1A,KNG1,ADCY6,ADCYAP1,HTR7,HTR2B,NPPC,SMTNL1,RAP1GDS1,UTS2,NOS3,TACR1,CALCA,ADRB3,MMP2,CX3CL1,AGT,P2RY2,MGLL,ADRA2A,TBXA2R,HTR2A,ACTA2,SMAD6,APLN,GCH1,UCN,HTR2C,ITGA1,ADRA2C,ADRB2,ADRA1A,CHRM3,OXTR,AGTR1A,LEP,AGTR2
1	TRUE	0.000424	284	3639	74	0.02	0.261	GO:0002768	BP	1	immune response-regulating cell surface receptor signaling pathway	5	LCK,CD79A,FCGRT,PTPN6,SH2B2,FCER1A,MEF2C,CACNB4,CD40,FYN,MYO1G,TNFRSF21,ZAP70,PTPRC,FCNA,PTPN22,STAP1,CLEC4D,CLEC2I,CD19,THY1,NFKBIZ,CCR7,CD79B,MILL2,PRKD2,KLHL6,FFAR2,PRKCB,KCNN4,TXK,ENSMUST00000103291,ENSMUST00000103299,ENSMUST00000103423,ENSMUST00000103481,ENSMUST00000103483,ENSMUST00000103486,ENSMUST00000103504,ENSMUST00000103518,ENSMUST00000103540,ENSMUST00000103749,PRNP,ENSMUST00000103523,E…
1	TRUE	0.000437	209	3639	58	0.016	0.278	GO:0071559	BP	1	response to transforming growth factor beta	3	CAV2,ACVRL1,SOX9,COL1A1,MEF2C,HTRA1,CAV1,FYN,MYOCD,ZFP36L1,ASPN,SKOR1,CIDEA,ANKRD1,CLEC3B,COL3A1,MSTN,WNT10A,ITGA8,ENG,ACVR1C,FBN1,POSTN,SMAD9,NOS3,HTRA3,EMILIN1,TGFBR3,COL1A2,WNT7A,FURIN,NOX4,FGFR2,COL4A2,CDH5,TGFBR2,SCX,DBN1,CCL2,SMAD6,LRG1,FNDC4,NEPN,THBS1,LTBP4,CILP,DUSP15,ID1,PENK,ONECUT2,EID2,CITED1,CX3CR1,BMPR1B,CAV3,SOX11,CDKN2B,PBLD1
1	TRUE	0.000452	103	3639	34	0.009	0.33	GO:0048640	BP	1	negative regulation of developmental growth	3	WNT3,SEMA4F,TNR,TBX5,WWC1,SOCS2,SLC6A4,SAV1,LGMN,PTCH1,SEMA3G,RBP4,SLIT1,NRP1,MSTN,GNAS,EPHA7,CDK5,PLAC8,PAK1,ARHGAP4,PLXNA3,ADRB3,SLIT2,MT3,TGFBR2,MAG,KCNK2,GDF15,RGS4,TRIM46,ADRB2,CDK5R1,CAV3
1	TRUE	0.000466	6474	3639	1174	0.323	0.181	GO:1901564	BP	1	organonitrogen compound metabolic process	1	CAV2,NGFR,TH,TRIM25,FAP,LCK,PPARG,PDGFB,ACVRL1,ITGA5,SOX9,HK2,HAAO,SERPINF1,SLC5A5,DLG3,DBH,CFP,TIMP1,CALM1,UHRF1,UBE2C,TBX21,NRIP2,TSPAN33,FOLH1,CPA3,TACO1,PNCK,NR1H3,NAPSA,SNX9,RPL3L,PON1,SHH,FKBP7,GNMT,CD36,PRKAR2B,KLF4,BCL2L12,SULT2B1,DLGAP1,CRHR2,INMT,DDR1,EFNB3,GSTM7,STAT5A,PTPN6,ENO2,AQP1,DLST,CCL24,GRAP,MATK,PRKACB,CHD5,RIPK4,FCER1A,MLXIPL,MEF2C,INSRR,MTHFD2,TNFSF14,TRH,EPHB3,HTRA1,ATP6V1…
1	TRUE	0.000468	99	3639	33	0.009	0.333	GO:0001657	BP	1	ureteric bud development	8	SOX9,SHH,PGF,LAMA5,WNT11,LHX1,SDC1,PTCH1,VEGFA,SOX8,MAGED1,EYA1,GSTA3,PAX8,SMAD9,CALB1,RET,SLIT2,AGT,FOXJ1,FGF1,SMAD6,HOXA11,HOXB7,GREB1L,FOXC2,OSR1,AGTR1A,FOXC1,CITED1,SIX1,ROBO2,AGTR2
1	TRUE	0.000476	63	3639	24	0.007	0.381	GO:1901016	BP	1	regulation of potassium ion transmembrane transporter activity	4	CAV1,KCNQ1,FHL1,ATP1B1,STK39,KCNAB1,CASQ2,ANK2,KCNC2,NETO2,ABCC8,KCNS1,ATP1B2,NPPA,KCNA1,NETO1,KCNS2,ACTN2,RNF207,KCNC1,AKAP6,CAV3,ANK3,LRRC55
1	TRUE	0.000477	205	3639	57	0.016	0.278	GO:0071560	BP	1	cellular response to transforming growth factor beta stimulus	6	CAV2,ACVRL1,SOX9,COL1A1,MEF2C,HTRA1,CAV1,FYN,MYOCD,ZFP36L1,ASPN,SKOR1,CIDEA,ANKRD1,CLEC3B,COL3A1,MSTN,WNT10A,ITGA8,ENG,ACVR1C,FBN1,POSTN,SMAD9,NOS3,HTRA3,EMILIN1,TGFBR3,COL1A2,WNT7A,FURIN,NOX4,FGFR2,COL4A2,CDH5,TGFBR2,SCX,DBN1,CCL2,SMAD6,LRG1,NEPN,THBS1,LTBP4,CILP,DUSP15,ID1,PENK,ONECUT2,EID2,CITED1,CX3CR1,BMPR1B,CAV3,SOX11,CDKN2B,PBLD1
1	TRUE	0.000482	314	3639	80	0.022	0.255	GO:0007178	BP	1	transmembrane receptor protein serine/threonine kinase signaling pathway	6	CAV2,ACVRL1,GATA6,HTRA1,HFE,CAV1,LY6G6E,BTBD11,FSTL3,MYOCD,ENSMUST00000106778,RYR2,SFRP4,ASPN,ROR2,FST,GDF10,GATA4,FGF9,SKOR1,CIDEA,PDCD4,RNF165,COL3A1,MSTN,VIM,ITGA8,ENG,ACVR1C,FBN1,SMAD9,CYR61,HTRA3,EMILIN1,TGFBR3,COL1A2,FURIN,IGSF1,ZCCHC18,RBPMS,CDH5,RBPMS2,TGFBR2,TRF,INHA,SCX,CCL2,ZCCHC12,SMAD6,LRG1,NOV,TOB1,GDF5,HFE2,GDF15,NEPN,BMP6,THBS1,LTBP4,MYH6,INHBA,CILP,FAM83G,DUSP15,ID1,ONECUT2,EID2,…
1	TRUE	0.000482	95	3639	32	0.009	0.337	GO:0030516	BP	1	regulation of axon extension	5	WNT3,CDH4,SEMA4F,GDI1,TNR,MAPT,SEMA3G,DPYSL2,VEGFA,SLIT1,NRP1,FN1,OLFM1,CDK5,RUFY3,LIMK1,PAK1,ARHGAP4,PLXNA3,SLIT2,POU4F2,MT3,MGLL,DBN1,NKX6-1,MAG,TRPC5,TRIM46,CDK5R1,DSCAM,CXCL12,NRG1
1	TRUE	0.000482	95	3639	32	0.009	0.337	GO:0003073	BP	1	regulation of systemic arterial blood pressure	4	CPA3,CD36,CYBA,SOD2,SMTN,RASL10B,BBS4,ENG,POSTN,SUCNR1,ENPEP,DDAH1,UTS2,NOS3,TACR1,PTPRO,CALCA,ATP6AP2,ADRB3,AGT,TNNI3,NPPA,OLFR78,ADRB2,ADRA1A,OXTR,AGTR1A,CRH,NCALD,KLK1B26,KL,AGTR2
1	TRUE	0.000486	13	3639	9	0.002	0.692	GO:0021936	BP	1	regulation of cerebellar granule cell precursor proliferation	5	SHH,LHX1,IGF1,SLC6A4,GPR37L1,EGF,LHX5,CEND1,SKOR2
1	TRUE	0.000491	41	3639	18	0.005	0.439	GO:0045103	BP	1	intermediate filament-based process	2	SYNC,SHH,NES,NEFH,GFAP,ATP8A2,NEFL,KRT18,DES,VIM,BFSP2,INA,KRT17,KRT25,PKP2,KRT9,TCHH,DSP
1	TRUE	0.000503	87	3639	30	0.008	0.345	GO:0048259	BP	1	regulation of receptor-mediated endocytosis	5	APOC2,BICD1,HFE,KIF3A,DLG4,SFRP4,CLU,TNK2,SYNJ1,VEGFA,NAPB,EGF,SH3GL2,DNAJC6,SH3GL3,PTPN5,NECAB2,TRF,SNAP91,APLN,SERPINE1,CCR7,APOC1,NTF3,UBQLN2,LRRTM1,B2M,SYT11,LRRTM2,GM1987
1	TRUE	0.000504	71	3639	26	0.007	0.366	GO:0051705	BP	1	multi-organism behavior	2	TH,EIF4EBP2,SLC6A4,DLG4,CRHBP,MAPK8IP2,APP,NRXN1,GRP,BBS4,GRIN1,CHRNB2,TACR1,GRPR,HAND2,UCN,CNTNAP2,GRID1,PTCHD1,PENK,NPAS4,POU4F1,OXTR,NLGN2,GNG8,GAD1
1	TRUE	0.000507	276	3639	72	0.02	0.261	GO:1990778	BP	1	protein localization to cell periphery	1	TSPAN33,LIN7B,EPHA2,SNAP47,CLIP3,LAMA5,STAC2,CACNG2,EFR3B,GRIN2C,AKAP5,AMN,PTCH1,CAMK2G,ADIPOQ,KRT18,EHD3,NRXN1,PKDCC,CDH2,LYPLA1,LYPD1,NFASC,ATP1B1,PPP2R5A,STXBP1,GRIN1,SNAP25,MAL,TNIK,TSPAN5,SCP2,CDK5,PRKCZ,KCNIP4,NSG1,PRKG2,TESC,SYTL2,FLNA,ANK2,ACSL3,ARHGAP44,RAMP1,MYO5A,DPP10,TTC7,F11R,MRAP,PACSIN1,STAC3,PKP2,GOLGA7B,MRAP2,TMEM88,GPR158,TUSC5,CLIP1,ACTN2,RAB31,GNAI1,CAMK2B,GRIN2A,DPP6,CAV3,AN…
1	TRUE	0.000518	678	3639	152	0.042	0.224	GO:0051129	BP	1	negative regulation of cellular component organization	3	WNT3,FAP,ACVRL1,SEMA4F,SEZ6,NR1H3,SCIN,APOC2,EFNB3,CNN2,TMOD4,RUNX1T1,D130043K22RIK,CAV1,CLIP3,TRPV4,GDI1,TNR,MAPT,TRIM37,YWHAH,FYN,IGF1,IRAK3,EFEMP1,PFN4,PECAM1,DLG4,GFAP,TRIM9,EVL,MCTP1,SEMA3G,DNAJC15,CLU,APOD,MPV17L,ADIPOQ,LIMA1,IL15RA,NFATC4,NRXN1,DUSP1,SYT4,IMPACT,DCP2,OTUB1,SLIT1,BBS4,AVIL,NRP1,TMEFF2,ITM2C,NGEF,VIM,STXBP1,SNPH,STMN2,POSTN,EFNA1,PPP3CA,EPHA7,DAB1,STMN1,CDK5,PRKCZ,CRMP1,EMIL…
1	TRUE	0.00053	108	3639	35	0.01	0.324	GO:0061387	BP	1	regulation of extent of cell growth	4	WNT3,CDH4,SEMA4F,RND2,GDI1,TNR,MAPT,ENSMUST00000110042,SEMA3G,DPYSL2,VEGFA,SLIT1,NRP1,FN1,OLFM1,EPHA7,CDK5,RUFY3,LIMK1,PAK1,ARHGAP4,PLXNA3,SLIT2,POU4F2,MT3,MGLL,DBN1,NKX6-1,MAG,TRPC5,TRIM46,CDK5R1,DSCAM,CXCL12,NRG1
1	TRUE	0.00054	31	3639	15	0.004	0.484	GO:0002920	BP	1	regulation of humoral immune response	4	PTPN6,FCER2A,C6,SERPING1,C3,CFH,PTPRC,A2M,CD37,HPX,FOXJ1,CCR7,SUSD4,SPINK5,NOD2
1	TRUE	0.00054	31	3639	15	0.004	0.484	GO:2000463	BP	1	positive regulation of excitatory postsynaptic potential	3	STX1A,DLG4,NRXN1,GRIN1,PRKCZ,WNT7A,DBN1,RIMS2,RGS4,CUX2,ADRB2,NETO1,NLGN2,GRIN2A,NLGN1
1	TRUE	0.000541	267	3639	70	0.019	0.262	GO:0021537	BP	1	telencephalon development	3	TH,SHH,LAMB1,AQP1,BCAN,SLC1A2,EPHB3,ALDH1A3,TNR,KIF3A,LHX1,RFX4,BTG2,FOXG1,ID4,DPYSL2,NEFL,ROBO1,CDH2,SALL3,SLIT1,BBS4,NRP1,COL3A1,GRIN1,MDK,DCLK2,DAB1,LRP8,SLC2A1,CDK5,LHX5,TACC2,FLNA,PLXNA3,SLIT2,SALL1,FEZ1,SLITRK5,RPGRIP1L,FBXO45,P2RY12,SLC32A1,NEUROD6,ATF5,SCT,LPAR1,HTR5A,CNTNAP2,ATP1A3,DPCD,INHBA,CRTAC1,2900011O08RIK,POU3F3,KCNA1,HES5,CDK5R1,OXTR,TSKU,CX3CR1,CNTN2,NTRK2,ALK,FOXB1,CXCL12,NRG1…
1	TRUE	0.000553	104	3639	34	0.009	0.327	GO:0001823	BP	1	mesonephros development	5	SOX9,SHH,PGF,LAMA5,WNT11,LHX1,SDC1,PTCH1,VEGFA,SOX8,MAGED1,EYA1,GSTA3,PAX8,SMAD9,CALB1,RET,SLIT2,AGT,FOXJ1,FGF1,SMAD6,HOXA11,HOXB7,GREB1L,FOXC2,OSR1,AGTR1A,FOXC1,CITED1,SIX1,ROBO2,ZBTB16,AGTR2
1	TRUE	0.000562	197	3639	55	0.015	0.279	GO:0061138	BP	1	morphogenesis of a branching epithelium	4	SOX9,SHH,DDR1,PGF,TEK,EPHA2,LAMA5,ETV4,TBX3,LHX1,IGF1,CCL11,LLGL2,PTCH1,NFATC4,VEGFA,SOX8,MAGED1,BTRC,NRP1,EYA1,VANGL2,ENG,PAX8,DLL4,EGF,B4GALT1,PLXND1,MGP,PAK1,COL4A1,SLIT2,PGR,AGT,TGFBR2,SOX10,GBX2,FGF1,TGM2,HOXA11,HOXB7,GREB1L,RASIP1,FOXC2,AGTR1A,CITED1,SIX1,RSPO2,SOCS3,CXCL12,CAV3,SEMA3E,HHIP,AGTR2,ESRP2
1	TRUE	0.000564	56	3639	22	0.006	0.393	GO:0071300	BP	1	cellular response to retinoic acid	6	PPARG,SOX9,SERPINF1,RARG,COL1A1,KLF4,AQP1,MEF2C,SLC6A4,WNT7B,LTK,PCK1,TESC,RET,TEAD2,FGFR2,CCL2,RORB,ATP1A3,OSR1,LEP,CYP26B1
1	TRUE	0.000568	335	3639	84	0.023	0.251	GO:1901214	BP	1	regulation of neuron death	4	SERPINF1,SHH,NES,MEF2C,SOD2,GABRB2,CD34,MAPT,CRHR1,FIS1,FYN,IGF1,UNC5B,ADORA2A,BTG2,LGMN,CHGA,CLU,NEFL,PPARA,HDAC7,UBE2V2,FAIM2,VEGFA,PPP2R2B,FAS,PITX3,AGAP2,NRP1,CASP8,TRP53BP2,SLC30A10,STXBP1,NR4A2,GRIN1,MDK,TYRO3,TRIM2,CASP6,NTRK1,EPHA7,CDK5,CHL1,PTPN5,PAK3,MT3,CX3CL1,EPHB1,PTPRF,GABRB3,SNCB,CCL5,MAG,AIFM1,VSTM2L,GDF5,NOS1AP,SCT,UCN,IL18,KMO,ITGA1,TOX3,HRK,POU4F1,CDK5R1,NTF3,CITED1,SIX1,CX3CR1…
1	TRUE	0.000569	239	3639	64	0.018	0.268	GO:0033002	BP	1	muscle cell proliferation	2	TBX2,PPARG,PDGFB,CNN1,SHH,KLF4,MEF2C,GATA6,CYBA,SOD2,CAV1,RETN,MMP9,TBX5,TNFAIP3,IGF1,MYOCD,NAMPT,SAV1,GATA4,FGF9,NPR3,XRCC6,APOD,ADIPOQ,VEGFA,PIM1,MEGF10,PDGFRB,PDCD4,RBP4,MSTN,IGFBP5,NPPC,RGS5,NPR1,IL6RA,NOS3,TACR1,PAK1,FGFR2,IL15,MMP2,CX3CL1,AGT,RBPMS2,TGFBR2,EPHB1,CCL5,NDRG4,FGF1,APLN,NOV,KCNK2,TGM2,IL18,THBS1,SIX5,PTGIR,NPY5R,FOXC2,HES5,FOXC1,SIX1
1	TRUE	0.000574	100	3639	33	0.009	0.33	GO:0072163	BP	1	mesonephric epithelium development	6	SOX9,SHH,PGF,LAMA5,WNT11,LHX1,SDC1,PTCH1,VEGFA,SOX8,MAGED1,EYA1,GSTA3,PAX8,SMAD9,CALB1,RET,SLIT2,AGT,FOXJ1,FGF1,SMAD6,HOXA11,HOXB7,GREB1L,FOXC2,OSR1,AGTR1A,FOXC1,CITED1,SIX1,ROBO2,AGTR2
1	TRUE	0.000574	100	3639	33	0.009	0.33	GO:0072164	BP	1	mesonephric tubule development	7	SOX9,SHH,PGF,LAMA5,WNT11,LHX1,SDC1,PTCH1,VEGFA,SOX8,MAGED1,EYA1,GSTA3,PAX8,SMAD9,CALB1,RET,SLIT2,AGT,FOXJ1,FGF1,SMAD6,HOXA11,HOXB7,GREB1L,FOXC2,OSR1,AGTR1A,FOXC1,CITED1,SIX1,ROBO2,AGTR2
1	TRUE	0.000579	566	3639	130	0.036	0.23	GO:0071396	BP	1	cellular response to lipid	5	PPARG,SOX9,SERPINF1,RARG,COL1A1,NR1H3,CD36,KLF4,AQP1,MEF2C,LBP,CD40,YWHAH,FIS1,PDK4,TNFAIP3,IGF1,PRMT2,ADCY1,ACACA,CMPK2,ENSMUST00000106778,SLC6A4,ZFP36L1,PTCH1,CRHBP,CLU,WNT7B,PPARA,ADCY6,NFATC4,PIM1,ADCYAP1,ANXA1,CD6,ANKRD1,PDCD4,GDAP1,OPRK1,PAQR8,MSTN,MRC1,NR4A2,LTK,USP8,PCK1,GNAS,PTPN22,RORC,GBP2,PRKAA2,LRP8,NOS3,STAP1,GFI1,SPP1,TESC,CXCL5,AACS,PTN,RET,LMO3,DGAT2,PAK1,TEAD2,FGFR2,EIF4EBP1,POU…
1	TRUE	0.000611	193	3639	54	0.015	0.28	GO:0071229	BP	1	cellular response to acid chemical	4	GLRA1,PPARG,SOX9,SERPINF1,COL6A1,RARG,COL1A1,KLF4,AQP1,MEF2C,CYBA,CYBB,GLRA2,PDK4,FYN,ACACA,SLC6A4,WNT7B,ADCY6,NFATC4,VEGFA,COL3A1,LTK,PCK1,GNAS,ENSMUST00000142309,PRKAA2,TESC,COL1A2,RET,DGAT2,TEAD2,FGFR2,COL4A1,UCP1,MMP2,FOLR2,PDK3,CCL2,RORB,ATP1A3,RRAGB,ABCB4,OLFR78,NR1H4,OSR1,FFAR2,SIX1,KLF2,NTRK2,CEBPB,GRIN2A,LEP,CYP26B1
1	TRUE	0.000611	193	3639	54	0.015	0.28	GO:0010810	BP	1	regulation of cell-substrate adhesion	3	EGFL6,ACVRL1,ITGA5,COL1A1,CD36,DDR1,NID1,TEK,RAC3,ALOX15,PLAU,APOD,CCDC80,SMOC2,VEGFA,NRP1,FN1,ITGA6,JAG1,POSTN,CYR61,PRKCZ,BST1,EMILIN1,SPP1,DMP1,PTN,IQGAP1,FLNA,GPM6B,ANGPT2,THY1,APOA1,RAC2,EDIL3,DBN1,ABI3BP,SERPINE1,ACER2,RREB1,AJAP1,PREX1,THBS1,RELL2,ONECUT2,FZD4,VWC2,SPOCK1,SPOCK2,SEMA3E,FBLN2,LGALS1,PTPRZ1,GM1987
1	TRUE	0.000613	92	3639	31	0.009	0.337	GO:0072080	BP	1	nephron tubule development	5	SOX9,IRX2,SHH,AQP1,PGF,MEF2C,LAMA5,WNT11,LHX1,PTCH1,WNT7B,VEGFA,SOX8,MAGED1,EYA1,PAX8,JAG1,CALB1,AGT,ACAT1,FGF1,HOXA11,HOXB7,GREB1L,POU3F3,HES5,OSR1,AGTR1A,CITED1,SIX1,AGTR2
1	TRUE	0.000621	297	3639	76	0.021	0.256	GO:0007159	BP	1	leukocyte cell-cell adhesion	4	LCK,ITGA5,ITGB7,TBX21,SHH,KLF4,IL7R,EFNB3,STAT5A,PTPN6,TNFSF14,HFE,CAV1,CD83,CD274,IGF1,ADORA2A,PECAM1,HSP90AA1,ENSMUST00000110042,FAM49B,PPARA,TFRC,TNFRSF21,CD74,ANXA1,CD5,CD6,ZAP70,PTPRC,SELP,SELL,PTPN22,PRKCZ,MAD1L1,DTX1,EPHB4,ADD2,SASH3,EFNB1,IL2RG,IL15,THY1,ETS1,TGFBR2,PODXL2,RAC2,FOXJ1,DPP4,CCL5,NFKBIZ,CCL2,CARD11,H2-AA,VNN1,CCR7,IL18,CD209E,PLA2G2D,VSIG4,CCR2,SPN,DOCK8,RASAL3,CX3CR1,CEBPB,…
1	TRUE	0.000621	405	3639	98	0.027	0.242	GO:0001558	BP	1	regulation of cell growth	3	WNT3,CDH4,PPARG,ACVRL1,SEMA4F,RND2,DDR1,HTRA1,CYBA,HYAL1,MYL2,GDI1,TNR,WNT11,IGFBP4,SGK2,MAPT,TRIP10,CTGF,SOCS2,IGF1,MYOCD,ENSMUST00000110042,FAM107A,SEMA3G,DPYSL2,CPNE6,COL14A1,AHSG,IGFBP6,FHL1,VEGFA,CPNE5,SYT4,SLIT1,TRO,NRP1,SOX17,IGFBP5,FN1,SERPINE2,SYT2,OLFM1,FRZB,WISP2,CYR61,EPHA7,CDKN2C,CDA,CDK5,HTRA3,RUFY3,RASAL1,LIMK1,CPNE9,SYT3,PAK1,ARHGAP4,PLXNA3,SLIT2,POU4F2,MT3,AGT,MGLL,DBN1,NKX6-1,KR…
1	TRUE	0.000621	405	3639	98	0.027	0.242	GO:0002764	BP	1	immune response-regulating signaling pathway	4	LCK,NR1H3,CD36,CD79A,FCGRT,PTPN6,SH2B2,FCER1A,MEF2C,CYBA,CAV1,LBP,MAPKAPK2,CACNB4,CD40,FYN,TNFAIP3,IRAK3,MYO1G,RSAD2,IRF4,TNFRSF21,IRF7,ZAP70,PTPRC,FCNA,TYRO3,PTPN22,STAP1,GFI1,CLEC4D,CLEC2I,CD19,TRIM30A,THY1,MAPKAPK3,RNF125,NFKBIZ,MAVS,CCR7,CD79B,MILL2,PRKD2,5730559C18RIK,KLHL6,TRIL,TLR1,NR1H4,FFAR2,CD14,PRKCB,KCNN4,TXK,NOD2,IRGM2,ENSMUST00000103291,ENSMUST00000103299,ENSMUST00000103423,ENSMUST0…
1	TRUE	0.000622	64	3639	24	0.007	0.375	GO:0007632	BP	1	visual behavior	1	DBH,SLC1A2,CRHR1,NTS,PDE8B,PDE1B,APP,GRIN1,CHRNB2,B4GALT2,CDK5,CCK,NDRG4,APBB1,SCT,ABCC8,ATP1A3,SYNPO,LRRN4,NETO1,RGS14,GRIN2A,FOXB1,PPP1R1B
1	TRUE	0.000646	49	3639	20	0.005	0.408	GO:0014075	BP	1	response to amine	5	TH,DBH,CALM3,RGS17,ADORA2A,RGS9,DPYSL2,PDE1B,GNAL,HTR2B,NR4A2,GRIN1,PPP3CA,RGS10,KCNC2,RGS4,OXTR,KCNC1,GRIN2A,PPP1R1B
1	TRUE	0.000662	122	3639	38	0.01	0.311	GO:0002526	BP	1	acute inflammatory response	5	PPARG,FCER1A,HFE,CD163,LBP,AOC3,ITIH4,C6,AHSG,SERPING1,C3,ADCYAP1,CD6,DNASE1L3,SIGIRR,FN1,CFH,SERPINC1,CASP6,B4GALT1,TACR1,A2M,NUPR1,HP,CCL5,VNN1,CCR7,SUSD4,ORM1,SAA3,NPY5R,CNR1,FFAR2,SPN,KL,ORM2,TAC1,SERPINA1A
1	TRUE	0.000666	25	3639	13	0.004	0.52	GO:0021533	BP	1	cell differentiation in hindbrain	4	PHOX2B,GATA2,LHX1,FAIM2,NRXN1,LHX5,WNT7A,ATP2B2,CBLN1,CEND1,KNDC1,GRID2,SKOR2
1	TRUE	0.000666	1063	3639	224	0.062	0.211	GO:0055114	BP	1	oxidation-reduction process	1	TH,PPARG,HAAO,DBH,GNMT,CD36,CYP4F18,CP,GYS1,ETFB,DLST,MTHFD2,ACTN3,CYBA,P4HTM,SOD2,CPT1C,MGST1,LPO,FADS1,PLIN5,DHDH,STEAP4,TRPV4,ALDH1A3,CYP2J9,CYBB,STEAP2,QDPR,FOXRED2,CMAH,GPX3,ACADVL,ALOX15,AOC3,GYG,PDK4,IGF1,AIFM2,TYSND1,ALDH1L2,TPO,ALOXE3,PYGL,AKR1C12,AKR1C13,ALDH6A1,DEGS2,ACOX2,GPX8,OGDHL,DNAJC15,DHRS4,SQLE,PPARA,PPP1R1A,APOD,DGAT1,GBE1,AIFM3,PDIA5,EHHADH,ADIPOQ,GPD1,NFATC4,PLA2G7,CBS,XDH,C…
1	TRUE	0.000666	25	3639	13	0.004	0.52	GO:0051957	BP	1	positive regulation of amino acid transport	5	TRH,ADORA2A,SLC36A2,DPYSL2,SYT4,GABBR1,STXBP1,SLC6A1,AGT,CCK,KMO,HTR2C,ABAT
1	TRUE	0.000674	105	3639	34	0.009	0.324	GO:0010522	BP	1	regulation of calcium ion transport into cytosol	2	CALM1,GSTM7,PTPN6,CYBA,HAP1,CASQ1,CAV1,CALM3,TRDN,FYN,JSRP1,FKBP1B,AKAP5,RYR2,JPH3,GRIN1,CASQ2,CXCL9,ADCYAP1R1,CLEC4B1,CD19,CX3CL1,THY1,UBASH3B,ANK2,DHRS7C,MYO5A,CALM2,HRC,PLN,ADRB2,CXCR3,AKAP6,PRNP
1	TRUE	0.00069	162	3639	47	0.013	0.29	GO:0050817	BP	1	coagulation	2	TSPAN32,PDGFB,VWF,SHH,CD36,PTPN6,CAV1,CD34,C1QTNF1,EVL,F2RL2,PLAU,ANXA8,KNG1,SERPING1,C3,SERPINE2,F5,SELP,SERPINC1,STXBP1,TYRO3,GNAS,PROCR,SLC7A11,PEAR1,PF4,F7,CX3CL1,UBASH3B,ADRA2A,TSPAN8,TBXA2R,HPSE,P2RY12,SERPINE1,F13A1,THBS1,HS3ST5,ADRA2C,ADRB2,MMRN1,TXK,ABAT,KNG2,THBD,KLKB1
1	TRUE	0.00069	162	3639	47	0.013	0.29	GO:0002819	BP	1	regulation of adaptive immune response	4	TBX21,STAT6,IL7R,PTPN6,FCER1A,IL27RA,FCER2A,MEF2C,HFE,CD48,CD274,CD40,ALOX15,TNFAIP3,RSAD2,RIPK3,FAM49B,TFRC,C3,CD74,ANXA1,IL33,IRF7,IL18R1,IL1R1,PTPRC,PRKCZ,UNG,HPX,SASH3,WAS,FOXJ1,DPP4,NFKBIZ,CCR7,SUSD4,IL18,TRP53BP1,CCR2,SPN,NOD2,PKN1,B2M,H2-K1,H2-T23,H2-AB1,CLEC4G
1	TRUE	0.000694	19	3639	11	0.003	0.579	GO:0021534	BP	1	cell proliferation in hindbrain	4	SHH,LHX1,IGF1,SLC6A4,GPR37L1,EGF,LHX5,GBX2,ATF5,CEND1,SKOR2
1	TRUE	0.000694	19	3639	11	0.003	0.579	GO:0042533	BP	1	tumor necrosis factor biosynthetic process	3	CYBB,LBP,MAPKAPK2,THBS1,TLR1,CCR2,GHSR,SPN,CX3CR1,BCL3,CD209B
1	TRUE	0.000694	19	3639	11	0.003	0.579	GO:0042534	BP	1	regulation of tumor necrosis factor biosynthetic process	3	CYBB,LBP,MAPKAPK2,THBS1,TLR1,CCR2,GHSR,SPN,CX3CR1,BCL3,CD209B
1	TRUE	0.000696	22	3639	12	0.003	0.545	GO:0072243	BP	1	metanephric nephron epithelium development	5	SOX9,AQP1,WNT7B,ADIPOQ,SOX8,PAX8,CALB1,ACAT1,POU3F3,HES5,OSR1,LAMB2
1	TRUE	0.000696	42	3639	18	0.005	0.429	GO:1901381	BP	1	positive regulation of potassium ion transmembrane transport	4	KCNQ1,OPRK1,ATP1B1,FLNA,ANK2,KCNC2,KCNH2,ABCC8,ATP1B2,NPPA,KCNA1,ACTN2,RNF207,KCNC1,DPP6,AKAP6,LRRC55,KCNE1L
1	TRUE	0.000696	22	3639	12	0.003	0.545	GO:1905809	BP	1	negative regulation of synapse organization	4	FYN,NFATC4,SLIT1,NGEF,EFNA1,EPHA7,PTN,NEUROD2,DNM3,ARHGEF15,NLGN1,PRNP
1	TRUE	0.000696	35	3639	16	0.004	0.457	GO:0046460	BP	1	neutral lipid biosynthetic process	2	NR1H3,PLIN5,MOGAT1,LPL,ACSL1,ACSL6,LPIN1,DGAT1,C3,LPIN3,PCK1,DGAT2,THRSP,SCARB1,PNPLA3,MOGAT2
1	TRUE	0.000696	35	3639	16	0.004	0.457	GO:0046463	BP	1	acylglycerol biosynthetic process	3	NR1H3,PLIN5,MOGAT1,LPL,ACSL1,ACSL6,LPIN1,DGAT1,C3,LPIN3,PCK1,DGAT2,THRSP,SCARB1,PNPLA3,MOGAT2
1	TRUE	0.000698	53	3639	21	0.006	0.396	GO:0060350	BP	1	endochondral bone morphogenesis	5	SOX9,RARG,COL1A1,MEF2C,TEK,TRPV4,COL2A1,CBS,NPPC,GNAS,COMP,TGFBR2,INPPL1,SCX,HOXA11,BMP6,COL27A1,FOXC1,BMPR1B,GHR,SERPINH1
1	TRUE	0.000698	53	3639	21	0.006	0.396	GO:0008347	BP	1	glial cell migration	5	LAMB1,EFEMP1,FOXG1,HEXB,FN1,VIM,DAB1,LRP8,CDK5,STAP1,IDH2,NDN,CCL2,P2RY12,TSPO,2900011O08RIK,CDK5R1,CCR2,SYNE2,PTPRZ1,CDK5R2
1	TRUE	0.000714	2632	3639	507	0.139	0.193	GO:0022607	BP	1	cellular component assembly	3	CAV2,GLRA1,ACVRL1,ITGA5,SOX9,B9D1,COL6A1,UBE2C,COL1A1,TUBB5,VWF,CD3G,SPAG5,CLGN,ANGPTL4,REC8,SNX9,RPL3L,SCIN,GNMT,CD36,DLGAP1,CD79A,BICD1,CRTC1,AQP1,CCL24,HAPLN2,SLC1A2,MEF2C,TMOD4,EPHB3,FBLIM1,TEK,EPHA2,CYBA,SOD2,HAP1,CASQ1,STX1A,RAD51C,CAV1,TCAP,MGST1,DYNLL1,SNAP47,HYAL1,SPIRE2,MCOLN2,FSD1,MLKL,CLIP3,MYL2,TRPV4,FHOD1,TPPP3,ALDH1A3,TTBK1,LAMA5,WNT11,CD34,LNX2,BIK,KCTD5,CNTNAP1,ALDOC,C1QTNF1,MMP9…
1	TRUE	0.000717	362	3639	89	0.024	0.246	GO:0150063	BP	1	visual system development	5	TBX2,TH,ACVRL1,SOX9,SERPINF1,B9D1,RARG,SHH,KLF4,AQP1,NES,EPHA2,CRYBA2,ALDH1A3,RAB11FIP4,LHX1,UNC45B,SLC17A8,EFEMP1,VSX2,HCN1,FGF9,ATP8A2,CLCN2,ACHE,VEGFA,MYOM1,MAN2A1,CYP1B1,SOX8,CELF4,RBP4,PITX3,BBS4,NRP1,VIM,ABI2,GPD2,COL5A1,FBN1,JAG1,DLL4,TBC1D20,SLC7A11,OLFM3,CASP6,EGF,CALB1,HPCA,PTN,RET,MYOM2,COL4A1,GPM6A,POU4F2,IRX6,THY1,CYP1A1,TGFBR2,EPHB1,BFSP2,RPGRIP1L,TWIST1,RORB,BMP6,NDP,NRL,SIX5,INHBA…
1	TRUE	0.000717	362	3639	89	0.024	0.246	GO:0001654	BP	1	eye development	5	TBX2,TH,ACVRL1,SOX9,SERPINF1,B9D1,RARG,SHH,KLF4,AQP1,NES,EPHA2,CRYBA2,ALDH1A3,RAB11FIP4,LHX1,UNC45B,SLC17A8,EFEMP1,VSX2,HCN1,FGF9,ATP8A2,CLCN2,ACHE,VEGFA,MYOM1,MAN2A1,CYP1B1,SOX8,CELF4,RBP4,PITX3,BBS4,NRP1,VIM,ABI2,GPD2,COL5A1,FBN1,JAG1,DLL4,TBC1D20,SLC7A11,OLFM3,CASP6,EGF,CALB1,HPCA,PTN,RET,MYOM2,COL4A1,GPM6A,POU4F2,IRX6,THY1,CYP1A1,TGFBR2,EPHB1,BFSP2,RPGRIP1L,TWIST1,RORB,BMP6,NDP,NRL,SIX5,INHBA…
1	TRUE	0.000723	97	3639	32	0.009	0.33	GO:0050848	BP	1	regulation of calcium-mediated signaling	6	CALM1,GSTM7,FCER1A,ACTN3,HAP1,CAMTA1,MAPT,CALM3,TRDN,IGF1,JSRP1,FKBP1B,AKAP5,JPH3,ZAP70,CASQ2,PPP3CA,DYRK2,BST1,MYO5A,CALM2,HRC,NEUROD2,PLN,RCAN2,CD8A,RIT2,LMCD1,AKAP6,NRG1,3425401B19RIK,PRNP
1	TRUE	0.000734	167	3639	48	0.013	0.287	GO:0061351	BP	1	neural precursor cell proliferation	2	SHH,NES,KIF1A,GATA2,KIF3A,LHX1,FABP7,IGF1,ACSL6,BTG2,SLC6A4,FOXG1,ID4,WNT7B,VEGFA,ADCYAP1,CDH2,LIMS2,PITX3,GPR37L1,ELL3,DLL4,EGF,LHX5,WNT7A,TACC2,FLNA,CX3CL1,EPHB1,TRF,SOX10,GBX2,DBN1,ATF5,GJC2,FOXO1,POU3F3,KCNA1,BEX1,CX3CR1,TRNP1,CEND1,HHIP,INSM1,GNG5,PTPRZ1,SKOR2,POU3F2
1	TRUE	0.000736	158	3639	46	0.013	0.291	GO:0007596	BP	1	blood coagulation	3	TSPAN32,PDGFB,VWF,SHH,CD36,PTPN6,CAV1,CD34,C1QTNF1,EVL,F2RL2,PLAU,ANXA8,KNG1,SERPING1,C3,SERPINE2,F5,SELP,SERPINC1,STXBP1,TYRO3,GNAS,PROCR,SLC7A11,PEAR1,PF4,F7,CX3CL1,UBASH3B,ADRA2A,TSPAN8,TBXA2R,HPSE,P2RY12,SERPINE1,F13A1,THBS1,ADRA2C,ADRB2,MMRN1,TXK,ABAT,KNG2,THBD,KLKB1
1	TRUE	0.000736	213	3639	58	0.016	0.272	GO:0001763	BP	1	morphogenesis of a branching structure	3	SOX9,SHH,DDR1,PGF,TEK,EPHA2,LAMA5,ETV4,TBX3,LHX1,IGF1,CCL11,LLGL2,PTCH1,NFATC4,VEGFA,SOX8,MAGED1,BTRC,NRP1,EYA1,VANGL2,ENG,ERMN,PAX8,DLL4,EGF,EPHA7,B4GALT1,PLXND1,MGP,PAK1,COL4A1,SLIT2,PGR,AGT,TGFBR2,SOX10,GBX2,FGF1,TGM2,CPE,HOXA11,HOXB7,GREB1L,RASIP1,FOXC2,AGTR1A,CITED1,SIX1,RSPO2,SOCS3,CXCL12,CAV3,SEMA3E,HHIP,AGTR2,ESRP2
1	TRUE	0.000754	11	3639	8	0.002	0.727	GO:0033275	BP	1	actin-myosin filament sliding	5	TNNT2,MYLK2,DBN1,MYH6,MYH7,MYH8,ACTC1,TNNC1
1	TRUE	0.000754	616	3639	139	0.038	0.226	GO:0043068	BP	1	positive regulation of programmed cell death	5	NGFR,FAP,LCK,PPARG,RARG,COL18A1,FOLH1,SCIN,MEF2C,GATA6,SOD2,CAV1,G0S2,PEA15A,CLIP3,ALDH1A3,WNT11,CD274,BIK,CD40,MMP9,FIS1,CTGF,IL20RA,AIFM2,UNC5B,ADORA2A,PRMT2,SEPT4,SAV1,SFRP4,CLU,TNFRSF10B,C6,RIPK3,ADIPOQ,ROBO1,GZMA,NFATC4,XDH,CYP1B1,DUSP1,PPP2R2B,PDGFRB,ANXA1,FAS,ANKRD1,PDCD4,MAGED1,PITX3,CASP8,STK17B,ITM2C,PTPRC,TRP53BP2,ACVR1C,NACC2,GRIN1,FRZB,ITGA6,LTK,MAL,ZMAT3,CASP6,NTRK1,CYR61,EPHA7,B4GA…
1	TRUE	0.000754	270	3639	70	0.019	0.259	GO:0002429	BP	1	immune response-activating cell surface receptor signaling pathway	6	LCK,CD79A,PTPN6,SH2B2,MEF2C,CACNB4,FYN,MYO1G,TNFRSF21,ZAP70,PTPRC,FCNA,PTPN22,STAP1,CLEC2I,CD19,THY1,NFKBIZ,CCR7,CD79B,MILL2,PRKD2,KLHL6,FFAR2,PRKCB,KCNN4,TXK,ENSMUST00000103291,ENSMUST00000103299,ENSMUST00000103423,ENSMUST00000103481,ENSMUST00000103483,ENSMUST00000103486,ENSMUST00000103504,ENSMUST00000103518,ENSMUST00000103540,ENSMUST00000103749,PRNP,ENSMUST00000103523,ENSMUST00000103513,ENSMUST…
1	TRUE	0.000754	11	3639	8	0.002	0.727	GO:0042535	BP	1	positive regulation of tumor necrosis factor biosynthetic process	4	CYBB,LBP,MAPKAPK2,THBS1,TLR1,CCR2,SPN,CD209B
1	TRUE	0.000761	611	3639	138	0.038	0.226	GO:0043065	BP	1	positive regulation of apoptotic process	6	NGFR,FAP,LCK,PPARG,RARG,COL18A1,FOLH1,SCIN,MEF2C,GATA6,SOD2,CAV1,G0S2,PEA15A,CLIP3,ALDH1A3,WNT11,CD274,BIK,CD40,MMP9,FIS1,CTGF,IL20RA,AIFM2,UNC5B,ADORA2A,PRMT2,SEPT4,SAV1,SFRP4,CLU,TNFRSF10B,C6,RIPK3,ADIPOQ,ROBO1,GZMA,NFATC4,XDH,CYP1B1,DUSP1,PPP2R2B,PDGFRB,ANXA1,FAS,ANKRD1,PDCD4,MAGED1,PITX3,CASP8,STK17B,ITM2C,PTPRC,TRP53BP2,ACVR1C,NACC2,GRIN1,FRZB,ITGA6,LTK,MAL,ZMAT3,CASP6,CYR61,EPHA7,B4GALT1,SC…
1	TRUE	0.000775	61	3639	23	0.006	0.377	GO:0014068	BP	1	positive regulation of phosphatidylinositol 3-kinase signaling	6	PDGFB,SOX9,PTPN6,TEK,FYN,DCN,IGF1,UNC5B,ENSMUST00000110042,HCLS1,AGAP2,SELP,FGR,FLT1,AGT,PRR5L,CCL5,IL18,PLXNB1,NTRK2,LEP,NRG1,HCST
1	TRUE	0.000775	61	3639	23	0.006	0.377	GO:0008542	BP	1	visual learning	2	DBH,CRHR1,NTS,PDE8B,PDE1B,APP,GRIN1,CHRNB2,B4GALT2,CDK5,CCK,NDRG4,APBB1,SCT,ABCC8,ATP1A3,SYNPO,LRRN4,NETO1,RGS14,GRIN2A,FOXB1,PPP1R1B
1	TRUE	0.000788	46	3639	19	0.005	0.413	GO:0048483	BP	1	autonomic nervous system development	4	PHOX2A,PHOX2B,ADARB1,SOX8,GFRA3,NRP1,FN1,NTRK1,HES3,RET,PLXNA3,SOX10,GBX2,HAND2,NTF3,SIX1,SOX11,INSM1,TLX2
1	TRUE	0.0008	65	3639	24	0.007	0.369	GO:0007422	BP	1	peripheral nervous system development	4	ETV1,HAPLN2,NDRG1,CNTNAP1,LAMA2,NEFH,SOX8,NFASC,CDK5,SOX10,FA2H,HAND2,ADAM22,HOXD9,ONECUT2,POU4F1,NTF3,HOXD10,LAMB2,PRX,NTRK2,NRG1,POU3F1,POU3F2
1	TRUE	0.000812	69	3639	25	0.007	0.362	GO:0016079	BP	1	synaptic vesicle exocytosis	2	SYT5,STX1A,SNAP47,CALM3,TRIM9,PREPL,SYT4,STXBP1,SYT13,SNAP25,NAPB,SYT6,RPH3A,RIMS3,CPLX1,SYT1,RIMS2,PRRT2,DOC2A,CADPS,PCLO,UNC13C,SYT9,NLGN1,SYT11
1	TRUE	0.000813	77	3639	27	0.007	0.351	GO:0061333	BP	1	renal tubule morphogenesis	5	SOX9,IRX2,SHH,PGF,MEF2C,LAMA5,WNT11,LHX1,LGR5,PTCH1,VEGFA,SOX8,MAGED1,EYA1,PAX8,COL4A1,AGT,FGF1,HOXA11,HOXB7,GREB1L,HES5,OSR1,AGTR1A,CITED1,SIX1,AGTR2
1	TRUE	0.000814	132	3639	40	0.011	0.303	GO:0003231	BP	1	cardiac ventricle development	4	MEF2C,MYL2,WNT11,TBX5,TBX3,MYOCD,SAV1,RYR2,GATA4,FGF9,TNNT2,VANGL2,ENG,PAX8,XIRP2,JAG1,DLL4,COL11A1,CYR61,NOS3,SLIT2,TGFBR2,TNNI3,SMAD6,KCNK2,CPE,HAND2,MYH6,PKP2,GREB1L,NPY5R,FOXC2,POU4F1,FOXC1,MYH7,DSP,MYL3,NRG1,SOX11,TNNC1
1	TRUE	0.000814	186	3639	52	0.014	0.28	GO:0050679	BP	1	positive regulation of epithelial cell proliferation	5	CAV2,PDGFB,ACVRL1,SOX9,SHH,STAT5A,PGF,CCL24,HTRA1,CYBA,CAV1,HYAL1,GATA2,KIF3A,TNFAIP3,IGF1,CCL11,THBS4,FGF9,VEGFA,AGAP2,EYA1,PTPRN,HTR2B,ECM1,B4GALT1,PTN,TGFA,TACR1,WNT7A,PLXNB3,CCL5,CCL2,TWIST1,FGF1,APLN,LRG1,VASH2,PPP1R16B,BMP6,HRH3,RREB1,PRKD2,ID1,OSR1,AGTR1A,SCG2,GHSR,NOD2,CXCL12,SOX11,ESRP2
1	TRUE	0.00084	39	3639	17	0.005	0.436	GO:0014003	BP	1	oligodendrocyte development	5	SHH,CNTNAP1,ID4,CLU,NKX2-2,WASF3,PLP1,SOX10,FA2H,HDAC11,MAG,LPAR1,NKX6-2,KCNJ10,HES5,CNTN2,SOX11
1	TRUE	0.000853	150	3639	44	0.012	0.293	GO:0051017	BP	1	actin filament bundle assembly	5	SPIRE2,FHOD1,WNT11,MYO1B,CTGF,EVL,LIMA1,SPIRE1,BBS4,NRP1,TMEFF2,FMN2,STMN1,FSCN1,LIMK1,ELN,CALD1,ADD2,TACR1,NOX4,KCTD13,PAK1,SWAP70,WAS,FLNA,CX3CL1,APOA1,KANK2,PPP1R9A,ARHGEF5,DBN1,KANK4,LPAR1,SYNPO2L,KANK3,ID1,SYNPO,PPM1E,ARHGEF15,PHACTR1,TAC1,TMSB15L,TMSB15B2,PDXP
1	TRUE	0.000873	128	3639	39	0.011	0.305	GO:0043279	BP	1	response to alkaloid	5	TH,PPARG,GSTM7,PEA15A,CRHR1,ADORA2A,CACNG4,DLG4,HSP90AA1,RYR2,CRHBP,DPYSL2,GNAL,PITX3,OPRK1,GRIN1,BCHE,CASQ2,CHRNB2,CASP6,TACR3,PRKAA2,CDK5,TACR1,SLC6A1,RYR1,GNAO1,PGR,HTR2A,RGS4,CNR1,PENK,OXTR,CRH,GHR,RYR3,ABAT,PPP1R1B,TAC1
1	TRUE	0.000881	389	3639	94	0.026	0.242	GO:0002757	BP	1	immune response-activating signal transduction	5	LCK,NR1H3,CD36,CD79A,PTPN6,SH2B2,MEF2C,CYBA,CAV1,LBP,MAPKAPK2,CACNB4,FYN,TNFAIP3,IRAK3,MYO1G,RSAD2,IRF4,TNFRSF21,IRF7,ZAP70,PTPRC,FCNA,TYRO3,PTPN22,STAP1,GFI1,CLEC2I,CD19,TRIM30A,THY1,MAPKAPK3,RNF125,NFKBIZ,MAVS,CCR7,CD79B,MILL2,PRKD2,5730559C18RIK,KLHL6,TRIL,TLR1,NR1H4,FFAR2,CD14,PRKCB,KCNN4,TXK,NOD2,IRGM2,ENSMUST00000103291,ENSMUST00000103299,ENSMUST00000103423,ENSMUST00000103481,ENSMUST0000010…
1	TRUE	0.000885	98	3639	32	0.009	0.327	GO:0045778	BP	1	positive regulation of ossification	4	MEF2C,ACTN3,GDPD2,IGF1,ID4,PDLIM7,GDF10,WNT7B,VEGFA,PKDCC,NPPC,DDR2,JAG1,GNAS,CYR61,TACR1,CALCA,GPM6B,CEBPA,BMP6,ADRB2,OSR1,TOB2,BMPR1B,NELL1,CEBPB,KL,TAC1,SOX11,ZBTB16,CEBPD,IFI204
1	TRUE	0.000909	196	3639	54	0.015	0.276	GO:0048839	BP	1	inner ear development	3	SOX9,SHH,GABRB2,TCAP,KCNQ1,PHOX2B,GATA2,ALDH1A3,MAPKAPK2,KIF3A,SLC17A8,IGF1,LGR5,FOXG1,ROR2,CXCL14,FGF9,ATP8A2,COL2A1,SLC25A27,CLIC5,PDGFRB,EYA1,VANGL2,ITGA8,LHX3,PAX8,FRZB,JAG1,COL11A1,HPCA,ATP2B2,ZIC1,RPGRIP1L,GABRB3,GBX2,CEBPA,KCNK2,GJB6,MYO15,SLITRK6,HES5,TPRN,KCNK3,TMIE,SIX1,OTOP1,GABRA5,H2-K1,CYTL1,H2-T23,CEBPD,IFI204,SOX2
1	TRUE	0.000931	111	3639	35	0.01	0.315	GO:0071621	BP	1	granulocyte chemotaxis	7	CCL24,CCL8,RARRES2,TRPV4,LBP,CCL6,CCL9,CCL11,THBS4,VEGFA,CD74,ANXA1,SELL,BST1,SPP1,CXCL5,PPBP,PF4,SLIT2,CX3CL1,CCL17,DAPK2,RAC2,CCL5,CCL7,CCL2,CCR7,CAMK1D,PREX1,ITGA1,LGALS3,SCG2,NOD2,GM13304,GM1987
1	TRUE	0.000936	54	3639	21	0.006	0.389	GO:0046579	BP	1	positive regulation of Ras protein signal transduction	7	KITL,IGF1,DOCK2,F2RL2,ROBO1,PDGFRB,COL3A1,NTRK1,RASGEF1A,APOA1,RASGRF1,LPAR6,DGKI,LPAR1,MMD2,ABRA,GPR18,P2RY10,GPR17,NRG1,AKAP13
1	TRUE	0.000953	640	3639	143	0.039	0.223	GO:0032870	BP	1	cellular response to hormone stimulus	5	CAV2,PPARG,SERPINF1,SLC5A5,RARG,NR1H3,CRHR2,STAT5A,AQP1,PGF,SH2B2,MEF2C,GATA6,TRH,CYBA,CAV1,RARRES2,LY6G6E,SLC2A4,CRHR1,ACSL1,YWHAH,PDK4,FYN,SOCS2,IGF1,EIF4EBP2,PRMT2,ACACA,LPIN1,ENSMUST00000106778,ZFP36L1,CRHBP,GATA4,PPARA,LY6H,AHSG,ADIPOQ,ADCY6,DUSP1,ADCYAP1,ANXA1,BBS4,CDK2,PAQR8,MSTN,LYPD1,SLC30A10,NR4A2,PAX8,FBN1,USP8,PCK1,GNAS,CAR2,CHRNA4,CHRNB2,RORC,ENHO,PRKAA2,YBX1,EPHA8,PIK3R3,PRKCZ,SPP1,…
1	TRUE	0.000956	90	3639	30	0.008	0.333	GO:0060349	BP	1	bone morphogenesis	4	SOX9,RARG,ACP5,COL1A1,MEF2C,TEK,ACTN3,TRPV4,SFRP4,COL2A1,CBS,NPPC,GNAS,IFT80,COMP,TGFBR2,INPPL1,SCX,TWIST1,HOXA11,BMP6,COL27A1,RIPPLY2,FOXC1,BMPR1B,GHR,FREM1,CYP26B1,DHRS3,SERPINH1
1	TRUE	0.000971	496	3639	115	0.032	0.232	GO:0031667	BP	1	response to nutrient levels	4	TH,TRIM25,PPARG,COL1A1,ANGPTL4,PON1,CYBA,HFE,SOD2,FADS1,TRPV4,CYBB,WNT11,CD40,MAPT,ACSL1,PDK4,FYN,FKBP1B,SLC6A4,CARTPT,GATA4,DNAJC15,PPARA,ADIPOQ,SLC22A3,CLIC5,PIM1,CBS,ADCYAP1,C2,IMPACT,FAS,BBS4,PFKFB1,GDAP1,LCT,SELL,SERPINC1,ACVR1C,KYNU,GRIN1,DAPL1,SORD,PCK1,POSTN,BCHE,NTRK1,PRKAA2,SLC2A1,HPCA,SPP1,ALB,AACS,PTN,RYR1,F7,ADRB3,EIF4EBP1,UCP1,IL15,MT3,ACAT1,KANK2,CYP1A1,TGFBR2,CCK,FOLR2,ACSL3,UCP3,…
1	TRUE	0.000983	58	3639	22	0.006	0.379	GO:0060986	BP	1	endocrine hormone secretion	6	CRHR2,AQP1,RETN,C1QTNF1,TBX3,CRHR1,CRHBP,OPRK1,GNAS,PEX5L,AGT,INHA,APLN,UCN,BMP6,INHBA,AGTR1A,FZD4,CRH,LEP,TAC1,AGTR2
1	TRUE	0.000983	58	3639	22	0.006	0.379	GO:0045661	BP	1	regulation of myoblast differentiation	4	SOX9,MEF2C,TNFSF14,CCL8,TBX3,CCL9,MYOCD,ZFP36L1,CXCL14,SOX8,ANKRD2,MSTN,CXCL9,CSRP3,CCL17,MYF6,MBNL3,RBM24,IL18,CMTM5,SMYD1,FLT3L
1	TRUE	0.000997	160	3639	46	0.013	0.287	GO:0007599	BP	1	hemostasis	4	TSPAN32,PDGFB,VWF,SHH,CD36,PTPN6,CAV1,CD34,C1QTNF1,EVL,F2RL2,PLAU,ANXA8,KNG1,SERPING1,C3,SERPINE2,F5,SELP,SERPINC1,STXBP1,TYRO3,GNAS,PROCR,SLC7A11,PEAR1,PF4,F7,CX3CL1,UBASH3B,ADRA2A,TSPAN8,TBXA2R,HPSE,P2RY12,SERPINE1,F13A1,THBS1,ADRA2C,ADRB2,MMRN1,TXK,ABAT,KNG2,THBD,KLKB1
1	TRUE	0.00101	82	3639	28	0.008	0.341	GO:0055013	BP	1	cardiac muscle cell development	5	TCAP,MYL2,TBX3,MYH11,TRIP10,IGF1,MYOCD,GATA4,COL14A1,POPDC2,VEGFA,PDLIM5,CSRP3,PAK1,AGT,RGS4,MYH6,NPPA,ADRA1A,TTN,ACTN2,LRRC10,AKAP6,CAV3,AGTR2,ACTC1,BVES,MYO18B
1	TRUE	0.00102	36	3639	16	0.004	0.444	GO:0021696	BP	1	cerebellar cortex morphogenesis	3	LHX1,RFX4,FAIM2,NRXN1,SERPINE2,CDK5,LHX5,WNT7A,ATP2B2,CBLN1,ZFP365,TRNP1,CEND1,KNDC1,GRID2,SKOR2
1	TRUE	0.00103	244	3639	64	0.018	0.262	GO:0061448	BP	1	connective tissue development	4	PDGFB,SOX9,RARG,COL1A1,SCIN,MEF2C,HYAL1,TRPV4,CD34,CTGF,IGF1,EFEMP1,ID4,ROR2,FGF9,WNT7B,COL2A1,CBS,SOX8,PKDCC,COL11A2,BBS4,ITGB8,NPPC,COL5A1,FRZB,GNAS,IFT80,SMAD9,COL11A1,RORC,CYR61,AACS,WNT7A,MGP,ACAN,DGAT2,COMP,ACAT1,ADAMTS7,TGFBR2,SCX,TGFBI,ACTA2,LUM,NOV,HAND2,HOXA11,GDF5,BMP6,MUSTN1,SNAI1,COL27A1,FOXC2,NR1H4,HES5,OSR1,RSPO2,BMPR1B,GHR,LEP,CYTL1,ZBTB16,SERPINH1
1	TRUE	0.00103	244	3639	64	0.018	0.262	GO:0060485	BP	1	mesenchyme development	4	TBX2,ACVRL1,SOX9,COL1A1,SHH,DLL3,MEF2C,PHOX2B,LAMA5,WNT11,TBX5,TRIP10,KITL,MYOCD,ENSMUST00000106778,ZFP36L1,GATA4,FGF9,WNT7B,VEGFA,SOX8,PDGFRB,PDCD4,NRP1,WNT10A,FN1,HTR2B,VANGL2,ENG,OLFM1,FRZB,ELL3,JAG1,FAM83D,EFNA1,NOS3,TGFBR3,RET,TEAD2,FGFR2,EFNB1,FLNA,ACTA1,TGFBR2,SOX10,SCX,GBX2,ACTA2,TWIST1,RBM24,HAND2,ERG,SNAI1,PLAUR,FOXC2,OSR1,FOXC1,SIX1,ACTG2,SOX11,TCF15,ACTC1,DACT3,PBLD1
1	TRUE	0.00103	78	3639	27	0.007	0.346	GO:0060415	BP	1	muscle tissue morphogenesis	5	TCAP,MYL2,ADARB1,RYR2,ANKRD1,COL3A1,TNNT2,VANGL2,ENG,XIRP2,DLL4,MYLK2,COL11A1,TNNI3,MYF6,MYH6,PKP2,FOXC2,POU4F1,FOXC1,TTN,MYH7,DSP,MYL3,NRG1,ACTC1,TNNC1
1	TRUE	0.00103	78	3639	27	0.007	0.346	GO:0098739	BP	1	import across plasma membrane	5	SLC1A5,SLC1A2,SLC1A6,HFE,STEAP4,STEAP2,FYN,SLC36A2,HCN2,SLC39A6,SLC1A1,KCNJ3,KCNJ8,SLC8A2,AGT,FOLR2,ATP1A1,SLC39A12,RGS4,SLC6A5,KCND3,KCNJ10,ADRB2,SLC39A4,TMEM28,PRNP,FAM155A
1	TRUE	0.00103	66	3639	24	0.007	0.364	GO:0017158	BP	1	regulation of calcium ion-dependent exocytosis	6	SYT5,STX1A,CALM3,CACNA1G,TRIM9,CACNA1I,PREPL,SYT4,STXBP1,SYT13,NAPB,SYT6,CDK5,RPH3A,RIMS3,SYT1,RIMS2,SCAMP5,BAIAP3,DOC2A,CADPS,SYT9,NLGN1,CDK5R2
1	TRUE	0.00103	129	3639	39	0.011	0.302	GO:2000181	BP	1	negative regulation of blood vessel morphogenesis	4	NGFR,PPARG,SERPINF1,CD36,KLF4,CRHR2,TEK,EPHA2,E2F2,DCN,THBS4,XDH,DLL4,EFNA3,EMILIN1,PF4,PTN,PDE3B,ANGPT2,COL4A2,AGT,TIE1,TBXA2R,CCL2,MEOX2,SERPINE1,ABCC8,THBS1,MMRN2,STAB1,ADRB2,CCR2,CXCR3,FOXC1,CX3CR1,KLF2,SEMA3E,HHIP,ECSCR
1	TRUE	0.00105	14	3639	9	0.002	0.643	GO:0072224	BP	1	metanephric glomerulus development	4	AQP1,CD34,LHX1,ADIPOQ,PDGFRB,RET,OSR1,LAMB2,AGTR2
1	TRUE	0.00106	26	3639	13	0.004	0.5	GO:0010107	BP	1	potassium ion import	9	HCN2,ATP1B1,KCNJ3,KCNJ8,ABCC9,ATP1A1,KCNJ9,KCND3,ATP1A3,ATP1B2,KCNJ10,KCNJ16,KCNJ14
1	TRUE	0.00108	47	3639	19	0.005	0.404	GO:0021575	BP	1	hindbrain morphogenesis	3	LHX1,RFX4,FAIM2,CBS,NRXN1,SERPINE2,DAB1,HES3,CDK5,LHX5,WNT7A,ATP2B2,CBLN1,ZFP365,TRNP1,CEND1,KNDC1,GRID2,SKOR2
1	TRUE	0.00108	99	3639	32	0.009	0.323	GO:0017156	BP	1	calcium ion regulated exocytosis	8	SYT5,STX1A,SNAP47,CALM3,CACNA1G,TRIM9,CACNA1I,PREPL,SYT4,STXBP1,SYT13,SNAP25,NAPB,SYT6,CDK5,RPH3A,SYT3,RIMS3,CPLX1,SYT1,RIMS2,SCAMP5,PRRT2,BAIAP3,DOC2A,CADPS,PCLO,UNC13C,SYT9,NLGN1,SYT11,CDK5R2
1	TRUE	0.00108	216	3639	58	0.016	0.269	GO:0090276	BP	1	regulation of peptide hormone secretion	3	CRHR2,PDE1C,TRH,HFE,DYNLL1,KCNQ1,FKBP1B,RASL10B,CARTPT,CRHBP,PDE8B,STXBP5L,NRXN1,ADCYAP1,GABBR1,GRP,RBP4,ACVR1C,PAX8,PEX5L,SERP1,HADH,PPP3CA,UTS2,NMU,AACS,CCKBR,ANO1,ADRA2A,CCL5,NKX6-1,APLN,NOV,SCT,UCN,ABCC8,MUP4,HTR2C,GCK,CNR1,UCN3,GPR68,BAIAP3,NR1H4,CRH,GHSR,FFAR2,NLGN2,BRSK2,VSNL1,ABAT,MUP5,LEP,SYT9,ICA1,NNAT,MUP20,MUP19
1	TRUE	0.00109	938	3639	199	0.055	0.212	GO:0032880	BP	1	regulation of protein localization	3	CAV2,NGFR,VPREB3,B9D1,NR1H3,SHH,CD36,BICD1,CRHR2,PDE1C,TRH,TEK,EPHA2,HFE,DYNLL1,KCNQ1,CLIP3,TRPV4,GDI1,LPL,CD34,CD274,STAC2,CACNB4,CD40,KIF3A,MAPT,AKAP1,FIS1,CACNG2,STXBP5,FYN,IGF1,SRGN,ADORA2A,FKBP1B,RSAD2,LLGL2,RHBDF2,AKAP5,HSP90AA1,PTCH1,CARTPT,PDE8B,CAMK2G,APOD,GSDMD,STXBP5L,HCLS1,ADIPOQ,CLEC4N,TNFRSF21,VEGFA,MYOM1,NRXN1,PKDCC,ADCYAP1,SYT4,CDH2,TSLP,CIDEA,ANXA1,ANKRD1,IL33,RBP4,LYPLA1,FN1,HTR…
1	TRUE	0.0011	125	3639	38	0.01	0.304	GO:0016525	BP	1	negative regulation of angiogenesis	5	NGFR,PPARG,SERPINF1,CD36,KLF4,CRHR2,TEK,EPHA2,E2F2,DCN,THBS4,DLL4,EFNA3,EMILIN1,PF4,PTN,PDE3B,ANGPT2,COL4A2,AGT,TIE1,TBXA2R,CCL2,MEOX2,SERPINE1,ABCC8,THBS1,MMRN2,STAB1,ADRB2,CCR2,CXCR3,FOXC1,CX3CR1,KLF2,SEMA3E,HHIP,ECSCR
1	TRUE	0.00112	9	3639	7	0.002	0.778	GO:0032224	BP	1	positive regulation of synaptic transmission, cholinergic	7	LAMA2,ADORA2A,UTS2,TACR1,HTR2C,MUSK,TAC1
1	TRUE	0.00112	9	3639	7	0.002	0.778	GO:0051665	BP	1	membrane raft localization	2	DOCK2,MAL2,MAL,MALL,PLLP,CMTM8,MARVELD1
1	TRUE	0.00112	95	3639	31	0.009	0.326	GO:0035335	BP	1	peptidyl-tyrosine dephosphorylation	5	PTPN6,PTPRB,PTPN21,DUSP13,DUSP1,EYA1,PTP4A1,PTPN18,PTPRC,DUSP23,PTPN14,PTPN22,DNAJC6,PTPRO,MTMR14,PTPN5,PTPN7,DUSP4,UBASH3B,PTPRF,DUSP8,SSH2,PTPDC1,MTMR7,DUSP26,DUSP15,PTPRT,PTPRN2,PTP4A3,DUPD1,PTPRZ1
1	TRUE	0.00112	9	3639	7	0.002	0.778	GO:0071688	BP	1	striated muscle myosin thick filament assembly	2	TCAP,MYBPC1,MYOM1,MYOM2,MYBPC2,TTN,MYBPHL
1	TRUE	0.00114	298	3639	75	0.021	0.252	GO:0043405	BP	1	regulation of MAP kinase activity	5	PDGFB,PTPN6,FCER1A,MEF2C,CAV1,CD40,MAP2K3,GRM1,KITL,IGF1,IRAK3,ROR2,CARTPT,WNT7B,ADIPOQ,ROBO1,VEGFA,CBS,MAPK8IP3,DUSP1,MAP3K8,CD74,PDCD4,MAGED1,HTR2B,PTPRC,VANGL2,STK39,MAPK8IP1,TNIK,PTPN22,EGF,MAP3K6,UCHL1,FLT1,TGFA,RET,IQGAP1,NOX4,PAK1,PTPN5,PAK3,DUSP4,TRF,MST1R,TRIB3,INPPL1,TNXB,ARHGEF5,ADRA2A,HTR2A,FGF1,MAP4K1,DUSP8,CCR7,GDF15,LPAR1,THBS1,MDFIC,5730559C18RIK,ITGA1,FEM1A,C1QTNF2,NTF3,GRM5,FZD4…
1	TRUE	0.00116	212	3639	57	0.016	0.269	GO:1901654	BP	1	response to ketone	4	TH,PPARG,SERPINF1,HOXA10,NR1H3,KLF4,AQP1,TRH,CYBA,CAV1,CYBB,CALM3,ADCY1,ACACA,NEFL,ADCY6,DUSP1,HTR7,MSTN,USP8,NKX2-2,GNAS,PRKAA2,HPCA,UTS2,GABRB1,TGFBR3,SPP1,AACS,PTN,TACR1,F7,EIF4EBP1,SLIT2,SOX10,TBXA2R,CCL2,AIFM1,MAP4K1,CCR7,TXNIP,PLN,THBS1,TSPO,ABCB4,FOXO1,UCN3,NPAS4,OXTR,AGTR1A,CRH,GHSR,KLF2,GNAI1,AGTR2,ADH1,GM1987
1	TRUE	0.00116	51	3639	20	0.005	0.392	GO:0042596	BP	1	fear response	3	DBH,MEF2C,CRHR1,PDE8B,HTR1A,MAPK8IP2,ADCYAP1,SPIRE1,LYPD1,MDK,CCK,DPP4,NEUROD2,UCN,HTR2C,PENK,CRH,GABRA5,GRIK2,GRM7
1	TRUE	0.00116	91	3639	30	0.008	0.33	GO:0030593	BP	1	neutrophil chemotaxis	8	CCL24,CCL8,LBP,CCL6,CCL9,CCL11,THBS4,CD74,SELL,BST1,SPP1,CXCL5,PPBP,PF4,SLIT2,CX3CL1,CCL17,DAPK2,RAC2,CCL5,CCL7,CCL2,CCR7,CAMK1D,PREX1,ITGA1,LGALS3,NOD2,GM13304,GM1987
1	TRUE	0.00116	51	3639	20	0.005	0.392	GO:0010883	BP	1	regulation of lipid storage	4	PPARG,NR1H3,CD36,PLIN5,LPL,FITM1,PPARA,C3,CIDEA,MSR1,PNPLA2,ABHD5,SCARB1,MUP4,ACACB,VSTM2A,MUP5,LEP,MUP20,MUP19
1	TRUE	0.00116	23	3639	12	0.003	0.522	GO:0045956	BP	1	positive regulation of calcium ion-dependent exocytosis	7	STX1A,CACNA1G,CACNA1I,SYT4,STXBP1,CDK5,SYT1,SCAMP5,CADPS,SYT9,NLGN1,CDK5R2
1	TRUE	0.00116	51	3639	20	0.005	0.392	GO:0050771	BP	1	negative regulation of axonogenesis	8	WNT3,SEMA4F,EFNB3,GDI1,TNR,SEMA3G,SLIT1,NRP1,EPHA7,DAB1,CDK5,RUFY3,ARHGAP4,PLXNA3,SLIT2,MT3,THY1,MAG,TRIM46,CDK5R1
1	TRUE	0.00116	23	3639	12	0.003	0.522	GO:0003085	BP	1	negative regulation of systemic arterial blood pressure	5	CD36,SOD2,SMTN,BBS4,CALCA,ADRB3,NPPA,ADRB2,ADRA1A,CRH,KL,AGTR2
1	TRUE	0.00116	23	3639	12	0.003	0.522	GO:0045109	BP	1	intermediate filament organization	3	SHH,NEFH,GFAP,NEFL,DES,VIM,KRT17,KRT25,PKP2,KRT9,TCHH,DSP
1	TRUE	0.00116	51	3639	20	0.005	0.392	GO:0043113	BP	1	receptor clustering	2	DLG3,ITGB7,DLG4,HTR1A,NRXN1,CDH2,ARHGEF9,GLRB,CDK5,PTN,CLEC2I,FLNA,THY1,DLG2,LRRTM4,SHISA7,SHISA6,GRIK2,MUSK,NLGN1
1	TRUE	0.00116	2703	3639	517	0.142	0.191	GO:0051246	BP	1	regulation of protein metabolic process	1	CAV2,NGFR,LCK,PPARG,PDGFB,ACVRL1,ITGA5,SOX9,SERPINF1,DLG3,TIMP1,CALM1,UHRF1,TACO1,NR1H3,SNX9,SHH,CD36,PRKAR2B,KLF4,BCL2L12,DLGAP1,CRHR2,STAT5A,PTPN6,AQP1,CCL24,PRKACB,FCER1A,MLXIPL,MEF2C,TNFSF14,TEK,EPHA2,ITIH3,HFE,HAP1,CAV1,GPRC5B,CCL8,RARRES2,CLIP3,TRPV4,CAMTA1,GATA2,LRRK1,CYBB,TTBK1,WNT11,LBP,MAPKAPK2,SLPI,C1QTNF1,IGFBP4,CD40,DBNDD2,MMP9,MAPT,AKAP1,ACSL1,WWC1,ALOX15,CCL6,MAP2K3,FIS1,CCL9,DPEP1…
1	TRUE	0.00116	91	3639	30	0.008	0.33	GO:0009063	BP	1	cellular amino acid catabolic process	1	DLST,QDPR,HAL,GSTZ1,ALDH6A1,GPT,CSAD,CBS,PCYOX1L,ASRGL1,ADHFE1,GAD2,KYNU,MCCC1,DDAH1,ALDH4A1,NOS3,HPD,BCAT1,BCKDK,BCAT2,ACAT1,CDO1,ALDH5A1,ASPG,KMO,HIBCH,DAO,GLS2,BCKDHA
1	TRUE	0.00117	2381	3639	460	0.126	0.193	GO:0071702	BP	1	organic substance transport	4	TH,PPARG,HK2,VPREB3,COL1A1,SLC1A5,CD3G,NR1H3,SLC25A42,SNX9,PON1,SHH,CD36,APOC2,SLC2A3,CRHR2,CYP4F18,LIN7B,PDE1C,AQP1,SLC25A18,APBA3,SH2B2,SLC1A2,FCER1A,SLC1A6,TRH,TEK,CYBA,SLC4A3,HFE,HAP1,STX1A,CAV1,DYNLL1,RARRES2,KCNQ1,SNAP47,SLC47A1,SPIRE2,KDELR3,MCOLN2,RETN,PEA15A,CLIP3,TRPV4,KIF1A,GDI1,LPL,LBP,CD34,CD274,CACNB4,C1QTNF1,CD40,PITPNA,KIF3A,MYO1B,AKAP1,SLC13A3,ADORA2B,SLC2A4,CRHR1,COPZ2,ACSL1,SLC…
1	TRUE	0.00118	40	3639	17	0.005	0.425	GO:0035136	BP	1	forelimb morphogenesis	5	WNT3,SHH,TBX5,TBX3,SALL3,RNF165,WNT7A,RPGRIP1L,TWIST1,HOXA11,HOXA9,GDF5,HOXD9,OSR1,HOXD10,RSPO2,ZBTB16
1	TRUE	0.00118	40	3639	17	0.005	0.425	GO:0045104	BP	1	intermediate filament cytoskeleton organization	2	SHH,NES,NEFH,GFAP,ATP8A2,NEFL,KRT18,DES,VIM,BFSP2,INA,KRT17,KRT25,PKP2,KRT9,TCHH,DSP
1	TRUE	0.00119	175	3639	49	0.013	0.28	GO:0003205	BP	1	cardiac chamber development	3	TBX2,MEF2C,GATA6,TEK,MYL2,WNT11,TBX5,TBX3,MYOCD,SAV1,RYR2,GATA4,FGF9,RBP4,NRP1,TNNT2,VANGL2,ENG,PAX8,XIRP2,JAG1,DLL4,COL11A1,CYR61,NOS3,PLXND1,SLIT2,TGFBR2,ANK2,TNNI3,SMAD6,KCNK2,CPE,HAND2,MYH6,PKP2,GREB1L,NPY5R,FOXC2,POU4F1,FOXC1,MYH7,DSP,MYL3,CAV3,NRG1,SOX11,DHRS3,TNNC1
1	TRUE	0.00119	33	3639	15	0.004	0.455	GO:0021522	BP	1	spinal cord motor neuron differentiation	4	SHH,PHOX2A,PTCH1,LHX4,LHX3,NKX2-2,ISL2,ZC4H2,NKX6-1,OLIG2,NKX6-2,OLIG3,DYNC2H1,HOXD10,GBX1
1	TRUE	0.00119	33	3639	15	0.004	0.455	GO:0006084	BP	1	acetyl-CoA metabolic process	2	DLST,PDK1,PDK4,ACACA,ACOT12,FASN,KYNU,ACSS1,PDHA1,NUDT7,ACAT1,PDK3,ACAA2,ACACB,MLYCD
1	TRUE	0.0012	504	3639	116	0.032	0.23	GO:0051493	BP	1	regulation of cytoskeleton organization	1	SPAG5,SCIN,BICD1,CCL24,NES,MEF2C,TMOD4,TEK,CAV1,SPIRE2,FSD1,CLIP3,TRPV4,FHOD1,WNT11,MAPT,TRIM37,ALOX15,WASF1,CTGF,PFN4,CCL11,PECAM1,EVL,HTR1A,STMN4,HCLS1,LIMA1,PARP3,SPIRE1,BBS4,AVIL,NRP1,TMEFF2,VANGL2,ABI2,NEB,STMN2,STMN3,FMN2,PRKAA2,STMN1,FGR,BST1,STAP1,CIT,FSCN1,LIMK1,ELN,LMOD2,ADD2,TACR1,ARHGDIB,CLEC2I,NOX4,PAK1,SWAP70,WAS,PAK3,FLNA,GPM6B,PLXNA3,SLIT2,CX3CL1,APOA1,TMOD2,KANK2,PPP1R9A,ARHGAP44…
1	TRUE	0.00121	438	3639	103	0.028	0.235	GO:1901615	BP	1	organic hydroxy compound metabolic process	1	TH,SLC5A5,DBH,PON1,LIPE,SULT2B1,CRHR2,CYP4F18,ACTN3,MOGAT1,ALDH1A3,QDPR,ACADVL,ALOX15,TPO,DEGS2,HTR1A,EPHX2,DHRS4,AMACR,SQLE,PDE1B,DGAT1,APP,GPD1,CYP1B1,IMPA2,ALDH1A7,VLDLR,RBP4,NR4A2,GPD2,PAX8,SORD,ITPKA,SLC27A2,PCK1,HMGCS2,NPR1,CHRNB2,TACR3,PRKAA2,ANGPTL3,SCP2,GFI1,AKR1B8,ADCYAP1R1,ATP2B2,DGAT2,DKK3,CRYM,CBR4,MT3,APOA5,APOA1,INPPL1,SGPP2,HDLBP,MYO5A,SNCB,CEBPA,FGF1,GCH1,ADH4,SCARB1,ACER2,HAND2,…
1	TRUE	0.00122	55	3639	21	0.006	0.382	GO:0048747	BP	1	muscle fiber development	6	CAV2,ACTN3,TCAP,CACNA2D2,MYL2,CACNB4,MYH11,VEGFA,PPP3CA,UCHL1,RYR1,ACTA1,MYF6,DNER,STAC3,MYH6,CHRNB1,LMOD3,TTN,FLNC,MYO18B
1	TRUE	0.00122	55	3639	21	0.006	0.382	GO:1904893	BP	1	negative regulation of STAT cascade	1	CAV1,DCN,SOCS2,ASPN,DAB1,PODN,BGN,CISH,PARP14,LRRTM3,LRTM1,LRRC4B,FLRT1,LRRC4,LRRC4C,FLRT3,LRRTM4,SOCS3,BCL3,LRTM2,LRRTM1
1	TRUE	0.00122	55	3639	21	0.006	0.382	GO:0046426	BP	1	negative regulation of JAK-STAT cascade	2	CAV1,DCN,SOCS2,ASPN,DAB1,PODN,BGN,CISH,PARP14,LRRTM3,LRTM1,LRRC4B,FLRT1,LRRC4,LRRC4C,FLRT3,LRRTM4,SOCS3,BCL3,LRTM2,LRRTM1
1	TRUE	0.00123	117	3639	36	0.01	0.308	GO:0071466	BP	1	cellular response to xenobiotic stimulus	4	SERPINF1,GSTM7,STAT5A,AQP1,LPO,ACSL1,AKR1C12,AKR1C13,RYR2,CRHBP,CSAD,CYP1B1,CYP2E1,MSTN,GRIN1,USP8,CASQ2,RORC,PON3,RYR1,EIF4EBP1,CYP1A1,CDO1,CCL2,FMO2,GSTM2,FOXO1,AGTR1A,CRH,CYP2F2,PHGDH,GHR,RYR3,CYP26B1,AGTR2,UGT1A6B
1	TRUE	0.00123	83	3639	28	0.008	0.337	GO:0001570	BP	1	vasculogenesis	5	SHH,TEK,EPHA2,CAV1,CD34,SGPL1,MYOCD,ZFP36L1,GATA4,FGF9,WNT7B,HDAC7,XDH,NRP1,SOX17,ENG,WNT7A,TEAD2,TGFBR2,TIE1,TNNI3,FGF1,RASIP1,SOX18,FZD4,CITED1,NTRK2,MYO18B
1	TRUE	0.00123	83	3639	28	0.008	0.337	GO:0071674	BP	1	mononuclear cell migration	6	PDGFB,CCL24,CCL8,RARRES2,TRPV4,CCL6,CCL9,CCL11,LGMN,PLA2G7,ANXA1,FLT1,PTPRO,CALCA,SLIT2,CX3CL1,CCL17,CCL5,CCL7,CCL2,NOV,SERPINE1,CCR7,CCR2,LGALS3,CXCL12,GM13304,GM1987
1	TRUE	0.00125	180	3639	50	0.014	0.278	GO:0051216	BP	1	cartilage development	4	SOX9,RARG,COL1A1,SCIN,MEF2C,HYAL1,TRPV4,CTGF,EFEMP1,ROR2,FGF9,WNT7B,COL2A1,CBS,PKDCC,COL11A2,ITGB8,NPPC,FRZB,GNAS,IFT80,SMAD9,COL11A1,CYR61,WNT7A,MGP,ACAN,COMP,ADAMTS7,TGFBR2,SCX,TGFBI,LUM,NOV,HAND2,HOXA11,GDF5,BMP6,MUSTN1,SNAI1,COL27A1,HES5,OSR1,RSPO2,BMPR1B,GHR,LEP,CYTL1,ZBTB16,SERPINH1
1	TRUE	0.00129	171	3639	48	0.013	0.281	GO:0007266	BP	1	Rho protein signal transduction	7	NGFR,SRGAP1,PECAM1,F2RL2,ROBO1,CDH2,ARAP3,PDGFRB,ARHGEF9,NRP1,COL3A1,NGEF,VANGL2,STMN1,CNKSR1,COL1A2,ARHGDIB,PAK4,KCTD13,MCF2,WAS,PAK3,APOA1,RASGRF1,LPAR6,ARHGEF5,RTKN,ARHGEF26,ARHGEF4,PLEKHG2,PLEKHG6,LPAR1,PREX1,PAK7,TAX1BP3,ABRA,ADRA1A,AGTR1A,GPR18,P2RY10,GPR17,PLEKHG3,ARHGEF15,RIT2,OBSCN,CDC42EP5,AKAP13,PAK6
1	TRUE	0.0013	71	3639	25	0.007	0.352	GO:0032890	BP	1	regulation of organic acid transport	4	CYP4F18,TRH,ADORA2A,SLC36A2,ACSL6,DPYSL2,SYT4,GABBR1,STXBP1,STK39,SLC6A1,AGT,CCK,SV2A,RGS4,HRH3,KMO,THBS1,HTR2C,NPY5R,OSR1,GRM7,ABAT,LEP,AGTR2
1	TRUE	0.00131	113	3639	35	0.01	0.31	GO:0006639	BP	1	acylglycerol metabolic process	4	NR1H3,CD36,APOC2,LIPE,CAV1,PLIN5,MOGAT1,LPL,ACSL1,ACSL6,LPIN1,DGAT1,C3,CYP2E1,PNPLA2,LPIN3,PCK1,ANGPTL3,DGAT2,ABHD12,APOA5,APOA1,ABHD5,MGLL,TNXB,THRSP,SCD1,SCARB1,APOC1,APOBEC1,PNPLA3,APOBR,MOGAT2,CES1D,CAV3
1	TRUE	0.00132	44	3639	18	0.005	0.409	GO:0021587	BP	1	cerebellum morphogenesis	3	LHX1,RFX4,FAIM2,CBS,NRXN1,SERPINE2,DAB1,CDK5,LHX5,WNT7A,ATP2B2,CBLN1,ZFP365,TRNP1,CEND1,KNDC1,GRID2,SKOR2
1	TRUE	0.00133	153	3639	44	0.012	0.288	GO:0061572	BP	1	actin filament bundle organization	4	SPIRE2,FHOD1,WNT11,MYO1B,CTGF,EVL,LIMA1,SPIRE1,BBS4,NRP1,TMEFF2,FMN2,STMN1,FSCN1,LIMK1,ELN,CALD1,ADD2,TACR1,NOX4,KCTD13,PAK1,SWAP70,WAS,FLNA,CX3CL1,APOA1,KANK2,PPP1R9A,ARHGEF5,DBN1,KANK4,LPAR1,SYNPO2L,KANK3,ID1,SYNPO,PPM1E,ARHGEF15,PHACTR1,TAC1,TMSB15L,TMSB15B2,PDXP
1	TRUE	0.00135	290	3639	73	0.02	0.252	GO:0050863	BP	1	regulation of T cell activation	5	LCK,TBX21,SHH,IL7R,EFNB3,STAT5A,PTPN6,TNFSF14,HFE,CAV1,CD83,CD274,IGF1,ADORA2A,HSP90AA1,RIPK3,FAM49B,TFRC,TNFRSF21,H2-OA,CD74,ANXA1,CD5,CD6,ZAP70,PTPRC,MAPK8IP1,PTPN22,RORC,PRKCZ,MAD1L1,DTX1,EPHB4,CLEC2I,LAT,SASH3,EFNB1,IL2RG,CD209A,IL15,THY1,TGFBR2,RAC2,FOXJ1,DPP4,CCL5,NFKBIZ,CCL2,CARD11,H2-AA,VNN1,CCR7,IL18,CD209E,PLA2G2D,VSIG4,CTLA2A,CCR2,LGALS3,SPN,DOCK8,RASAL3,CEBPB,LEP,CYP26B1,ZBTB16,H2-T23…
1	TRUE	0.00136	379	3639	91	0.025	0.24	GO:0048545	BP	1	response to steroid hormone	4	TH,PPARG,SERPINF1,RARG,COL1A1,NR1H3,SST,AQP1,TRH,CYBA,CAV1,PTGDS,CYBB,YWHAH,CALM3,CTGF,IGF1,PRMT2,SDC1,ENSMUST00000106778,ZFP36L1,NEFL,WNT7B,PPARA,ADIPOQ,DUSP1,ADCYAP1,LOX,ANXA1,FAS,HTR7,PFKFB1,PAQR8,MSTN,NR4A2,ABCA2,MDK,USP8,NKX2-2,CAR2,BCHE,RORC,TRIM63,GABRB1,SPP1,PTN,TACR1,LMO3,PAK1,EIF4EBP1,SLIT2,POU4F2,PGR,ACTA1,KANK2,PAQR5,ACSBG1,TGFBR2,UCP3,SOX10,CDO1,ATP1A1,S100B,PPARGC1B,CCL2,RORB,AIFM1,…
1	TRUE	0.00142	92	3639	30	0.008	0.326	GO:0060993	BP	1	kidney morphogenesis	4	SOX9,IRX2,SHH,PGF,LAMA5,WNT11,LHX1,PTCH1,WNT7B,VEGFA,SOX8,PDGFRB,MAGED1,EYA1,VANGL2,PAX8,CALB1,SALL1,AGT,FOXJ1,FGF1,HOXA11,HOXB7,GREB1L,HES5,OSR1,AGTR1A,CITED1,SIX1,AGTR2
1	TRUE	0.00144	37	3639	16	0.004	0.432	GO:0007628	BP	1	adult walking behavior	4	GLRA1,EFNB3,TRH,CACNB4,MAPT,KLHL1,GLRB,DAB1,UCHL1,ABHD12,ZIC1,KCNJ10,CNTN2,CEND1,SCN1A,GBX1
1	TRUE	0.00144	149	3639	43	0.012	0.289	GO:0015718	BP	1	monocarboxylic acid transport	7	CD36,CYP4F18,TRH,CACNB4,ACSL1,SLC16A10,ACSL6,EMB,GABBR1,ANXA1,APBA1,RBP4,SLC16A3,SLC27A2,TRPC4,PLA2G12A,PLIN2,PLA2G2E,FABP3,SLC10A4,SLC6A12,SLCO1C1,SLCO1A4,SLC6A11,SLC6A1,SLCO2A1,ACSL3,PLA2G3,NMUR2,SLC32A1,SV2A,HRH3,THBS1,SLC16A11,PLA2G2D,HTR2C,ABCB4,ABAT,LEP,GM5868,FABP4,AGTR2,CPT1B
1	TRUE	0.00147	252	3639	65	0.018	0.258	GO:0045926	BP	1	negative regulation of growth	2	WNT3,PPARG,ACVRL1,SEMA4F,CD36,HYAL1,MYL2,TNR,WNT11,LBP,TBX5,WWC1,SOCS2,SLC6A4,SAV1,LGMN,PTCH1,SEMA3G,AHSG,FHL1,TSLP,RBP4,SLIT1,TRO,NRP1,SOX17,MSTN,IGFBP5,SERPINE2,FRZB,GNAS,EPHA7,CDKN2C,CDA,CDK5,PLAC8,PAK1,ARHGAP4,PLXNA3,ADRB3,SLIT2,MT3,AGT,TGFBR2,MAG,APBB1,SCD1,NOV,KCNK2,CAMP,GDF15,RGS4,TSPYL2,INHBA,NPPA,TRIM46,ADRB2,BST2,CDK5R1,NOD2,CAV3,FBP1,OSGIN1,DACT3,MNDAL
1	TRUE	0.00148	7	3639	6	0.002	0.857	GO:0048242	BP	1	epinephrine secretion	6	CRHR2,CRHR1,CARTPT,GABBR1,GCK,CRH
1	TRUE	0.00148	7	3639	6	0.002	0.857	GO:0014060	BP	1	regulation of epinephrine secretion	5	CRHR2,CRHR1,CARTPT,GABBR1,GCK,CRH
1	TRUE	0.00152	262	3639	67	0.018	0.256	GO:0042593	BP	1	glucose homeostasis	6	TH,PPARG,HK2,SERPINF1,DBH,CD36,CRHR2,PDE1C,SH2B2,MLXIPL,CYBA,GPRC5B,DYNLL1,TRPV4,SLC2A4,PDK4,IGF1,FKBP1B,PYGL,PTCH1,CARTPT,PDE8B,GATA4,CMA1,STXBP5L,ADIPOQ,SLC29A1,NRXN1,RBP4,OPRK1,IGFBP5,PCK1,SUCNR1,PPP3CA,ENHO,PRKAA2,AACS,NOX4,ANO1,ADRA2A,CEBPA,PDK3,CCL2,VGF,GJB6,ABCC8,MUP4,GCK,FOXO1,CNR1,GPR68,BAIAP3,NR1H4,CRH,PPP1R3G,FFAR2,BHLHA15,BRSK2,VSNL1,PTPRN2,MUP5,LEP,GCKR,CAV3,LGALS1,MUP20,MUP19
1	TRUE	0.00153	52	3639	20	0.005	0.385	GO:0051703	BP	1	intraspecies interaction between organisms	2	TH,EIF4EBP2,SLC6A4,DLG4,MAPK8IP2,NRXN1,GRP,BBS4,GRIN1,CHRNB2,GRPR,UCN,CNTNAP2,GRID1,PTCHD1,NPAS4,OXTR,NLGN2,GNG8,GAD1
1	TRUE	0.00153	52	3639	20	0.005	0.385	GO:0035176	BP	1	social behavior	3	TH,EIF4EBP2,SLC6A4,DLG4,MAPK8IP2,NRXN1,GRP,BBS4,GRIN1,CHRNB2,GRPR,UCN,CNTNAP2,GRID1,PTCHD1,NPAS4,OXTR,NLGN2,GNG8,GAD1
1	TRUE	0.00153	52	3639	20	0.005	0.385	GO:1903307	BP	1	positive regulation of regulated secretory pathway	6	FCER1A,STX1A,GATA2,ADORA2B,CRHR1,RAB3D,CACNA1G,RAB15,CACNA1I,SYT4,STXBP1,FGR,CDK5,SYT1,SCAMP5,NPPA,CADPS,SYT9,NLGN1,CDK5R2
1	TRUE	0.00154	136	3639	40	0.011	0.294	GO:0050709	BP	1	negative regulation of protein secretion	2	VPREB3,NR1H3,CRHR2,PDE1C,KCNQ1,CD34,SRGN,FKBP1B,RSAD2,RHBDF2,PDE8B,STXBP5L,TNFRSF21,SYT4,CIDEA,ANXA1,IL33,FN1,ACVR1C,PTPN22,HADH,PPP3CA,UTS2,IDH2,CX3CL1,APOA1,ADRA2A,NOV,BANK1,SRCIN1,ABCC8,MUP4,NR1H4,GHSR,VSNL1,MUP5,SYT11,MUP20,MUP19,LRRC32
1	TRUE	0.00154	154	3639	44	0.012	0.286	GO:0030509	BP	1	BMP signaling pathway	1	ACVRL1,GATA6,HTRA1,HFE,CAV1,FSTL3,ENSMUST00000106778,RYR2,SFRP4,ROR2,FST,GDF10,GATA4,SKOR1,PDCD4,RNF165,ENG,FBN1,SMAD9,CYR61,HTRA3,TGFBR3,ZCCHC18,RBPMS2,INHA,SCX,ZCCHC12,SMAD6,TOB1,GDF5,HFE2,GDF15,BMP6,MYH6,FAM83G,ID1,HES5,GREM2,VWC2,BMPR1B,KCP,SOX11,SKOR2,GDF1
1	TRUE	0.00156	205	3639	55	0.015	0.268	GO:0048639	BP	1	positive regulation of developmental growth	4	TBX2,WNT3,CDH4,RND2,STAT5A,MEF2C,GATA6,ACTN3,CACNA2D2,GDI1,TBX5,MAPT,TRIP10,IGF1,ENSMUST00000110042,GATA4,FGF9,ATP8A2,CPNE6,VEGFA,CPNE5,PIM1,C3,SYT4,BBS4,NRP1,FN1,SYT2,SERP1,RUFY3,RASAL1,LIMK1,CPNE9,SYT3,PAK1,SASH3,POU4F2,TGFBR2,DBN1,SYT1,SH3GLB1,RIMS2,TRPC5,ACACB,ADRB2,DSCAM,GHSR,GHR,MUSK,LEP,HOPX,CXCL12,AKAP6,NRG1,POU3F2
1	TRUE	0.00158	224	3639	59	0.016	0.263	GO:0043583	BP	1	ear development	5	SOX9,SHH,DDR1,GABRB2,TCAP,KCNQ1,PHOX2B,GATA2,ALDH1A3,MAPKAPK2,KIF3A,SLC17A8,IGF1,LGR5,FOXG1,ROR2,CXCL14,FGF9,ATP8A2,COL2A1,SLC25A27,CLIC5,PDGFRB,EYA1,VANGL2,ITGA8,LHX3,PAX8,FRZB,JAG1,COL11A1,HPCA,ATP2B2,SALL1,ZIC1,RPGRIP1L,GABRB3,GBX2,CEBPA,KCNK2,GJB6,MYO15,SHROOM2,SLITRK6,HES5,OSR1,TPRN,KCNK3,TMIE,SIX1,OTOP1,GABRA5,H2-K1,CYTL1,H2-T23,TCF15,CEBPD,IFI204,SOX2
1	TRUE	0.00159	56	3639	21	0.006	0.375	GO:0006805	BP	1	xenobiotic metabolic process	5	GSTM7,STAT5A,LPO,ACSL1,AKR1C12,AKR1C13,CSAD,CYP1B1,CYP2E1,GRIN1,RORC,PON3,CYP1A1,CDO1,FMO2,GSTM2,CYP2F2,PHGDH,GHR,CYP26B1,UGT1A6B
1	TRUE	0.00162	27	3639	13	0.004	0.481	GO:0008045	BP	1	motor neuron axon guidance	9	ETV4,LHX1,SLIT1,RNF165,NRP1,LHX4,KIF5C,LHX3,CDK5,PLXNA3,SLIT2,CHN1,CXCL12
1	TRUE	0.00162	27	3639	13	0.004	0.481	GO:0032891	BP	1	negative regulation of organic acid transport	3	CYP4F18,TRH,GABBR1,STK39,RGS4,HRH3,THBS1,NPY5R,OSR1,GRM7,ABAT,LEP,AGTR2
1	TRUE	0.00163	72	3639	25	0.007	0.347	GO:1904894	BP	1	positive regulation of STAT cascade	6	LCK,IL7R,CD40,FYN,IGF1,PECAM1,HCLS1,CYP1B1,TSLP,AGAP2,IL6RA,CXCL5,HPX,IL15,AGT,PARP14,CCL5,IL18,TNFRSF18,CTF1,HES5,AGTR1A,FGFR3,GHR,LEP
1	TRUE	0.00163	41	3639	17	0.005	0.415	GO:0019228	BP	1	neuronal action potential	2	GRIA1,CACNA1G,CACNA1I,FGF12,KCNC4,SCN7A,KCNMB2,KCNA2,KCNA1,KCNMB4,GRIK2,SCN3A,KCND2,DPP6,SCN1A,GPR88,ANK3
1	TRUE	0.00166	150	3639	43	0.012	0.287	GO:0002822	BP	1	regulation of adaptive immune response based on somatic recombination of immune receptors built from immunoglobulin superfamily domains	5	TBX21,STAT6,IL7R,PTPN6,FCER1A,IL27RA,FCER2A,MEF2C,HFE,CD274,CD40,TNFAIP3,RSAD2,RIPK3,FAM49B,TFRC,C3,ANXA1,IL33,IL18R1,IL1R1,PTPRC,PRKCZ,UNG,HPX,SASH3,WAS,FOXJ1,DPP4,NFKBIZ,CCR7,SUSD4,IL18,TRP53BP1,CCR2,SPN,NOD2,PKN1,B2M,H2-K1,H2-T23,H2-AB1,CLEC4G
1	TRUE	0.00169	263	3639	67	0.018	0.255	GO:0033500	BP	1	carbohydrate homeostasis	5	TH,PPARG,HK2,SERPINF1,DBH,CD36,CRHR2,PDE1C,SH2B2,MLXIPL,CYBA,GPRC5B,DYNLL1,TRPV4,SLC2A4,PDK4,IGF1,FKBP1B,PYGL,PTCH1,CARTPT,PDE8B,GATA4,CMA1,STXBP5L,ADIPOQ,SLC29A1,NRXN1,RBP4,OPRK1,IGFBP5,PCK1,SUCNR1,PPP3CA,ENHO,PRKAA2,AACS,NOX4,ANO1,ADRA2A,CEBPA,PDK3,CCL2,VGF,GJB6,ABCC8,MUP4,GCK,FOXO1,CNR1,GPR68,BAIAP3,NR1H4,CRH,PPP1R3G,FFAR2,BHLHA15,BRSK2,VSNL1,PTPRN2,MUP5,LEP,GCKR,CAV3,LGALS1,MUP20,MUP19
1	TRUE	0.00171	93	3639	30	0.008	0.323	GO:0006112	BP	39	energy reserve metabolic process	1	GNMT,GYS1,GYG,IGF1,PYGL,PPP1R1A,GBE1,PCDH12,GNAS,DYRK2,GYS2,MT3,PYGB,S100B,PPP1R3F,MUP4,GCK,PPP1R3A,MRAP2,C1QTNF2,PPP1R3B,MC4R,STBD1,PPP1R3G,KL,MUP5,LEP,ACADM,MUP20,MUP19
1	TRUE	0.00171	93	3639	30	0.008	0.323	GO:0007189	BP	1	adenylate cyclase-activating G-protein coupled receptor signaling pathway	3	APLP1,ADORA2B,CRHR1,ADORA2A,ADCY1,CHGA,ADCY8,ADCY6,ADCYAP1,GNAL,HTR7,GNAS,OPRL1,CALCA,ADRB3,RAMP1,GPR101,MC3R,PLN,MRAP,MRAP2,PTGIR,UCN3,ADRA2C,MC2R,ADRB2,ADRA1A,MC4R,RIT2,AKAP13
1	TRUE	0.00172	12	3639	8	0.002	0.667	GO:0048245	BP	1	eosinophil chemotaxis	8	CCL24,CCL11,DAPK2,CCL5,CCL7,CCL2,LGALS3,SCG2
1	TRUE	0.00172	12	3639	8	0.002	0.667	GO:0015816	BP	1	glycine transport	5	SLC36A2,SLC6A17,SLC6A9,SLC38A5,SLC6A20A,SLC32A1,RGS4,SLC6A5
1	TRUE	0.00172	12	3639	8	0.002	0.667	GO:0010889	BP	1	regulation of sequestering of triglyceride	5	PPARG,PLIN5,LPL,FITM1,PPARA,CIDEA,PNPLA2,ABHD5
1	TRUE	0.00172	34	3639	15	0.004	0.441	GO:1903792	BP	1	negative regulation of anion transport	4	CYP4F18,TRH,SFRP4,GABBR1,STK39,PRKG2,RGS4,HRH3,THBS1,NPY5R,OSR1,GRM7,ABAT,LEP,AGTR2
1	TRUE	0.00172	12	3639	8	0.002	0.667	GO:0031033	BP	1	myosin filament organization	3	TCAP,MYBPC1,MYOM1,RAP1GDS1,MYOM2,MYBPC2,TTN,MYBPHL
1	TRUE	0.00172	12	3639	8	0.002	0.667	GO:0009083	BP	1	branched-chain amino acid catabolic process	2	ALDH6A1,MCCC1,BCAT1,BCKDK,BCAT2,ACAT1,HIBCH,BCKDHA
1	TRUE	0.00173	164	3639	46	0.013	0.28	GO:0035051	BP	1	cardiocyte differentiation	5	TBX2,MEF2C,GATA6,TCAP,MYL2,TBX5,TBX3,MYH11,TRIP10,IGF1,MYOCD,GATA4,COL14A1,POPDC2,VEGFA,PDCD4,SOX17,VANGL2,JAG1,MYLK2,PDLIM5,CSRP3,NOX4,PAK1,AGT,TWIST1,SMAD6,AW551984,HAND2,RGS4,MYH6,NPPA,ADRA1A,SOX18,TTN,ACTN2,LRRC10,AKAP6,CAV3,ACADM,NRG1,AKAP13,AGTR2,ACTC1,BVES,MYO18B
1	TRUE	0.00175	106	3639	33	0.009	0.311	GO:1990266	BP	1	neutrophil migration	8	CCL24,CCL8,MCOLN2,LBP,CCL6,CCL9,CCL11,PECAM1,THBS4,CD74,IL1R1,SELL,BST1,SPP1,CXCL5,PPBP,PF4,SLIT2,CX3CL1,CCL17,DAPK2,RAC2,CCL5,CCL7,CCL2,CCR7,CAMK1D,PREX1,ITGA1,LGALS3,NOD2,GM13304,GM1987
1	TRUE	0.00177	128	3639	38	0.01	0.297	GO:0097530	BP	1	granulocyte migration	7	CCL24,CCL8,RARRES2,MCOLN2,TRPV4,LBP,CCL6,CCL9,CCL11,PECAM1,THBS4,VEGFA,CD74,ANXA1,IL1R1,SELL,BST1,SPP1,CXCL5,PPBP,PF4,SLIT2,CX3CL1,CCL17,DAPK2,RAC2,CCL5,CCL7,CCL2,CCR7,CAMK1D,PREX1,ITGA1,LGALS3,SCG2,NOD2,GM13304,GM1987
1	TRUE	0.00177	192	3639	52	0.014	0.271	GO:1904950	BP	1	negative regulation of establishment of protein localization	2	VPREB3,NR1H3,CD36,CRHR2,PDE1C,KCNQ1,GDI1,CD34,MAPT,AKAP1,SRGN,FKBP1B,RSAD2,RHBDF2,PDE8B,APOD,STXBP5L,ADIPOQ,TNFRSF21,PKDCC,SYT4,CIDEA,ANXA1,IL33,LYPLA1,FN1,ACVR1C,PTPN22,HADH,PPP3CA,UTS2,CDK5,CABP1,IDH2,CX3CL1,APOA1,ADRA2A,NOV,BANK1,SRCIN1,ABCC8,MUP4,MDFIC,NR1H4,GHSR,VSNL1,MUP5,SYT11,MUP20,MUP19,GBP4,LRRC32
1	TRUE	0.00179	45	3639	18	0.005	0.4	GO:0086009	BP	1	membrane repolarization	6	CAV1,KCNQ1,ATP1B1,CASQ2,KCNJ8,FLNA,ANK2,ATP1A1,KCNH2,NOS1AP,KCND3,ATP1B2,NPPA,KCNN2,RNF207,AKAP6,CAV3,KCNE1L
1	TRUE	0.00179	45	3639	18	0.005	0.4	GO:0048010	BP	1	vascular endothelial growth factor receptor signaling pathway	7	PGF,TEK,MAPKAPK2,FGF9,VEGFA,TMEM204,NRP1,EMILIN1,FLT1,MT3,CCL2,PRKD2,MMRN2,FOXC2,FZD4,FOXC1,PRKCB,KDR
1	TRUE	0.0018	288	3639	72	0.02	0.25	GO:0051271	BP	1	negative regulation of cellular component movement	3	WNT3,PPARG,ACVRL1,SERPINF1,TIMP1,SHH,KLF4,CNN2,MEF2C,WNT11,TBX5,DPEP1,DCN,SRGAP1,ADARB1,MYOCD,EVL,MCTP1,APOD,ADIPOQ,ROBO1,CXCL13,CYP1B1,ARAP3,IL33,CNIH2,SLIT1,NRP1,COL3A1,TMEFF2,IGFBP5,ENG,OLFM1,ACVR1C,FRMD5,JAG1,DLL4,PODN,EMILIN1,STAP1,TGFBR3,PTN,ARHGDIB,IDH2,ACAN,WAS,PLXNB3,ARHGAP4,PLXNA3,ANGPT2,SLIT2,CX3CL1,THY1,TIE1,DBN1,TBXA2R,MEOX2,NDRG4,NOV,SERPINE1,RRAS,ABCC8,THBS1,MMRN2,PKP2,2900011O08RI…
1	TRUE	0.00184	259	3639	66	0.018	0.255	GO:0007162	BP	1	negative regulation of cell adhesion	3	ACVRL1,TBX21,COL1A1,SHH,LAMB1,KLF4,PTPN6,HFE,TRPV4,TNR,CD274,C1QTNF1,TNFAIP3,ADORA2A,ENSMUST00000110042,PPARA,APOD,ADIPOQ,TNFRSF21,VEGFA,CYP1B1,CD74,ANXA1,SERPINE2,PTPRC,JAG1,POSTN,PTPN22,DAB1,MAD1L1,DTX1,PLXND1,PDE3B,SWAP70,PLXNB3,ANGPT2,MMP2,UBASH3B,APOA1,FOXJ1,H2-AA,SERPINE1,ACER2,AJAP1,THBS1,PLA2G2D,MBP,VSIG4,ADRB2,DACT2,FZD4,DSCAM,SPN,PLXNB1,RND1,SPOCK1,CEBPB,ABAT,CXCL12,SEMA3E,LGALS1,PTPRZ1…
1	TRUE	0.00184	115	3639	35	0.01	0.304	GO:0006638	BP	1	neutral lipid metabolic process	3	NR1H3,CD36,APOC2,LIPE,CAV1,PLIN5,MOGAT1,LPL,ACSL1,ACSL6,LPIN1,DGAT1,C3,CYP2E1,PNPLA2,LPIN3,PCK1,ANGPTL3,DGAT2,ABHD12,APOA5,APOA1,ABHD5,MGLL,TNXB,THRSP,SCD1,SCARB1,APOC1,APOBEC1,PNPLA3,APOBR,MOGAT2,CES1D,CAV3
1	TRUE	0.00185	102	3639	32	0.009	0.314	GO:0032231	BP	1	regulation of actin filament bundle assembly	4	FHOD1,WNT11,CTGF,EVL,BBS4,NRP1,TMEFF2,STMN1,LIMK1,TACR1,NOX4,PAK1,SWAP70,WAS,FLNA,CX3CL1,APOA1,KANK2,PPP1R9A,ARHGEF5,DBN1,KANK4,LPAR1,SYNPO2L,KANK3,ID1,SYNPO,PPM1E,ARHGEF15,TAC1,TMSB15L,TMSB15B2
1	TRUE	0.00188	541	3639	122	0.034	0.226	GO:0008610	BP	1	lipid biosynthetic process	1	PDGFB,NR1H3,APOC2,MLXIPL,FADS1,PLIN5,MOGAT1,PTGDS,ALDH1A3,LPL,ADORA2B,ACADVL,ACSL1,ALOX15,PDK4,IGF1,ACSL6,ACACA,LPIN1,MBOAT2,ALOXE3,DEGS2,HEXB,PDE8B,ELOVL7,SERINC5,OXSM,FITM1,AMACR,SQLE,DGAT1,CHKB,DHH,AGPAT4,C3,CD74,ANXA1,FADS2,FASN,SCD2,HTR2B,AGPAT2,SLC27A2,LPIN3,ACSS1,PCK1,HMGCS2,CYR61,ENHO,PRKAA2,SCP2,FABP3,MECR,ACOT7,RBP7,GFI1,CDS1,DGAT2,DKK3,NDUFAB1,ACSM3,ACSM5,PLP1,CBR4,APOA5,APOA1,ELOVL4,C…
1	TRUE	0.00191	49	3639	19	0.005	0.388	GO:0002209	BP	1	behavioral defense response	4	MEF2C,PDE8B,HTR1A,MAPK8IP2,ADCYAP1,SPIRE1,LYPD1,MDK,CCKBR,CCK,DPP4,NEUROD2,UCN,HTR2C,PENK,CRH,GABRA5,GRIK2,GRM7
1	TRUE	0.00191	49	3639	19	0.005	0.388	GO:0045777	BP	1	positive regulation of blood pressure	4	CRHR2,CYBA,CARTPT,EPHX2,TAC2,ENG,TACR3,UTS2,NMU,TACR1,AGT,TBXA2R,F11R,OLFR78,CNR1,ADRB2,ADRA1A,OXTR,AGTR1A
1	TRUE	0.00192	81	3639	27	0.007	0.333	GO:0019217	BP	1	regulation of fatty acid metabolic process	6	PPARG,NR1H3,APOC2,MLXIPL,PDK1,CAV1,PLIN5,ACADVL,PDK4,TYSND1,PPARA,DGAT1,ADIPOQ,ANXA1,FABP3,DGAT2,APOA5,APOA1,TRIB3,PDK3,TWIST1,APOC1,ACACB,CNR1,C1QTNF2,GHSR,MLYCD
1	TRUE	0.00193	188	3639	51	0.014	0.271	GO:0051224	BP	1	negative regulation of protein transport	3	VPREB3,NR1H3,CD36,CRHR2,PDE1C,KCNQ1,GDI1,CD34,AKAP1,SRGN,FKBP1B,RSAD2,RHBDF2,PDE8B,APOD,STXBP5L,ADIPOQ,TNFRSF21,PKDCC,SYT4,CIDEA,ANXA1,IL33,LYPLA1,FN1,ACVR1C,PTPN22,HADH,PPP3CA,UTS2,CDK5,CABP1,IDH2,CX3CL1,APOA1,ADRA2A,NOV,BANK1,SRCIN1,ABCC8,MUP4,MDFIC,NR1H4,GHSR,VSNL1,MUP5,SYT11,MUP20,MUP19,GBP4,LRRC32
1	TRUE	0.00196	98	3639	31	0.009	0.316	GO:0018958	BP	1	phenol-containing compound metabolic process	2	TH,SLC5A5,DBH,CRHR2,TPO,HTR1A,PDE1B,NR4A2,PAX8,NPR1,CHRNB2,TACR3,ATP2B2,CRYM,MYO5A,SNCB,GCH1,HAND2,PNMT,GPR37,TPH1,HTR2C,DAO,AGTR1A,CITED1,ABAT,KL,GRIN2A,CYP2D22,AGTR2,INSM1
1	TRUE	0.00196	98	3639	31	0.009	0.316	GO:0033865	BP	1	nucleoside bisphosphate metabolic process	3	SULT2B1,DLST,PDK1,ACSL1,PDK4,ACSL6,ACACA,ACOT2,ACOT12,OXSM,DGAT1,EHHADH,FASN,KYNU,ACSS1,PAPSS1,SCP2,ACOT7,DGAT2,ACSM3,ACSM5,PDHA1,NUDT7,ACAT1,PDK3,ACAA2,ACACB,ACOT4,CES1D,SUCLG2,MLYCD
1	TRUE	0.00196	98	3639	31	0.009	0.316	GO:0033875	BP	1	ribonucleoside bisphosphate metabolic process	4	SULT2B1,DLST,PDK1,ACSL1,PDK4,ACSL6,ACACA,ACOT2,ACOT12,OXSM,DGAT1,EHHADH,FASN,KYNU,ACSS1,PAPSS1,SCP2,ACOT7,DGAT2,ACSM3,ACSM5,PDHA1,NUDT7,ACAT1,PDK3,ACAA2,ACACB,ACOT4,CES1D,SUCLG2,MLYCD
1	TRUE	0.00196	98	3639	31	0.009	0.316	GO:0034032	BP	1	purine nucleoside bisphosphate metabolic process	4	SULT2B1,DLST,PDK1,ACSL1,PDK4,ACSL6,ACACA,ACOT2,ACOT12,OXSM,DGAT1,EHHADH,FASN,KYNU,ACSS1,PAPSS1,SCP2,ACOT7,DGAT2,ACSM3,ACSM5,PDHA1,NUDT7,ACAT1,PDK3,ACAA2,ACACB,ACOT4,CES1D,SUCLG2,MLYCD
1	TRUE	0.00198	165	3639	46	0.013	0.279	GO:0051147	BP	1	regulation of muscle cell differentiation	4	PDGFB,SHH,MEF2C,TNFSF14,ACTN3,SOD2,CCL8,TRIP10,IGF1,MYOCD,FGF9,COL14A1,MEGF10,PDCD4,ANKRD2,ENG,RBM38,YBX1,CXCL9,DMPK,CSRP3,PAK1,OLFM2,RBPMS2,NFATC1,MYF6,NOV,RBM24,GDF15,RGS4,TRIM72,LMOD3,TRIM32,BHLHA15,SMYD1,HOPX,CXCL12,AKAP6,CAV3,NRG1,CYP26B1,AKAP13,ANKRD23,PRDM6,EHD2,FLT3L
1	TRUE	0.00199	38	3639	16	0.004	0.421	GO:0090659	BP	1	walking behavior	3	GLRA1,EFNB3,TRH,CACNB4,MAPT,KLHL1,GLRB,DAB1,UCHL1,ABHD12,ZIC1,KCNJ10,CNTN2,CEND1,SCN1A,GBX1
1	TRUE	0.00199	53	3639	20	0.005	0.377	GO:0021515	BP	1	cell differentiation in spinal cord	5	SHH,EVX1,PHOX2A,GATA2,LHX1,PTCH1,LHX4,LHX3,DLL4,NKX2-2,LHX5,ISL2,ZC4H2,NKX6-1,OLIG2,NKX6-2,OLIG3,DYNC2H1,HOXD10,GBX1
1	TRUE	0.00199	38	3639	16	0.004	0.421	GO:0072210	BP	1	metanephric nephron development	4	SOX9,IRX2,AQP1,CD34,LHX1,ADIPOQ,SOX8,PDGFRB,PAX8,RET,SALL1,HES5,OSR1,CITED1,LAMB2,AGTR2
1	TRUE	0.00199	53	3639	20	0.005	0.377	GO:0044060	BP	1	regulation of endocrine process	4	CRHR2,RETN,C1QTNF1,CRHR1,CRHBP,OPRK1,GNAS,PEX5L,AGT,INHA,APLN,UCN,BMP6,INHBA,OLFR78,AGTR1A,CRH,LEP,TAC1,AGTR2
1	TRUE	0.00199	21	3639	11	0.003	0.524	GO:0090190	BP	1	positive regulation of branching involved in ureteric bud morphogenesis	6	SOX9,LHX1,VEGFA,SOX8,MAGED1,PAX8,AGT,HOXB7,AGTR1A,SIX1,AGTR2
1	TRUE	0.00199	53	3639	20	0.005	0.377	GO:0071622	BP	1	regulation of granulocyte chemotaxis	7	RARRES2,TRPV4,LBP,THBS4,CD74,SELL,BST1,CXCL5,PPBP,PF4,SLIT2,CX3CL1,DAPK2,RAC2,CCL5,CCL2,CCR7,CAMK1D,NOD2,GM1987
1	TRUE	0.00199	38	3639	16	0.004	0.421	GO:0140238	BP	1	presynaptic endocytosis	1	SYT5,CALM3,AMPH,SYNJ1,DNM1,NAPB,SH3GL2,DNAJC6,CDK5,SYP,SYT1,DNM3,PACSIN1,NLGN2,NLGN1,SYT11
1	TRUE	0.00199	38	3639	16	0.004	0.421	GO:0048488	BP	1	synaptic vesicle endocytosis	3	SYT5,CALM3,AMPH,SYNJ1,DNM1,NAPB,SH3GL2,DNAJC6,CDK5,SYP,SYT1,DNM3,PACSIN1,NLGN2,NLGN1,SYT11
1	TRUE	0.002	193	3639	52	0.014	0.269	GO:0042445	BP	1	hormone metabolic process	1	SLC5A5,SHH,HFE,ALDH1A3,YWHAH,IGF1,SGPL1,TPO,PCSK1,CRHBP,PDE8B,DGAT1,SCG5,ACHE,SLC5A7,CYP1B1,RBP4,PAX8,PCSK2,ENPEP,SCP2,RBP7,GFI1,SPP1,PON3,FURIN,DGAT2,DKK3,CRYM,ATP6AP2,APOA1,CRABP1,CYP1A1,ATP1A1,DHRS11,ADH4,CPE,SCARB1,BMP6,PCSK1N,CRH,BMPR1B,GHR,RETSAT,LEP,CHST8,CYP2D22,CYP26B1,DHRS3,RDH16,H2-KE6,ADH1
1	TRUE	0.00204	94	3639	30	0.008	0.319	GO:0072347	BP	1	response to anesthetic	4	KCNQ1,PEA15A,CRHR1,CACNG4,DLG4,HSP90AA1,CRHBP,DPYSL2,PITX3,OPRK1,GRIN1,CHRNB2,TACR3,HPCA,CDK5,TACR1,SLC6A1,F7,GNAO1,PGR,HTR2A,RGS4,CNR1,PENK,OXTR,CRH,GHR,ABAT,PPP1R1B,TAC1
1	TRUE	0.00204	31	3639	14	0.004	0.452	GO:0097120	BP	1	receptor localization to synapse	2	DLG3,SNAP47,CACNG2,DLG4,NRXN1,CNIH2,SNAP25,NSG1,ARHGAP44,NETO1,DLG2,ANKS1B,NLGN1,KIF5A
1	TRUE	0.00204	94	3639	30	0.008	0.319	GO:0001676	BP	1	long-chain fatty acid metabolic process	6	CD36,LIPE,CYP4F18,GSTM7,FADS1,ACSL1,ALOX15,ACSL6,ALOXE3,ACOT2,EPHX2,CYP1B1,CYP2E1,ACADL,SLC27A2,ACOT7,PLP1,ACSBG1,ACSL3,MGLL,MYO5A,ELOVL6,PNPLA3,ACOT4,CYP2F2,CYP2D22,CYP4A32,CYP4A10,CYP2D11,CYP2D12
1	TRUE	0.00205	147	3639	42	0.012	0.286	GO:0034341	BP	1	response to interferon-gamma	4	PPARG,CCL24,CCL8,CD40,CCL6,CCL9,CCL11,EVL,AQP4,IFITM3,MRC1,VIM,STXBP1,KYNU,GBP3,GBP2,HPX,WAS,CX3CL1,CCL17,PARP14,GBP8,CCL5,UBD,CCL7,CCL2,H2-AA,GCH1,A230050P20RIK,BST2,CITED1,OTOP1,TXK,H2-Q7,IFITM2,IRGM2,H2-AB1,GM13304,TGTP2,GBP4,GM1987,GBP6
1	TRUE	0.00205	69	3639	24	0.007	0.348	GO:0021885	BP	1	forebrain cell migration	5	LAMB1,TNR,FOXG1,ROBO1,SLIT1,NRP1,TYRO3,DAB1,LRP8,CDK5,SLIT2,FBXO45,P2RY12,2900011O08RIK,POU3F3,CDK5R1,CX3CR1,CNTN2,FOXB1,CXCL12,NRG1,SYNE2,CDK5R2,POU3F2
1	TRUE	0.00206	61	3639	22	0.006	0.361	GO:0051057	BP	1	positive regulation of small GTPase mediated signal transduction	6	KITL,IGF1,DOCK2,F2RL2,ROBO1,PDGFRB,COL3A1,NTRK1,ADCYAP1R1,RASGEF1A,APOA1,RASGRF1,LPAR6,DGKI,LPAR1,MMD2,ABRA,GPR18,P2RY10,GPR17,NRG1,AKAP13
1	TRUE	0.00207	107	3639	33	0.009	0.308	GO:0044070	BP	1	regulation of anion transport	5	CYP4F18,TRH,ADORA2A,SLC36A2,ACSL6,SFRP4,ATP8A2,DPYSL2,SYT4,GABBR1,STXBP1,STK39,CAR2,PRKG2,SLC6A1,AGT,CCK,SV2A,RGS4,HRH3,KMO,THBS1,HTR2C,ABCB4,NPY5R,OSR1,GRM5,CEBPB,GRM7,ABAT,LEP,AGTR2,PRNP
1	TRUE	0.00207	18	3639	10	0.003	0.556	GO:0050774	BP	1	negative regulation of dendrite morphogenesis	9	YWHAH,NFATC4,NGEF,EFNA1,PPP3CA,DNM3,TRPC5,ID1,NLGN1,TLX2
1	TRUE	0.00215	569	3639	127	0.035	0.223	GO:0051347	BP	1	positive regulation of transferase activity	5	PDGFB,DLG3,SNX9,KLF4,FCER1A,MEF2C,TEK,GPRC5B,TTBK1,WNT11,CD40,ACSL1,MAP2K3,GRM1,KITL,IGF1,FAM20A,CAMKK1,DLG4,HSP90AA1,ROR2,CARTPT,SERINC5,CLU,RIPK3,WNT7B,XRCC6,MAPK8IP2,ADIPOQ,ROBO1,VEGFA,NRXN1,MAPK8IP3,MAP3K8,ADCYAP1,CCNY,CD74,PDGFRB,VLDLR,MAGED1,PFKFB1,AGAP2,HTR2B,PTPRC,VANGL2,DDR2,ABI2,STK39,TNIK,IL6RA,EFNA1,EGF,CYR61,DAB1,LRP8,EPHA8,MAP3K6,FGR,CDK5,PRKCZ,STAP1,FLT1,TGFA,RET,IQGAP1,NOX4,PAK4,C…
1	TRUE	0.00215	90	3639	29	0.008	0.322	GO:0050772	BP	1	positive regulation of axonogenesis	9	WNT3,CDH4,RND2,METRN,GDI1,MAPT,ENSMUST00000110042,NEFL,ROBO1,ACHE,VEGFA,NRP1,FN1,RUFY3,LIMK1,PLXND1,PAK1,PLXNB3,POU4F2,DBN1,TRPC5,TUBB2B,DSCAM,ROBO2,PLXNB1,NTRK2,CXCL12,NRG1,SLITRK1
1	TRUE	0.00216	116	3639	35	0.01	0.302	GO:0014896	BP	1	muscle hypertrophy	2	MEF2C,GATA6,CYBA,TCAP,AKAP1,TRIP10,IGF1,MYOCD,RYR2,GATA4,COL14A1,MSTN,IGFBP5,HTR2B,PPP3CA,PDLIM5,TRIM63,CSRP3,PAK1,AGT,HAND2,RGS4,MYH6,PDE9A,NPPA,FOXO1,ADRA1A,TTN,MYH7,LMCD1,LEP,AKAP6,CAV3,AKAP13,AGTR2
1	TRUE	0.00218	290	3639	72	0.02	0.248	GO:0002793	BP	1	positive regulation of peptide secretion	2	CD36,TRH,TEK,HFE,DYNLL1,TRPV4,LPL,CD34,CD274,IGF1,ADORA2A,RASL10B,GSDMD,STXBP5L,CLEC4N,MYOM1,ADCYAP1,TSLP,GABBR1,GRP,ANKRD1,IL33,RBP4,HTR2B,FCNA,PEX5L,POSTN,SERP1,PTPN22,CD2,FGR,PRKCZ,NMU,AACS,CCKBR,ANO1,CD209D,CADM1,CASP4,NKX6-1,TWIST1,ATP13A2,APLN,APBB1,MAVS,CCR7,SCT,UCN,SCAMP5,MBP,GCK,OLFR78,TLR1,UCN3,CLEC9A,GPR68,BAIAP3,NR1H4,TRIM16,AGTR1A,CRH,FFAR2,CD14,TTN,NLGN2,KCNN4,VSNL1,NOD2,ABAT,H2-T23…
1	TRUE	0.00222	143	3639	41	0.011	0.287	GO:0072524	BP	1	pyridine-containing compound metabolic process	1	HK2,HAAO,ENO2,DLST,MLXIPL,ACTN3,ALDOC,IGF1,PGAM2,NAMPT,PFKP,PPARA,GPD1,NUDT12,CBR2,MDH1B,GPD2,KYNU,PRKAA2,KCNAB2,PGD,H6PD,NMNAT1,NADK,IDH2,PDHA1,PGLS,IDH3A,ME1,NMNAT3,HTR2A,KMO,FMO2,FMO1,GCK,NMNAT2,ENO4,ENO3,LDHA,FBP1,PDXP
1	TRUE	0.00229	345	3639	83	0.023	0.241	GO:0002697	BP	1	regulation of immune effector process	3	TSPAN32,VPREB3,TBX21,STAT6,CD36,IL7R,STAT5A,PTPN6,FCER1A,IL27RA,FCER2A,SH2D1A,HTRA1,TEK,HFE,GPRC5B,GATA2,LBP,CD40,ADORA2B,CRHR1,TNFAIP3,IRAK3,RSAD2,C6,RIPK3,FAM49B,CD96,TFRC,SERPING1,C3,CD74,ANXA1,IL33,RBP4,DNASE1L3,IL18R1,IL1R1,CFH,PTPRC,STXBP1,PTPN22,FGR,PRKCZ,CXCL5,UNG,A2M,CLEC2D,CD37,HPX,SASH3,WAS,IL15,CADM1,APOA1,RNF125,RAC2,FOXJ1,DPP4,CCL5,NFKBIZ,CCL2,MAVS,CCR7,SUSD4,IL18,MILL2,NPPA,TRIL,TR…
1	TRUE	0.00229	266	3639	67	0.018	0.252	GO:0033673	BP	1	negative regulation of kinase activity	5	PRKAR2B,PTPN6,CAV1,DBNDD2,MAPT,TNFAIP3,DCN,SOCS2,ADORA2A,IRAK3,ADARB1,MYOCD,ASPN,PPP1R1A,AHSG,ADIPOQ,DUSP1,PDCD4,PRKAR1B,MSTN,PTPRC,PPP2R5A,MAPK8IP1,PTPN22,CDKN2C,PODN,UCHL1,TESC,MVP,PTPN5,BGN,DUSP4,THY1,UBASH3B,CISH,TRIB3,INPPL1,ZFYVE28,DUSP8,SRCIN1,PREX1,DUSP26,LRRTM3,FEM1A,ITPRIP,LRTM1,PPM1E,CAMK2N1,LRRC4B,FLRT1,LRRC4,LRRC4C,CAMK2N2,FLRT3,RGS14,LRRTM4,SOCS3,LRTM2,INCA1,PKN1,GCKR,LRRTM1,PPP1R1B…
1	TRUE	0.00234	99	3639	31	0.009	0.313	GO:0072676	BP	1	lymphocyte migration	6	ITGB7,TBX21,CCL24,TNFSF14,CCL8,CCL6,CCL9,MYO1G,CCL11,CXCL14,RIPK3,APOD,APP,CXCL13,ECM1,CXCL9,CX3CL1,CCL17,CCL5,CCL7,CCL2,CCR7,CCR6,HSD3B7,CCR2,CXCR3,SPN,DOCK8,CXCL12,GM13304,GM1987
1	TRUE	0.00234	99	3639	31	0.009	0.313	GO:0001959	BP	1	regulation of cytokine-mediated signaling pathway	5	PPARG,CAV1,IRAK3,ADIPOQ,ROBO1,TSLP,CD74,PELI3,SIGIRR,IRF7,IL1R1,PTPRC,ZBP1,ECM1,STAP1,GFI1,HPX,SLIT2,APOA1,PTPRF,CASP4,PARP14,CCL5,MAVS,NR1H4,PALM3,OTOP1,TRIM32,TXK,VRK2,IRGM2
1	TRUE	0.00239	46	3639	18	0.005	0.391	GO:0001960	BP	1	negative regulation of cytokine-mediated signaling pathway	5	PPARG,CAV1,IRAK3,ADIPOQ,ROBO1,PELI3,SIGIRR,PTPRC,ECM1,STAP1,SLIT2,APOA1,PTPRF,PARP14,CCL5,NR1H4,PALM3,OTOP1
1	TRUE	0.00239	247	3639	63	0.017	0.255	GO:0006469	BP	1	negative regulation of protein kinase activity	5	PRKAR2B,PTPN6,CAV1,DBNDD2,TNFAIP3,DCN,SOCS2,ADORA2A,IRAK3,ADARB1,MYOCD,ASPN,PPP1R1A,AHSG,ADIPOQ,DUSP1,PDCD4,PRKAR1B,PTPRC,MAPK8IP1,PTPN22,CDKN2C,PODN,UCHL1,TESC,MVP,PTPN5,BGN,DUSP4,THY1,UBASH3B,CISH,TRIB3,INPPL1,ZFYVE28,DUSP8,SRCIN1,PREX1,DUSP26,LRRTM3,FEM1A,ITPRIP,LRTM1,PPM1E,CAMK2N1,LRRC4B,FLRT1,LRRC4,LRRC4C,CAMK2N2,FLRT3,RGS14,LRRTM4,SOCS3,LRTM2,INCA1,PKN1,LRRTM1,PPP1R1B,FABP4,CAV3,CDKN2B,PCP4
1	TRUE	0.00239	46	3639	18	0.005	0.391	GO:0061001	BP	1	regulation of dendritic spine morphogenesis	1	ARC,NGEF,ITPKA,EFNA1,PDLIM5,LRP8,CDK5,PAK3,PPP1R9A,ARHGAP44,DBN1,SRCIN1,DNM3,CUX2,CDK5R1,CAMK2B,NLGN1,XLR4B
1	TRUE	0.00241	28	3639	13	0.004	0.464	GO:1904645	BP	1	response to amyloid-beta	6	NGFR,CD36,FYN,IGF1,LGMN,APP,DNM1,CDK5,CASP4,ATP1A3,ADRB2,GRM5,PRNP
1	TRUE	0.00241	28	3639	13	0.004	0.464	GO:0060384	BP	1	innervation	4	GABRB2,ADARB1,RNF165,NPTX1,NRP1,SERPINE2,NTRK1,RET,GABRB3,FBXO45,SLITRK6,POU4F1,GABRA5
1	TRUE	0.00241	28	3639	13	0.004	0.464	GO:0060351	BP	1	cartilage development involved in endochondral bone morphogenesis	6	SOX9,RARG,COL1A1,TRPV4,COL2A1,CBS,NPPC,COMP,TGFBR2,HOXA11,COL27A1,GHR,SERPINH1
1	TRUE	0.00241	223	3639	58	0.016	0.26	GO:0022409	BP	1	positive regulation of cell-cell adhesion	4	LCK,SHH,IL7R,EFNB3,STAT5A,TNFSF14,CAV1,CD83,CD274,ALOX15,IGF1,FSTL3,HSP90AA1,FAM49B,TFRC,CXCL13,CD74,ANXA1,CD5,CD6,ZAP70,PTPRC,KIFAP3,ITGA6,PTPN22,PRKCZ,EPHB4,SASH3,EFNB1,IL2RG,IL15,CX3CL1,THY1,ETS1,TGFBR2,DPP4,CCL5,NFKBIZ,CCL2,CARD11,H2-AA,VNN1,CCR7,IL18,CD209E,RAP1GAP,CCR2,SPN,DOCK8,RASAL3,LEP,ZBTB16,H2-T23,LGALS1,ANK3,H2-AB1,SOX2,GM1987
1	TRUE	0.00241	28	3639	13	0.004	0.464	GO:0031295	BP	1	T cell costimulation	7	EFNB3,TNFSF14,CAV1,CD274,CD5,EPHB4,EFNB1,DPP4,CARD11,CCR7,SPN,LGALS1,GM1987
1	TRUE	0.00241	139	3639	40	0.011	0.288	GO:0019362	BP	1	pyridine nucleotide metabolic process	4	HK2,HAAO,ENO2,DLST,MLXIPL,ACTN3,ALDOC,IGF1,PGAM2,NAMPT,PFKP,PPARA,GPD1,NUDT12,CBR2,MDH1B,GPD2,KYNU,PRKAA2,KCNAB2,PGD,H6PD,NMNAT1,NADK,IDH2,PDHA1,PGLS,IDH3A,ME1,NMNAT3,HTR2A,KMO,FMO2,FMO1,GCK,NMNAT2,ENO4,ENO3,LDHA,FBP1
1	TRUE	0.00241	139	3639	40	0.011	0.288	GO:0046496	BP	1	nicotinamide nucleotide metabolic process	5	HK2,HAAO,ENO2,DLST,MLXIPL,ACTN3,ALDOC,IGF1,PGAM2,NAMPT,PFKP,PPARA,GPD1,NUDT12,CBR2,MDH1B,GPD2,KYNU,PRKAA2,KCNAB2,PGD,H6PD,NMNAT1,NADK,IDH2,PDHA1,PGLS,IDH3A,ME1,NMNAT3,HTR2A,KMO,FMO2,FMO1,GCK,NMNAT2,ENO4,ENO3,LDHA,FBP1
1	TRUE	0.00242	35	3639	15	0.004	0.429	GO:0050919	BP	1	negative chemotaxis	5	SEMA4F,ENSMUST00000110042,SEMA3G,ROBO1,SLIT1,SEMA4C,EPHA7,PLXNA3,SLIT2,APOA1,FLRT3,SEMA5B,ROBO2,NRG1,SEMA3E
1	TRUE	0.00242	78	3639	26	0.007	0.333	GO:0072028	BP	1	nephron morphogenesis	3	SOX9,IRX2,SHH,PGF,LAMA5,WNT11,LHX1,PTCH1,VEGFA,SOX8,PDGFRB,MAGED1,EYA1,PAX8,SALL1,AGT,FGF1,HOXA11,HOXB7,GREB1L,HES5,OSR1,AGTR1A,CITED1,SIX1,AGTR2
1	TRUE	0.00246	95	3639	30	0.008	0.316	GO:0019882	BP	1	antigen processing and presentation	2	HFE,H2-M2,RAB4A,RAB3C,H2-OA,PSMB8,CD74,RAB33A,WAS,H2-AA,H2-DMB2,CCR7,THBS1,H2-OB,NOD2,H2-T9,H2-Q7,H2-EB1,B2M,H2-K1,H2-M9,H2-T23,H2-Q10,H2-EB2,H2-BL,H2-AB1,H2-T10,H2-DMB1,H2-Q2,GM1987
1	TRUE	0.00246	95	3639	30	0.008	0.316	GO:0002062	BP	1	chondrocyte differentiation	5	SOX9,RARG,SCIN,MEF2C,CTGF,EFEMP1,FGF9,COL2A1,PKDCC,COL11A2,NPPC,IFT80,COL11A1,WNT7A,ACAN,ADAMTS7,TGFBR2,SCX,TGFBI,NOV,HOXA11,GDF5,BMP6,MUSTN1,COL27A1,OSR1,BMPR1B,CYTL1,ZBTB16,SERPINH1
1	TRUE	0.00246	108	3639	33	0.009	0.306	GO:1903825	BP	1	organic acid transmembrane transport	6	SLC1A5,SLC25A18,SLC1A2,SLC1A6,SLC13A3,SLC6A15,SLC17A8,SLC36A2,ACSL6,SLC13A5,EMB,SLC1A1,RBP4,SLC16A3,STK39,SLC43A1,SLC7A11,SLC6A17,SLC6A9,SLC38A5,SLC7A3,AGT,FOLR2,SLC6A20A,RGS4,SLC6A5,SLC7A5,THBS1,SLC16A11,SLC7A1,KCNJ10,OSR1,SLC6A7
1	TRUE	0.00246	108	3639	33	0.009	0.306	GO:1905039	BP	1	carboxylic acid transmembrane transport	7	SLC1A5,SLC25A18,SLC1A2,SLC1A6,SLC13A3,SLC6A15,SLC17A8,SLC36A2,ACSL6,SLC13A5,EMB,SLC1A1,RBP4,SLC16A3,STK39,SLC43A1,SLC7A11,SLC6A17,SLC6A9,SLC38A5,SLC7A3,AGT,FOLR2,SLC6A20A,RGS4,SLC6A5,SLC7A5,THBS1,SLC16A11,SLC7A1,KCNJ10,OSR1,SLC6A7
1	TRUE	0.00248	209	3639	55	0.015	0.263	GO:0030073	BP	1	insulin secretion	2	CRHR2,PDE1C,TRH,DYNLL1,KCNQ1,FKBP1B,CARTPT,PDE8B,DGAT1,STXBP5L,NRXN1,ADCYAP1,ANXA1,RBP4,PTPRN,ACVR1C,SERP1,HADH,PPP3CA,ENHO,UTS2,AACS,ANO1,CPLX1,ADRA2A,MYO5A,CCL5,NKX6-1,NOV,RIMS2,VGF,ABCC8,MUP4,GCK,CNR1,UCN3,MC4R,GPR68,BAIAP3,NR1H4,CRH,GHSR,NLGN2,BRSK2,VSNL1,PTPRN2,ABAT,MUP5,LEP,PCLO,SYT9,ICA1,NNAT,MUP20,MUP19
1	TRUE	0.00249	50	3639	19	0.005	0.38	GO:0060761	BP	1	negative regulation of response to cytokine stimulus	3	PPARG,KLF4,CAV1,IRAK3,ADIPOQ,ROBO1,PELI3,SIGIRR,PTPRC,ECM1,STAP1,SLIT2,APOA1,PTPRF,PARP14,CCL5,NR1H4,PALM3,OTOP1
1	TRUE	0.00256	144	3639	41	0.011	0.285	GO:0032355	BP	1	response to estradiol	4	TH,COL1A1,ARNT2,CTGF,SOCS2,RGS9,SLC6A4,PTCH1,CRHBP,DHH,DUSP1,PDGFRB,ANXA1,STXBP1,OPRL1,POSTN,TACR3,NOS3,ADCYAP1R1,PTN,TACR1,WNT7A,SLC6A1,F7,MMP2,AGT,ETS1,CCL2,SSTR1,AIFM1,TXNIP,UCN,HTR5A,SSTR3,PENK,SSTR2,POU4F1,OXTR,GHSR,GHR,LEP
1	TRUE	0.00257	167	3639	46	0.013	0.275	GO:0048660	BP	1	regulation of smooth muscle cell proliferation	4	PPARG,PDGFB,CNN1,KLF4,MEF2C,CYBA,SOD2,CAV1,RETN,MMP9,TNFAIP3,IGF1,MYOCD,NAMPT,FGF9,NPR3,XRCC6,APOD,ADIPOQ,VEGFA,PDGFRB,PDCD4,IGFBP5,NPPC,RGS5,NPR1,IL6RA,NOS3,TACR1,PAK1,FGFR2,IL15,MMP2,CX3CL1,AGT,RBPMS2,TGFBR2,CCL5,NDRG4,APLN,TGM2,IL18,THBS1,PTGIR,NPY5R,HES5
1	TRUE	0.00258	181	3639	49	0.013	0.271	GO:0031960	BP	1	response to corticosteroid	5	TH,SERPINF1,COL1A1,AQP1,TRH,CYBA,PTGDS,CYBB,CALM3,CTGF,SDC1,ZFP36L1,NEFL,WNT7B,ADIPOQ,DUSP1,ADCYAP1,ANXA1,FAS,HTR7,PFKFB1,MSTN,MDK,USP8,BCHE,TRIM63,EIF4EBP1,SLIT2,ACSBG1,UCP3,CDO1,S100B,PPARGC1B,CCL2,AIFM1,UCN,BMP6,FOXO1,ZFP36,SSTR3,UCN3,NPAS4,SSTR2,AGTR1A,CRH,GHSR,GHR,AKAP13,AGTR2
1	TRUE	0.00259	66	3639	23	0.006	0.348	GO:0055008	BP	1	cardiac muscle tissue morphogenesis	5	TCAP,MYL2,RYR2,ANKRD1,TNNT2,ENG,XIRP2,DLL4,MYLK2,COL11A1,TNNI3,MYH6,PKP2,FOXC2,POU4F1,FOXC1,TTN,MYH7,DSP,MYL3,NRG1,ACTC1,TNNC1
1	TRUE	0.00259	66	3639	23	0.006	0.348	GO:0022029	BP	1	telencephalon cell migration	6	LAMB1,TNR,FOXG1,ROBO1,SLIT1,NRP1,DAB1,LRP8,CDK5,SLIT2,FBXO45,P2RY12,2900011O08RIK,POU3F3,CDK5R1,CX3CR1,CNTN2,FOXB1,CXCL12,NRG1,SYNE2,CDK5R2,POU3F2
1	TRUE	0.00259	66	3639	23	0.006	0.348	GO:0090278	BP	1	negative regulation of peptide hormone secretion	4	CRHR2,PDE1C,KCNQ1,FKBP1B,CARTPT,CRHBP,PDE8B,STXBP5L,ACVR1C,HADH,PPP3CA,UTS2,ADRA2A,NOV,ABCC8,MUP4,CRH,GHSR,VSNL1,MUP5,LEP,MUP20,MUP19
1	TRUE	0.00261	58	3639	21	0.006	0.362	GO:0003229	BP	1	ventricular cardiac muscle tissue development	6	MYL2,TBX5,TBX3,RYR2,GATA4,COL14A1,TNNT2,ENG,DLL4,COL11A1,TNNI3,MYH6,PKP2,FOXC2,POU4F1,FOXC1,MYH7,DSP,MYL3,NRG1,TNNC1
1	TRUE	0.00261	62	3639	22	0.006	0.355	GO:0051193	BP	1	regulation of cofactor metabolic process	2	MLXIPL,ACTN3,PDK1,PDK4,FYN,IGF1,PGAM2,TMEM14C,PPARA,MPV17L,GPD1,CLYBL,PRKAA2,HP,MT3,ME1,HTR2A,PDK3,GCK,MMP3,ZFP13,FBP1
1	TRUE	0.00261	62	3639	22	0.006	0.355	GO:0050885	BP	1	neuromuscular process controlling balance	2	CAMTA1,ALDH1A3,TNR,CNTNAP1,RAC3,GRIN2C,DLG4,HEXB,PDE8B,NEFL,JPH4,APP,CLIC5,NRXN1,JPH3,ATP2B2,POU4F2,NKX6-2,POU4F1,NLGN2,CAMK2B,GPR88
1	TRUE	0.00268	186	3639	50	0.014	0.269	GO:0051648	BP	1	vesicle localization	1	SYT5,HAP1,STX1A,SNAP47,KIF1A,CALM3,TRIM9,DPYSL2,NRXN1,PREPL,SYT4,CDH2,RAB27B,CNIH2,STXBP1,DNM1,SYT13,SNAP25,NAPB,MYLK2,SYT6,CDK5,PRKCZ,RPH3A,DYNC1I1,AP3M2,MOBP,RIMS3,MYO5C,CPLX1,MYO5A,PCDH17,SYT1,SYN1,RIMS2,DNM3,TRIM46,PRRT2,SHROOM2,NLGN2,DOC2A,CADPS,PCLO,UNC13C,AP3B2,SYT9,AP3S2,NLGN1,SYT11,KIF5A
1	TRUE	0.00269	172	3639	47	0.013	0.273	GO:0048659	BP	1	smooth muscle cell proliferation	3	PPARG,PDGFB,CNN1,KLF4,MEF2C,CYBA,SOD2,CAV1,RETN,MMP9,TNFAIP3,IGF1,MYOCD,NAMPT,FGF9,NPR3,XRCC6,APOD,ADIPOQ,VEGFA,PDGFRB,PDCD4,IGFBP5,NPPC,RGS5,NPR1,IL6RA,NOS3,TACR1,PAK1,FGFR2,IL15,MMP2,CX3CL1,AGT,RBPMS2,TGFBR2,CCL5,NDRG4,APLN,NOV,TGM2,IL18,THBS1,PTGIR,NPY5R,HES5
1	TRUE	0.00272	113	3639	34	0.009	0.301	GO:1903305	BP	1	regulation of regulated secretory pathway	5	SYT5,FCER1A,STX1A,GATA2,ADORA2B,CRHR1,RAB3D,CALM3,CACNA1G,RAB15,TRIM9,CACNA1I,PREPL,SYT4,STXBP1,SYT13,NAPB,SYT6,FGR,CDK5,RPH3A,RIMS3,RAC2,SYT1,RIMS2,SCAMP5,NPPA,BAIAP3,CCR2,DOC2A,CADPS,SYT9,NLGN1,CDK5R2
1	TRUE	0.00276	10	3639	7	0.002	0.7	GO:0005513	BP	1	detection of calcium ion	6	CALM1,CALM3,RYR2,SYT1,CALM2,KCNMB2,KCNMB4
1	TRUE	0.00276	10	3639	7	0.002	0.7	GO:0061299	BP	1	retina vasculature morphogenesis in camera-type eye	3	VEGFA,CYP1B1,NRP1,COL4A1,NDP,FZD4,ARHGEF15
1	TRUE	0.00276	10	3639	7	0.002	0.7	GO:0014052	BP	1	regulation of gamma-aminobutyric acid secretion	7	TRH,GABBR1,SLC6A1,SV2A,HRH3,HTR2C,ABAT
1	TRUE	0.00276	100	3639	31	0.009	0.31	GO:2000177	BP	1	regulation of neural precursor cell proliferation	4	SHH,NES,GATA2,LHX1,IGF1,BTG2,SLC6A4,FOXG1,VEGFA,ADCYAP1,CDH2,LIMS2,PITX3,GPR37L1,ELL3,DLL4,EGF,LHX5,FLNA,CX3CL1,TRF,SOX10,GJC2,FOXO1,BEX1,CX3CR1,CEND1,INSM1,GNG5,PTPRZ1,SKOR2
1	TRUE	0.00276	10	3639	7	0.002	0.7	GO:0006957	BP	1	complement activation, alternative pathway	7	CFP,C8G,C3,CFH,SUSD4,CFD,CFB
1	TRUE	0.00276	10	3639	7	0.002	0.7	GO:0030049	BP	1	muscle filament sliding	3	TNNT2,MYLK2,DBN1,MYH6,MYH7,MYH8,TNNC1
1	TRUE	0.00276	10	3639	7	0.002	0.7	GO:0046459	BP	1	short-chain fatty acid metabolic process	6	OXSM,ACSS1,ACADS,CES1F,ALDH5A1,ACOT4,CES1D
1	TRUE	0.00276	10	3639	7	0.002	0.7	GO:0051458	BP	1	corticotropin secretion	3	AQP1,CRHR1,CRHBP,PEX5L,APLN,UCN,CRH
1	TRUE	0.00276	10	3639	7	0.002	0.7	GO:0002923	BP	1	regulation of humoral immune response mediated by circulating immunoglobulin	1	PTPN6,FCER2A,PTPRC,HPX,FOXJ1,SUSD4,NOD2
1	TRUE	0.00283	83	3639	27	0.007	0.325	GO:0014066	BP	1	regulation of phosphatidylinositol 3-kinase signaling	6	PDGFB,SOX9,KLF4,PTPN6,TEK,FYN,DCN,IGF1,UNC5B,ENSMUST00000110042,HCLS1,AGAP2,SERPINE2,SELP,FGR,FLT1,AGT,PRR5L,CCL5,TWIST1,PPP1R16B,IL18,PLXNB1,NTRK2,LEP,NRG1,HCST
1	TRUE	0.00283	83	3639	27	0.007	0.325	GO:0051279	BP	1	regulation of release of sequestered calcium ion into cytosol	3	CALM1,GSTM7,PTPN6,CYBA,HAP1,CASQ1,CALM3,TRDN,JSRP1,FKBP1B,RYR2,JPH3,CASQ2,CXCL9,CLEC4B1,CD19,CX3CL1,THY1,UBASH3B,ANK2,DHRS7C,MYO5A,CALM2,HRC,PLN,CXCR3,AKAP6
1	TRUE	0.00286	962	3639	200	0.055	0.208	GO:0008284	BP	1	positive regulation of cell proliferation	4	CAV2,TBX2,PDGFB,ACVRL1,SOX9,TIMP1,RARG,COL18A1,SHH,IL7R,STAT5A,PTPN6,AQP1,PGF,CCL24,NES,MLXIPL,MEF2C,GATA6,HTRA1,CYBA,CAV1,HYAL1,RETN,GATA2,ARNT2,CD274,CD40,MMP9,TBX5,KIF3A,ADORA2B,TBX3,LHX1,TNFAIP3,KITL,CTGF,IGF1,EFEMP1,MYOCD,NAMPT,CCL11,GFAP,FOXG1,LGMN,VSX2,ID4,THBS4,PLAU,GATA4,FGF9,CLU,OSMR,WNT7B,TFRC,HCLS1,SLC25A27,VEGFA,PIM1,SOX8,ADCYAP1,TSLP,CD74,PDGFRB,ANXA1,CD6,PITX3,CDK2,AGAP2,EYA1,ZAP70…
1	TRUE	0.00287	244	3639	62	0.017	0.254	GO:0043523	BP	1	regulation of neuron apoptotic process	6	NES,MEF2C,SOD2,GABRB2,FIS1,FYN,UNC5B,ADORA2A,BTG2,LGMN,NEFL,UBE2V2,FAIM2,PPP2R2B,FAS,PITX3,AGAP2,NRP1,SLC30A10,STXBP1,NR4A2,GRIN1,MDK,TYRO3,TRIM2,CASP6,NTRK1,EPHA7,CDK5,CHL1,PAK3,MT3,CX3CL1,PTPRF,GABRB3,SNCB,MAG,AIFM1,VSTM2L,GDF5,SCT,IL18,ITGA1,TOX3,HRK,POU4F1,CDK5R1,NTF3,CITED1,SIX1,CX3CR1,GABRA5,NTRK2,GRIK2,CEBPB,GRM7,MUSK,FOXB1,GRID2,PRNP,KCNIP3,PCP4
1	TRUE	0.00292	32	3639	14	0.004	0.438	GO:0001562	BP	1	response to protozoan	3	TSPAN32,CD40,IRF4,GBP3,GBP2,PF4,CD37,BATF,BATF2,SPN,BCL3,IIGP1,IRGM2,GBP6
1	TRUE	0.00292	32	3639	14	0.004	0.438	GO:0043277	BP	1	apoptotic cell clearance	7	NR1H3,CD36,ALOX15,C3,C2,MEGF10,MARCO,TYRO3,PEAR1,CCL2,TGM2,SCARB1,THBS1,CCR2
1	TRUE	0.00293	96	3639	30	0.008	0.312	GO:0046888	BP	1	negative regulation of hormone secretion	5	CRHR2,PDE1C,KCNQ1,CRHR1,FKBP1B,CARTPT,CRHBP,PDE8B,STXBP5L,ADIPOQ,GABBR1,OPRK1,ACVR1C,HADH,PPP3CA,UTS2,INHA,ADRA2A,NOV,UCN,ABCC8,MUP4,GCK,CRH,GHSR,VSNL1,MUP5,LEP,MUP20,MUP19
1	TRUE	0.00294	79	3639	26	0.007	0.329	GO:0042698	BP	1	ovulation cycle	2	SERPINF1,STAT5A,RETN,SGPL1,ANXA1,MMP19,OPRK1,MSTN,TYRO3,OPRL1,NOS3,GABRB1,PTN,CCKBR,SLIT2,PGR,ETS1,INHBA,GPR149,NPY5R,NHLH2,OXTR,FZD4,BMPR1B,ROBO2,LEP
1	TRUE	0.00294	79	3639	26	0.007	0.329	GO:0050818	BP	1	regulation of coagulation	3	PDGFB,CD36,CAV1,CD34,C1QTNF1,PLAU,KNG1,SERPING1,SERPINE2,SELP,SERPINC1,PROCR,F7,UBASH3B,TSPAN8,TBXA2R,HPSE,SERPINE1,THBS1,HS3ST5,ADRB2,TXK,ABAT,KNG2,THBD,KLKB1
1	TRUE	0.00294	79	3639	26	0.007	0.329	GO:0032642	BP	1	regulation of chemokine production	4	KLF4,EPHA2,MCOLN2,TRPV4,LPL,LBP,ADORA2B,APOD,ADIPOQ,ADCYAP1,TSLP,CD74,IL33,SIGIRR,POSTN,IL6RA,CXCL5,CCL5,TWIST1,MAVS,IL18,MBP,NR1H4,FFAR2,TRIM32,NOD2
1	TRUE	0.00294	43	3639	17	0.005	0.395	GO:0019674	BP	1	NAD metabolic process	6	HAAO,DLST,ACTN3,NAMPT,GPD1,NUDT12,CBR2,MDH1B,GPD2,KYNU,NMNAT1,NADK,IDH3A,NMNAT3,KMO,NMNAT2,LDHA
1	TRUE	0.00306	75	3639	25	0.007	0.333	GO:0014015	BP	1	positive regulation of gliogenesis	7	PPARG,SHH,RNF112,TTBK1,IGF1,GFAP,APP,SYNJ1,SOX8,SERPINE2,VIM,NKX2-2,TRF,SOX10,NKX6-1,P2RY12,MAG,ZFP365,OLIG2,NKX6-2,TSPO,GJC2,CCR2,NTF3,PTPRZ1
[truncated: 758 more rows]

## Sheet: molecular function
query.number	significant	p.value	term.size	query.size	overlap.size	precision	recall	term.id	domain	subgraph.number	term.name	relative.depth	intersection
[truncated: 321 more rows]

[truncated: 2 more sheets: cellular component, human phenotypes]
