# Supplementary material for: Bioinformatic Study of Transcriptome Changes in the Mice Lumbar Spinal Cord After the 30-Day Spaceflight and Subsequent 7-Day Readaptation on Earth: New Insights Into Molecular Mechanisms of the Hypogravity Motor Syndrome
Source: Front Pharmacol. 2019 Jul 11;10:747. doi: 10.3389/fphar.2019.00747 (PMC6637859; doi:10.3389/fphar.2019.00747)
Supplement: Table S4 — GO terms enriched using random forest with Gini feature scoring. [file Table_4.xlsx]

## Sheet: GO terms
go_id	ave_rank	ave_score	total_count	data_count	p.val	name_1006	namespace_1003
GO:0008890	2	0.00533333	1	1	0	glycine C-acetyltransferase activity	molecular_function
GO:0090277	18	0.00466667	1	1	0	positive regulation of peptide hormone secretion	biological_process
GO:0006655	382.5	0.00266667	2	2	0	phosphatidylglycerol biosynthetic process	biological_process
GO:0004337	620.5	0.002	2	2	0	geranyltranstransferase activity	molecular_function
GO:0033384	620.5	0.002	2	2	0	geranyl diphosphate biosynthetic process	biological_process
GO:0045337	620.5	0.002	2	2	0	farnesyl diphosphate biosynthetic process	biological_process
GO:0033141	785	0.00222222	3	3	0	positive regulation of peptidyl-serine phosphorylation of STAT protein	biological_process
GO:0072577	819	0.0025	2	2	0	endothelial cell apoptotic process	biological_process
GO:0051387	893	0.00166667	4	4	0	negative regulation of neurotrophin TRK receptor signaling pathway	biological_process
GO:0043931	956.6	0.00126667	5	5	0	ossification involved in bone maturation	biological_process
GO:0031464	1055.75	0.00104167	8	8	0	Cul4A-RING ubiquitin ligase complex	cellular_component
GO:2000177	1065.29	0.00109524	7	7	0	regulation of neural precursor cell proliferation	biological_process
GO:0042953	1074.08	0.00115385	13	13	0	lipoprotein transport	biological_process
GO:0042627	1095.73	0.00115152	11	11	0	chylomicron	cellular_component
GO:0021695	1104.17	0.00122222	6	6	0	cerebellar cortex development	biological_process
GO:0003073	1140.56	0.00103704	9	9	0	regulation of systemic arterial blood pressure	biological_process
GO:0008508	1162.5	0.000875	8	8	0	bile acid:sodium symporter activity	molecular_function
GO:0045956	1225	0.00075	8	8	0	positive regulation of calcium ion-dependent exocytosis	biological_process
GO:0030193	1270.22	0.000666667	9	9	0	regulation of blood coagulation	biological_process
GO:0080008	1329.08	0.000555556	12	12	0	Cul4-RING ubiquitin ligase complex	cellular_component
GO:0032722	1336.15	0.000564103	13	13	0	positive regulation of chemokine production	biological_process
GO:0030261	1337.8	0.000577778	15	15	0	chromosome condensation	biological_process
GO:0007141	1367.76	0.000509804	17	17	0	male meiosis I	biological_process
GO:0019005	1425.61	0.000392857	28	28	0	SCF ubiquitin ligase complex	cellular_component
GO:0016529	1447.32	0.000372549	34	34	0	sarcoplasmic reticulum	cellular_component
GO:0045907	1447.81	0.000345679	27	27	0	positive regulation of vasoconstriction	biological_process
GO:0004714	1460.36	0.000343434	33	33	0	transmembrane receptor protein tyrosine kinase activity	molecular_function
GO:0043548	1461.27	0.000318182	22	22	0	phosphatidylinositol 3-kinase binding	molecular_function
GO:0001948	1463.15	0.000307692	39	39	0	glycoprotein binding	molecular_function
GO:0030658	1469.2	0.0003	20	20	0	transport vesicle membrane	cellular_component
GO:0031526	1472.87	0.000307692	39	39	0	brush border membrane	cellular_component
GO:0019001	1479.73	0.000279279	37	37	0	guanyl nucleotide binding	molecular_function
GO:0030155	1480.29	0.000284314	34	34	0	regulation of cell adhesion	biological_process
GO:2001240	1480.57	0.000344444	30	30	0	negative regulation of extrinsic apoptotic signaling pathway in absence of ligand	biological_process
GO:0019829	1483.92	0.000305556	36	36	0	cation-transporting ATPase activity	molecular_function
GO:0097191	1489.82	0.000333333	34	34	0	extrinsic apoptotic signaling pathway	biological_process
GO:0002027	1492.08	0.000293333	25	25	0	regulation of heart rate	biological_process
GO:0001707	1496	0.000270833	32	32	0	mesoderm formation	biological_process
GO:0007015	1499.72	0.000253623	46	46	0	actin filament organization	biological_process
GO:0007616	1501.56	0.000293333	25	25	0	long-term memory	biological_process
GO:0010243	1501.68	0.000294118	34	34	0	response to organonitrogen compound	biological_process
GO:0042755	1505	0.000246914	27	27	0	eating behavior	biological_process
GO:0034707	1505.51	0.000271318	43	43	0	chloride channel complex	cellular_component
GO:0001658	1507.6	0.000263566	43	43	0	branching involved in ureteric bud morphogenesis	biological_process
GO:0048568	1510.38	0.000222222	24	24	0	embryonic organ development	biological_process
GO:0030182	1515.25	0.000251572	106	106	0	neuron differentiation	biological_process
GO:0006813	1515.51	0.000234742	71	71	0	potassium ion transport	biological_process
GO:0048661	1515.76	0.000244444	45	45	0	positive regulation of smooth muscle cell proliferation	biological_process
GO:0043679	1516.37	0.00022807	38	38	0	axon terminus	cellular_component
GO:0035116	1521.39	0.000236559	31	31	0	embryonic hindlimb morphogenesis	biological_process
GO:0005230	1521.76	0.000253968	42	42	0	extracellular ligand-gated ion channel activity	molecular_function
GO:0050873	1526.97	0.000193548	31	31	0	brown fat cell differentiation	biological_process
GO:0007623	1528.31	0.000241379	58	58	0	circadian rhythm	biological_process
GO:0008081	1530.59	0.000245098	34	34	0	phosphoric diester hydrolase activity	molecular_function
GO:0006099	1531.34	0.000183908	29	29	0	tricarboxylic acid cycle	biological_process
GO:0097110	1531.7	0.00017284	27	27	0	scaffold protein binding	molecular_function
GO:0045665	1534.3	0.000213836	53	53	0	negative regulation of neuron differentiation	biological_process
GO:0001569	1540.73	0.000189189	37	37	0	patterning of blood vessels	biological_process
GO:0045165	1544.16	0.000164021	63	63	0	cell fate commitment	biological_process
GO:0009953	1544.22	0.000183673	49	49	0	dorsal/ventral pattern formation	biological_process
GO:0004812	1545.14	0.000161905	35	35	0	aminoacyl-tRNA ligase activity	molecular_function
GO:0006418	1545.14	0.000161905	35	35	0	tRNA aminoacylation for protein translation	biological_process
GO:0031982	1547.58	0.000166667	38	38	0	vesicle	cellular_component
GO:0005267	1547.71	0.000190476	35	35	0	potassium channel activity	molecular_function
GO:0016817	1548.79	0.000166667	34	34	0	hydrolase activity, acting on acid anhydrides	molecular_function
GO:0051592	1548.85	0.00015	60	60	0	response to calcium ion	biological_process
GO:0042542	1550.8	0.000162602	41	41	0	response to hydrogen peroxide	biological_process
GO:0008630	1551.22	0.000148148	45	45	0	intrinsic apoptotic signaling pathway in response to DNA damage	biological_process
GO:0046332	1552.59	0.000146341	41	41	0	SMAD binding	molecular_function
GO:0030509	1553.08	0.000150943	53	53	0	BMP signaling pathway	biological_process
GO:0051591	1554.52	0.000173333	50	50	0	response to cAMP	biological_process
GO:0071805	1555.35	0.000156463	49	49	0	potassium ion transmembrane transport	biological_process
GO:0007169	1557.69	0.000155172	58	58	0	transmembrane receptor protein tyrosine kinase signaling pathway	biological_process
GO:0030326	1562.29	0.000149425	58	58	0	embryonic limb morphogenesis	biological_process
GO:0047485	1563.61	0.000150407	82	82	0	protein N-terminus binding	molecular_function
GO:0042475	1565.65	0.000126984	63	63	0	odontogenesis of dentin-containing tooth	biological_process
GO:0001750	1567.52	0.000111111	42	42	0	photoreceptor outer segment	cellular_component
GO:0033077	1568.26	0.000152381	35	35	0	T cell differentiation in thymus	biological_process
GO:0008021	1569.07	0.000127193	76	76	0	synaptic vesicle	cellular_component
GO:0001657	1569.37	0.000130435	46	46	0	ureteric bud development	biological_process
GO:0008203	1569.64	0.000120219	61	61	0	cholesterol metabolic process	biological_process
GO:0008076	1574.88	0.000105263	57	57	0	voltage-gated potassium channel complex	cellular_component
GO:0035335	1576.37	0.000105691	41	41	0	peptidyl-tyrosine dephosphorylation	biological_process
GO:0005201	1577.48	0.000123457	27	27	0	extracellular matrix structural constituent	molecular_function
GO:0021983	1585.31	8.04598e-05	29	29	0	pituitary gland development	biological_process
GO:0005249	1586.71	8.73016e-05	42	42	0	voltage-gated potassium channel activity	molecular_function
GO:0007179	1588.48	8.71795e-05	65	65	0	transforming growth factor beta receptor signaling pathway	biological_process
GO:0043401	1591.31	9.80392e-05	51	51	0	steroid hormone mediated signaling pathway	biological_process
GO:0032729	1593.18	8.77193e-05	38	38	0	positive regulation of interferon-gamma production	biological_process
GO:0001649	1595.88	8.33333e-05	56	56	0	osteoblast differentiation	biological_process
GO:0071260	1599.37	7.52688e-05	62	62	0	cellular response to mechanical stimulus	biological_process
GO:0030512	1600.87	9.40171e-05	39	39	0	negative regulation of transforming growth factor beta receptor signaling pathway	biological_process
GO:0001102	1603.91	6.06061e-05	33	33	0	RNA polymerase II activating transcription factor binding	molecular_function
GO:0030672	1617.71	3.96825e-05	42	42	0	synaptic vesicle membrane	cellular_component
GO:0035690	1620.58	2.77778e-05	48	48	0	cellular response to drug	biological_process
GO:0030855	1628.97	2.5641e-05	39	39	0	epithelial cell differentiation	biological_process
GO:0001666	1668.18	0.000156863	170	169	0	response to hypoxia	biological_process
GO:0004386	1689.86	0.000205128	117	116	0	helicase activity	molecular_function
GO:0009952	1701.42	0.00023053	107	106	0	anterior/posterior pattern specification	biological_process
GO:0016311	1721.4	0.000190476	105	104	0	dephosphorylation	biological_process
GO:0004725	1742.98	0.000180851	94	93	0	protein tyrosine phosphatase activity	molecular_function
GO:0009887	1745.05	0.00015534	103	102	0	organ morphogenesis	biological_process
GO:0019904	1770.7	0.000132969	183	181	0	protein domain specific binding	molecular_function
GO:0001889	1783.46	0.000140741	90	89	0	liver development	biological_process
GO:0042470	1786.24	0.000127907	86	85	0	melanosome	cellular_component
GO:0042383	1795.93	0.000210784	68	67	0	sarcolemma	cellular_component
GO:0005581	1796.89	0.000164557	79	78	0	collagen	cellular_component
GO:0051216	1808.45	0.000155556	75	74	0	cartilage development	biological_process
GO:0009749	1815.73	0.00019403	67	66	0	response to glucose	biological_process
GO:0001501	1816.7	8.73016e-05	84	83	0	skeletal system development	biological_process
GO:0016323	1820.65	0.000156177	143	141	0	basolateral plasma membrane	cellular_component
GO:0007417	1824.27	0.000238806	67	66	0	central nervous system development	biological_process
GO:0031012	1825.25	0.000166667	206	203	0	extracellular matrix	cellular_component
GO:0045121	1830.41	9.86842e-05	152	150	0	membrane raft	cellular_component
GO:0042060	1833.96	0.000114035	76	75	0	wound healing	biological_process
GO:0044325	1834.68	0.000142157	68	67	0	ion channel binding	molecular_function
GO:0001503	1834.99	0.000130631	74	73	0	ossification	biological_process
GO:0007584	1836.29	0.000115741	72	71	0	response to nutrient	biological_process
GO:0007267	1839.21	0.000185185	63	62	0	cell-cell signaling	biological_process
GO:0043627	1842.63	0.000159204	67	66	0	response to estrogen	biological_process
GO:0006874	1844	0.000109589	73	72	0	cellular calcium ion homeostasis	biological_process
GO:0035091	1844.62	0.000109589	73	72	0	phosphatidylinositol binding	molecular_function
GO:0000165	1846.59	0.00015625	64	63	0	MAPK cascade	biological_process
GO:0042472	1849.27	0.000104762	70	69	0	inner ear morphogenesis	biological_process
GO:0014070	1857.87	0.000109489	137	135	0	response to organic cyclic compound	biological_process
GO:0009725	1861.2	0.000180791	59	58	0	response to hormone	biological_process
GO:0019903	1861.52	9.95025e-05	67	66	0	protein phosphatase binding	molecular_function
GO:0007565	1867.87	7.61905e-05	70	69	0	female pregnancy	biological_process
GO:0007507	1870.42	0.000117544	190	187	0	heart development	biological_process
GO:0000187	1873.55	7.46269e-05	67	66	0	activation of MAPK activity	biological_process
GO:0001938	1874.82	0.000206061	55	54	0	positive regulation of endothelial cell proliferation	biological_process
GO:0030307	1876.84	0.000111111	63	62	0	positive regulation of cell growth	biological_process
GO:0051291	1880.44	0.000169591	57	56	0	protein heterooligomerization	biological_process
GO:0007568	1883.36	0.000121212	121	119	0	aging	biological_process
GO:0008026	1885.63	0.000265306	98	96	0	ATP-dependent helicase activity	molecular_function
GO:0022857	1896.17	0.000205128	52	51	0	transmembrane transporter activity	molecular_function
GO:0008013	1896.57	0.000149425	58	57	0	beta-catenin binding	molecular_function
GO:0042493	1903.87	0.000182011	315	309	0	response to drug	biological_process
GO:0032868	1904.45	0.000136905	56	55	0	response to insulin	biological_process
GO:0045471	1910.39	0.000235088	95	93	0	response to ethanol	biological_process
GO:0071363	1911.21	0.000113095	56	55	0	cellular response to growth factor stimulus	biological_process
GO:0008201	1916.12	0.000141975	108	106	0	heparin binding	molecular_function
GO:0016459	1916.24	0.000213333	50	49	0	myosin complex	cellular_component
GO:0006338	1916.29	0.000127273	55	54	0	chromatin remodeling	biological_process
GO:0018105	1920.52	2.08333e-05	64	63	0	peptidyl-serine phosphorylation	biological_process
GO:0031683	1921.58	0.000286822	43	42	0	G-protein beta/gamma-subunit complex binding	molecular_function
GO:0030308	1937.98	6.84524e-05	112	110	0	negative regulation of cell growth	biological_process
GO:0033138	1938.59	0.000124183	51	50	0	positive regulation of peptidyl-serine phosphorylation	biological_process
GO:0050885	1938.59	0.000137255	51	50	0	neuromuscular process controlling balance	biological_process
GO:0051090	1938.59	0.000137255	51	50	0	regulation of sequence-specific DNA binding transcription factor activity	biological_process
GO:0008138	1938.8	0.000222222	45	44	0	protein tyrosine/serine/threonine phosphatase activity	molecular_function
GO:0001725	1939.72	0.000224638	46	45	0	stress fiber	cellular_component
GO:0007160	1940	0.000119497	53	52	0	cell-matrix adhesion	biological_process
GO:0051289	1941.85	8.02469e-05	54	53	0	protein homotetramerization	biological_process
GO:0005905	1942.54	0.000202899	46	45	0	coated pit	cellular_component
GO:0043433	1952.57	8.80503e-05	53	52	0	negative regulation of sequence-specific DNA binding transcription factor activity	biological_process
GO:0019003	1956.62	0.000148936	47	46	0	GDP binding	molecular_function
GO:0019827	1958.1	9.33333e-05	50	49	0	stem cell maintenance	biological_process
GO:0048704	1958.79	8.97436e-05	52	51	0	embryonic skeletal system morphogenesis	biological_process
GO:0000151	1959.27	0.000219697	44	43	0	ubiquitin ligase complex	cellular_component
GO:0008301	1967.73	2.42424e-05	55	54	0	DNA binding, bending	molecular_function
GO:0045211	1973.61	0.000173184	179	175	0	postsynaptic membrane	cellular_component
GO:0008022	1973.62	8.05369e-05	149	146	0	protein C-terminus binding	molecular_function
GO:0051384	1973.64	0.000196078	85	83	0	response to glucocorticoid	biological_process
GO:0031667	1978.15	0.000219512	41	40	0	response to nutrient levels	biological_process
GO:0017053	1988.47	0.000141844	47	46	0	transcriptional repressor complex	cellular_component
GO:0045766	1992.21	0.000182171	86	84	0	positive regulation of angiogenesis	biological_process
GO:0006629	1995.47	0.000175711	129	126	0	lipid metabolic process	biological_process
GO:0031594	1995.5	6.25e-05	48	47	0	neuromuscular junction	cellular_component
GO:0006811	1999.39	9.66811e-05	231	226	0	ion transport	biological_process
GO:0030426	2001.94	0.000103704	90	88	0	growth cone	cellular_component
GO:0007030	2002.95	0.000178862	41	40	0	Golgi organization	biological_process
GO:0030900	2006.24	0.000200803	83	81	0	forebrain development	biological_process
GO:0048666	2008.34	0.000128788	44	43	0	neuron development	biological_process
GO:0004871	2010.09	0.000153239	211	206	0	signal transducer activity	molecular_function
GO:0005604	2022.65	0.000105882	85	83	0	basement membrane	cellular_component
GO:0016791	2034.81	0.000161017	118	115	0	phosphatase activity	molecular_function
GO:0042995	2035.58	0.000223684	76	74	0	cell projection	cellular_component
GO:0007154	2038.28	9.41176e-05	85	83	0	cell communication	biological_process
GO:0030165	2042.15	9.7561e-05	82	80	0	PDZ domain binding	molecular_function
GO:0030141	2042.67	5.42636e-05	86	84	0	secretory granule	cellular_component
GO:0008134	2049.43	0.00013747	274	267	0	transcription factor binding	molecular_function
GO:0045666	2055.62	0.000157895	76	74	0	positive regulation of neuron differentiation	biological_process
GO:0031625	2059.45	0.000178082	146	142	0	ubiquitin protein ligase binding	molecular_function
GO:0004222	2064.69	0.000108262	117	114	0	metalloendopeptidase activity	molecular_function
GO:0051260	2070.72	9.82906e-05	156	152	0	protein homooligomerization	biological_process
GO:0009636	2071.68	0.000109649	76	74	0	response to toxic substance	biological_process
GO:0016042	2073.37	0.000155556	75	73	0	lipid catabolic process	biological_process
GO:0009790	2074.73	0.000101695	118	115	0	embryo development	biological_process
GO:0043434	2080.34	0.00013964	74	72	0	response to peptide hormone	biological_process
GO:0060070	2086.59	5.48523e-05	79	77	0	canonical Wnt signaling pathway	biological_process
GO:0001843	2093.92	0.000192488	71	69	0	neural tube closure	biological_process
GO:0005102	2094.92	0.000143817	248	241	0	receptor binding	molecular_function
GO:0006979	2097.75	0.000189542	102	99	0	response to oxidative stress	biological_process
GO:0007601	2102.22	0.00018123	103	100	0	visual perception	biological_process
GO:0007219	2109.9	0.000149758	69	67	0	Notch signaling pathway	biological_process
GO:0003713	2117.8	0.000159314	136	132	0	transcription coactivator activity	molecular_function
GO:0060021	2125.84	0.000149254	67	65	0	palate development	biological_process
GO:0005089	2136.86	3.15315e-05	74	72	0	Rho guanyl-nucleotide exchange factor activity	molecular_function
GO:0010033	2137.32	0.000131313	99	96	0	response to organic substance	biological_process
GO:0010976	2148.9	0.000216667	60	58	0	positive regulation of neuron projection development	biological_process
GO:0007204	2149.99	0.000182796	93	90	0	positive regulation of cytosolic calcium ion concentration	biological_process
GO:0010008	2155.32	0.000170213	94	91	0	endosome membrane	cellular_component
GO:0035023	2158.2	3.28638e-05	71	69	0	regulation of Rho protein signal transduction	biological_process
GO:0060041	2159.55	0.000172043	62	60	0	retina development in camera-type eye	biological_process
GO:0001525	2162.85	0.000133681	192	186	0	angiogenesis	biological_process
GO:0042127	2165.61	4.86618e-05	137	133	0	regulation of cell proliferation	biological_process
GO:0003705	2166.23	9.86395e-05	98	95	0	RNA polymerase II distal enhancer sequence-specific DNA binding transcription factor activity	molecular_function
GO:0051726	2172.7	0.000150538	93	90	0	regulation of cell cycle	biological_process
GO:0030334	2183.5	0.000265432	54	52	0	regulation of cell migration	biological_process
GO:0007389	2184.57	0.000137681	92	89	0	pattern specification process	biological_process
GO:0042802	2186.13	0.000110638	470	455	0	identical protein binding	molecular_function
GO:0000790	2186.91	0.000177778	90	87	0	nuclear chromatin	cellular_component
GO:0006816	2189.31	0.000136201	93	90	0	calcium ion transport	biological_process
GO:0006631	2190.52	6.77083e-05	64	62	0	fatty acid metabolic process	biological_process
GO:0032496	2191.27	0.000123377	154	149	0	response to lipopolysaccharide	biological_process
GO:0071456	2193.8	0.000125683	61	59	0	cellular response to hypoxia	biological_process
GO:0010629	2194.28	0.000200758	88	85	0	negative regulation of gene expression	biological_process
GO:0001934	2196.31	0.000163842	118	114	0	positive regulation of protein phosphorylation	biological_process
GO:0007155	2196.72	0.000157895	323	312	0	cell adhesion	biological_process
GO:0010628	2199.46	0.000114754	183	177	0	positive regulation of gene expression	biological_process
GO:0007420	2210.82	0.000201005	199	192	0	brain development	biological_process
GO:0008234	2213.86	0.000145594	87	84	0	cysteine-type peptidase activity	molecular_function
GO:0008144	2221.36	8.19672e-05	61	59	0	drug binding	molecular_function
GO:0005578	2224.03	0.000133005	203	196	0	proteinaceous extracellular matrix	cellular_component
GO:0004872	2225.95	0.000193613	167	161	0	receptor activity	molecular_function
GO:0030198	2226.41	0.000106061	88	85	0	extracellular matrix organization	biological_process
GO:0001764	2231.53	0.00022956	106	102	0	neuron migration	biological_process
GO:0008584	2234.4	9.25926e-05	90	87	0	male gonad development	biological_process
GO:0016874	2238.83	0.000112403	86	83	0	ligase activity	molecular_function
GO:0017124	2239.07	0.000147147	111	107	0	SH3 domain binding	molecular_function
GO:0032355	2253.75	7.66284e-05	87	84	0	response to estradiol	biological_process
GO:0008237	2254.93	7.75194e-05	86	83	0	metallopeptidase activity	molecular_function
GO:0004842	2255.35	0.000188285	239	230	0	ubiquitin-protein ligase activity	molecular_function
GO:0016301	2256.91	9.80392e-05	85	82	0	kinase activity	molecular_function
GO:0030424	2258.5	0.000146597	191	184	0	axon	cellular_component
GO:0006357	2272.74	8.93333e-05	250	241	0	regulation of transcription from RNA polymerase II promoter	biological_process
GO:0001822	2279.67	0.000174603	105	101	0	kidney development	biological_process
GO:0019901	2283.69	0.000141204	288	277	0	protein kinase binding	molecular_function
GO:0016055	2284.99	0.000138365	159	153	0	Wnt signaling pathway	biological_process
GO:0000122	2288.85	8.04598e-05	551	531	0	negative regulation of transcription from RNA polymerase II promoter	biological_process
GO:0090090	2296.87	7.72358e-05	82	79	0	negative regulation of canonical Wnt signaling pathway	biological_process
GO:0005768	2298.4	0.000211712	148	142	0	endosome	cellular_component
GO:0014069	2304.64	0.00016	100	96	0	postsynaptic density	cellular_component
GO:0006919	2310.3	0.000211712	74	71	0	activation of cysteine-type endopeptidase activity involved in apoptotic process	biological_process
GO:0043161	2325.43	0.000189815	72	69	0	proteasome-mediated ubiquitin-dependent protein catabolic process	biological_process
GO:0040008	2328.2	0.000111111	51	49	0	regulation of growth	biological_process
GO:0045944	2329.54	0.000117326	733	704	0	positive regulation of transcription from RNA polymerase II promoter	biological_process
GO:0005667	2340.38	8.72162e-05	279	268	0	transcription factor complex	cellular_component
GO:0045893	2345.45	0.000131783	516	495	0	positive regulation of transcription, DNA-dependent	biological_process
GO:0009986	2362.06	0.000105082	387	371	0	cell surface	cellular_component
GO:0051091	2363.76	0.00012037	72	69	0	positive regulation of sequence-specific DNA binding transcription factor activity	biological_process
GO:0003714	2364.5	0.00015	120	115	0	transcription corepressor activity	molecular_function
GO:0006897	2367.7	0.00010929	122	117	0	endocytosis	biological_process
GO:0008083	2368.74	0.000108046	145	139	0	growth factor activity	molecular_function
GO:0007411	2371.24	0.000175287	116	111	0	axon guidance	biological_process
GO:0030018	2371.57	0.000177536	92	88	0	Z disc	cellular_component
GO:0005096	2372.9	0.000113889	120	115	0	GTPase activator activity	molecular_function
GO:0007165	2386.78	0.000180219	701	670	0	signal transduction	biological_process
GO:0005216	2388.52	8.33333e-05	144	138	0	ion channel activity	molecular_function
GO:0030097	2390.7	0.000107981	71	68	0	hemopoiesis	biological_process
GO:0005759	2395.54	0.000127098	139	133	0	mitochondrial matrix	cellular_component
GO:0008104	2396.96	0.000161765	68	65	0	protein localization	biological_process
GO:0032403	2397.99	0.00020381	175	167	0	protein complex binding	molecular_function
GO:0043025	2402.85	9.08005e-05	279	267	0	neuronal cell body	cellular_component
GO:0009897	2406.43	0.000110626	229	219	0	external side of plasma membrane	cellular_component
GO:0007286	2408.81	0.000322751	63	60	0	spermatid development	biological_process
GO:0009615	2412.35	0.000181818	88	84	0	response to virus	biological_process
GO:0007399	2416.69	0.000230769	169	161	0	nervous system development	biological_process
GO:0007050	2428.33	0.000222222	84	80	0	cell cycle arrest	biological_process
GO:0007229	2438.25	0.000153846	65	62	0	integrin-mediated signaling pathway	biological_process
GO:0006366	2444.79	0.000158837	149	142	0	transcription from RNA polymerase II promoter	biological_process
GO:0006310	2445.44	0.00018254	84	80	0	DNA recombination	biological_process
GO:0009791	2445.59	6.2963e-05	90	86	0	post-embryonic development	biological_process
GO:0016567	2445.61	0.000212346	270	257	0	protein ubiquitination	biological_process
GO:0050660	2450.71	0.00028692	79	75	0	flavin adenine dinucleotide binding	molecular_function
GO:0043005	2455.26	0.000150235	213	203	0	neuron projection	cellular_component
GO:0007626	2464.63	0.000103448	87	83	0	locomotory behavior	biological_process
GO:0010468	2469.96	0.000125	128	122	0	regulation of gene expression	biological_process
GO:0035556	2472	0.000163242	292	278	0	intracellular signal transduction	biological_process
GO:0046777	2483.49	0.000123288	146	139	0	protein autophosphorylation	biological_process
GO:0045202	2492.72	0.000116487	186	177	0	synapse	cellular_component
GO:0043065	2494.6	0.000129222	227	216	0	positive regulation of apoptotic process	biological_process
GO:0016477	2494.78	0.000129032	124	118	0	cell migration	biological_process
GO:0008284	2509.71	0.000126249	367	349	0	positive regulation of cell proliferation	biological_process
GO:0045892	2513.94	8.42912e-05	435	414	0	negative regulation of transcription, DNA-dependent	biological_process
GO:0007275	2514.85	0.000235857	383	363	0	multicellular organismal development	biological_process
GO:0043234	2516.1	0.000122807	342	325	0	protein complex	cellular_component
GO:0001726	2519.35	6.4257e-05	83	79	0	ruffle	cellular_component
GO:0005829	2520.93	0.000192804	1084	1028	0	cytosol	cellular_component
GO:0005516	2530.93	0.000171569	136	129	0	calmodulin binding	molecular_function
GO:0016324	2531.77	9.35143e-05	221	210	0	apical plasma membrane	cellular_component
GO:0043123	2535.29	6.55738e-05	122	116	0	positive regulation of I-kappaB kinase/NF-kappaB signaling	biological_process
GO:0030425	2541.59	0.000102241	238	226	0	dendrite	cellular_component
GO:0005938	2543.38	0.000110169	118	112	0	cell cortex	cellular_component
GO:0031410	2545.34	0.000164179	134	127	0	cytoplasmic vesicle	cellular_component
GO:0007049	2553.64	0.000176282	208	197	0	cell cycle	biological_process
GO:0003690	2558.09	5.55556e-05	120	114	0	double-stranded DNA binding	molecular_function
GO:0030054	2581.5	0.000147834	354	335	0	cell junction	cellular_component
GO:0048471	2584.86	0.000170306	458	433	0	perinuclear region of cytoplasm	cellular_component
GO:0005925	2596.38	0.000216	125	118	0	focal adhesion	cellular_component
GO:0030027	2597.41	0.000116071	112	106	0	lamellipodium	cellular_component
GO:0005543	2597.45	0.000146838	311	294	0	phospholipid binding	molecular_function
GO:0006470	2598.11	0.000124031	129	122	0	protein dephosphorylation	biological_process
GO:0043066	2602.62	0.00015942	345	326	0	negative regulation of apoptotic process	biological_process
GO:0019899	2603.7	0.000140909	220	208	0	enzyme binding	molecular_function
GO:0030336	2606.1	0.000164384	73	69	0	negative regulation of cell migration	biological_process
GO:0006886	2607.37	0.000144828	290	274	0	intracellular protein transport	biological_process
GO:0008233	2607.66	6.31313e-05	132	125	0	peptidase activity	molecular_function
GO:0005802	2625.43	0.000149533	107	101	0	trans-Golgi network	cellular_component
GO:0008283	2628.29	0.000106814	181	171	0	cell proliferation	biological_process
GO:0030324	2629	0.000176101	106	100	0	lung development	biological_process
GO:0012505	2632.58	0.00030303	66	62	0	endomembrane system	cellular_component
GO:0007409	2632.76	0.000142322	89	84	0	axonogenesis	biological_process
GO:0000287	2635.19	0.000119181	179	169	0	magnesium ion binding	molecular_function
GO:0006810	2642.32	0.000166667	404	381	0	transport	biological_process
GO:0031225	2646.4	9.65732e-05	107	101	0	anchored to membrane	cellular_component
GO:0045087	2650.97	0.000114583	160	151	0	innate immune response	biological_process
GO:0044212	2671.36	0.000115607	173	163	0	transcription regulatory region DNA binding	molecular_function
GO:0042803	2672.31	9.77937e-05	559	527	0	protein homodimerization activity	molecular_function
GO:0001701	2699.15	0.00011726	253	238	0	in utero embryonic development	biological_process
GO:0030659	2700.32	0.000180272	98	92	0	cytoplasmic vesicle membrane	cellular_component
GO:0008270	2703.56	0.00010952	1117	1051	0	zinc ion binding	molecular_function
GO:0005765	2711.09	0.000173469	196	184	0	lysosomal membrane	cellular_component
GO:0055085	2734.56	0.000133031	441	414	0	transmembrane transport	biological_process
GO:0006184	2738.05	0.000150794	210	197	0	GTP catabolic process	biological_process
GO:0004252	2741.76	0.000123077	195	183	0	serine-type endopeptidase activity	molecular_function
GO:0005788	2747.87	0.000205674	94	88	0	endoplasmic reticulum lumen	cellular_component
GO:0005911	2765.25	0.000199377	107	100	0	cell-cell junction	cellular_component
GO:0000139	2799.94	0.00015727	337	315	0	Golgi membrane	cellular_component
GO:0006508	2817.65	0.00011505	536	501	0	proteolysis	biological_process
GO:0006364	2820.82	0.000212121	88	82	0	rRNA processing	biological_process
GO:0030154	2835.84	0.000162371	388	362	0	cell differentiation	biological_process
GO:0006486	2842.26	0.000130556	120	112	0	protein glycosylation	biological_process
GO:0006351	2846.77	0.000135055	1355	1264	0	transcription, DNA-templated	biological_process
GO:0005783	2850.21	0.000174008	613	571	0	endoplasmic reticulum	cellular_component
GO:0005887	2854.07	0.000131579	532	496	0	integral to plasma membrane	cellular_component
GO:0006915	2858.89	0.000147469	382	356	0	apoptotic process	biological_process
GO:0005794	2870.38	0.000140068	683	636	0	Golgi apparatus	cellular_component
GO:0008285	2873.48	0.000159516	303	282	0	negative regulation of cell proliferation	biological_process
GO:0006954	2898.03	0.00013246	229	213	0	inflammatory response	biological_process
GO:0005856	2898.19	0.000118182	330	307	0	cytoskeleton	cellular_component
GO:0043524	2932.26	0.00020765	122	113	0	negative regulation of neuron apoptotic process	biological_process
GO:0005743	2938.9	0.000188889	300	278	0	mitochondrial inner membrane	cellular_component
GO:0005524	2940.22	0.000147359	1502	1393	0	ATP binding	molecular_function
GO:0005777	2952.42	9.30931e-05	111	103	0	peroxisome	cellular_component
GO:0005737	2953.44	0.000136745	4534	4203	0	cytoplasm	cellular_component
GO:0005764	2955.04	0.00015614	190	176	0	lysosome	cellular_component
GO:0043231	2962.81	0.000156085	378	350	0	intracellular membrane-bounded organelle	cellular_component
GO:0003924	2988.47	0.000187356	290	268	0	GTPase activity	molecular_function
GO:0006511	2999.21	0.000156322	145	134	0	ubiquitin-dependent protein catabolic process	biological_process
GO:0003682	3002.76	0.000112438	335	310	0	chromatin binding	molecular_function
GO:0015031	3004.87	0.000170462	483	446	0	protein transport	biological_process
GO:0016607	3005.62	0.000219355	155	143	0	nuclear speck	cellular_component
GO:0016020	3007.61	0.000152598	1931	1784	0	membrane	cellular_component
GO:0007283	3008.03	0.000178862	287	265	0	spermatogenesis	biological_process
GO:0005730	3012.72	0.000174863	610	563	0	nucleolus	cellular_component
GO:0006468	3049.05	0.000144204	601	554	0	protein phosphorylation	biological_process
GO:0009055	3065.62	0.000188139	163	150	0	electron carrier activity	molecular_function
GO:0006281	3067.18	0.000219373	234	215	0	DNA repair	biological_process
GO:0005789	3070.1	0.000151625	554	510	0	endoplasmic reticulum membrane	cellular_component
GO:0005509	3072.32	0.000152604	640	589	0	calcium ion binding	molecular_function
GO:0005654	3076.59	0.00010084	357	329	0	nucleoplasm	cellular_component
GO:0004713	3083.36	0.000136333	489	450	0	protein tyrosine kinase activity	molecular_function
GO:0004672	3083.37	0.000130864	540	497	0	protein kinase activity	molecular_function
GO:0016772	3165.96	0.000125966	561	514	0	transferase activity, transferring phosphorus-containing groups	molecular_function
GO:0005525	3206.28	0.000173263	379	346	0	GTP binding	molecular_function
GO:0055114	3217.86	0.000162005	572	522	0	oxidation-reduction process	biological_process
GO:0003700	3259.06	0.000113074	849	774	0	sequence-specific DNA binding transcription factor activity	molecular_function
GO:0007264	3266.13	0.000151042	256	233	0	small GTPase mediated signal transduction	biological_process
GO:0003824	3276.78	0.000157464	652	593	0	catalytic activity	molecular_function
GO:0005886	3319.69	0.000162391	3586	3253	0	plasma membrane	cellular_component
GO:0015629	3320.58	0.000146091	162	147	0	actin cytoskeleton	cellular_component
GO:0016491	3358.73	0.00014061	339	307	0	oxidoreductase activity	molecular_function
GO:0005634	3408.47	0.000138205	4790	4326	0	nucleus	cellular_component
GO:0003779	3429.78	0.000145355	305	275	0	actin binding	molecular_function
GO:0008152	3434.64	0.00012766	470	424	0	metabolic process	biological_process
GO:0051301	3440.81	0.000157833	283	255	0	cell division	biological_process
GO:0007608	3455.86	0.000142503	1076	969	0	sensory perception of smell	biological_process
GO:0006955	3456.59	0.000177127	239	215	0	immune response	biological_process
GO:0004674	3457.21	0.000121212	374	337	0	protein serine/threonine kinase activity	molecular_function
GO:0050911	3482.19	0.000143356	1051	945	0	detection of chemical stimulus involved in sensory perception of smell	biological_process
GO:0005739	3492.95	0.000172611	1458	1309	0	mitochondrion	cellular_component
GO:0046872	3503.98	0.000121212	1980	1779	0	metal ion binding	molecular_function
GO:0016787	3578.95	8.99471e-05	315	282	0	hydrolase activity	molecular_function
GO:0003677	3595.96	0.000133454	1651	1475	0	DNA binding	molecular_function
GO:0005515	3762.29	0.000137156	9330	8252	0	protein binding	molecular_function
GO:0005813	3763.78	0.000121302	338	299	0	centrosome	cellular_component
GO:0005615	3823.81	0.000142417	866	763	0	extracellular space	cellular_component
GO:0043565	3854.36	0.000102011	696	613	0	sequence-specific DNA binding	molecular_function
GO:0004984	3877.96	0.000140541	1110	975	0	olfactory receptor activity	molecular_function
GO:0016021	3935.95	0.000136968	5393	4721	0	integral to membrane	cellular_component
GO:0006355	4100.84	0.000130852	1773	1537	0	regulation of transcription, DNA-dependent	biological_process
GO:0005576	4138.91	0.000122894	1207	1044	0	extracellular region	cellular_component
GO:0030228	6	0.005	1	1	0.001	lipoprotein particle receptor activity	molecular_function
GO:0032897	18	0.00466667	1	1	0.001	negative regulation of viral transcription	biological_process
GO:2000552	18	0.00466667	1	1	0.001	negative regulation of T-helper 2 cell cytokine production	biological_process
GO:0017064	40	0.004	1	1	0.001	fatty acid amide hydrolase activity	molecular_function
GO:0004727	60	0.00333333	1	1	0.001	prenylated protein tyrosine phosphatase activity	molecular_function
GO:0070325	575.5	0.00216667	2	2	0.001	lipoprotein particle receptor binding	molecular_function
GO:0004311	620.5	0.002	2	2	0.001	farnesyltranstransferase activity	molecular_function
GO:0060230	659	0.00177778	3	3	0.001	lipoprotein lipase activator activity	molecular_function
GO:0009922	729.333	0.00155556	3	3	0.001	fatty acid elongase activity	molecular_function
GO:0002246	831.333	0.00155556	3	3	0.001	wound healing involved in inflammatory response	biological_process
GO:0055077	894.5	0.00133333	4	4	0.001	gap junction hemi-channel activity	molecular_function
GO:0004844	1014	0.00133333	3	3	0.001	uracil DNA N-glycosylase activity	molecular_function
GO:0086069	1149.57	0.000904762	7	7	0.001	bundle of His cell to Purkinje myocyte communication	biological_process
GO:0051493	1190.11	0.000962963	9	9	0.001	regulation of cytoskeleton organization	biological_process
GO:0005138	1216.67	0.000833333	6	6	0.001	interleukin-6 receptor binding	molecular_function
GO:0021795	1271.36	0.00069697	11	11	0.001	cerebral cortex cell migration	biological_process
GO:0005313	1289.1	0.000666667	10	10	0.001	L-glutamate transmembrane transporter activity	molecular_function
GO:0010744	1307.67	0.000592593	9	9	0.001	positive regulation of macrophage derived foam cell differentiation	biological_process
GO:0071902	1348.11	0.000518519	18	18	0.001	positive regulation of protein serine/threonine kinase activity	biological_process
GO:0031105	1351.31	0.000692308	13	13	0.001	septin complex	cellular_component
GO:0031435	1400.74	0.000421053	19	19	0.001	mitogen-activated protein kinase kinase kinase binding	molecular_function
GO:0045445	1422.14	0.000428571	14	14	0.001	myoblast differentiation	biological_process
GO:0007269	1430.06	0.00037037	18	18	0.001	neurotransmitter secretion	biological_process
GO:0032007	1435.26	0.000421053	19	19	0.001	negative regulation of TOR signaling	biological_process
GO:0001958	1472.96	0.000320513	26	26	0.001	endochondral ossification	biological_process
GO:0010977	1486.93	0.00025	28	28	0.001	negative regulation of neuron projection development	biological_process
GO:0009898	1490	0.00027451	34	34	0.001	cytoplasmic side of plasma membrane	cellular_component
GO:0033017	1494.12	0.000306667	25	25	0.001	sarcoplasmic reticulum membrane	cellular_component
GO:0019897	1496.33	0.00025	24	24	0.001	extrinsic to plasma membrane	cellular_component
GO:0030168	1505.2	0.000244444	30	30	0.001	platelet activation	biological_process
GO:0045429	1517.43	0.00022619	28	28	0.001	positive regulation of nitric oxide biosynthetic process	biological_process
GO:0005776	1525.3	0.000222222	27	27	0.001	autophagic vacuole	cellular_component
GO:0032391	1528.32	0.00019697	22	22	0.001	photoreceptor connecting cilium	cellular_component
GO:0001654	1530.96	0.000202381	28	28	0.001	eye development	biological_process
GO:0009611	1533.44	0.000180556	48	48	0.001	response to wounding	biological_process
GO:0008543	1534.03	0.000204301	31	31	0.001	fibroblast growth factor receptor signaling pathway	biological_process
GO:0001755	1534.79	0.000191919	33	33	0.001	neural crest cell migration	biological_process
GO:0030163	1548.68	0.000184211	38	38	0.001	protein catabolic process	biological_process
GO:0009409	1549.17	0.000183908	29	29	0.001	response to cold	biological_process
GO:0001103	1550	0.000192308	26	26	0.001	RNA polymerase II repressing transcription factor binding	molecular_function
GO:0014823	1558.42	0.000139785	31	31	0.001	response to activity	biological_process
GO:0005109	1562	0.000142857	35	35	0.001	frizzled binding	molecular_function
GO:0035094	1570.38	0.00015625	32	32	0.001	response to nicotine	biological_process
GO:0010332	1597.75	8.33333e-05	32	32	0.001	response to gamma radiation	biological_process
GO:0030674	1603.91	6.06061e-05	33	33	0.001	protein binding, bridging	molecular_function
GO:0042626	1608.23	5.12821e-05	39	39	0.001	ATPase activity, coupled to transmembrane movement of substances	molecular_function
GO:0055010	1613.1	4.5977e-05	29	29	0.001	ventricular cardiac muscle tissue morphogenesis	biological_process
GO:0009617	1614.88	4.16667e-05	32	32	0.001	response to bacterium	biological_process
GO:0030514	1615.88	3.92157e-05	34	34	0.001	negative regulation of BMP signaling pathway	biological_process
GO:0007188	1632	0	29	29	0.001	adenylate cyclase-modulating G-protein coupled receptor signaling pathway	biological_process
GO:0007200	1632	0	32	32	0.001	phospholipase C-activating G-protein coupled receptor signaling pathway	biological_process
GO:0043195	1632	0	33	33	0.001	terminal bouton	cellular_component
GO:0048013	1632	0	30	30	0.001	ephrin receptor signaling pathway	biological_process
GO:0042787	1900.88	0.000217687	49	48	0.001	protein ubiquitination involved in ubiquitin-dependent protein catabolic process	biological_process
GO:0071407	1904.96	0.000246667	50	49	0.001	cellular response to organic cyclic compound	biological_process
GO:0007519	1919.83	0.000166667	52	51	0.001	skeletal muscle tissue development	biological_process
GO:0003007	1946.61	0.000137255	51	50	0.001	heart morphogenesis	biological_process
GO:0030175	1964.74	5.55556e-05	54	53	0.001	filopodium	cellular_component
GO:0002039	1978.25	4.57516e-05	51	50	0.001	p53 binding	molecular_function
GO:0042734	1998.44	0.000139535	43	42	0.001	presynaptic membrane	cellular_component
GO:0006836	2001.48	0.000190476	42	41	0.001	neurotransmitter transport	biological_process
GO:0051259	2009.56	8.88889e-05	45	44	0.001	protein oligomerization	biological_process
GO:0001947	2013.26	7.24638e-05	46	45	0.001	heart looping	biological_process
GO:0045732	2021.87	0.000205128	39	38	0.001	positive regulation of protein catabolic process	biological_process
GO:0016485	2024.37	0.000116279	43	42	0.001	protein processing	biological_process
GO:0030670	2027.51	0.000196581	39	38	0.001	phagocytic vesicle membrane	cellular_component
GO:0051539	2028.72	0.000259259	36	35	0.001	4 iron, 4 sulfur cluster binding	molecular_function
GO:0045727	2030.32	0.000210526	38	37	0.001	positive regulation of translation	biological_process
GO:0005902	2039.4	8.73016e-05	42	41	0.001	microvillus	cellular_component
GO:0030136	2043.55	0.000184211	38	37	0.001	clathrin-coated vesicle	cellular_component
GO:0046677	2044.89	0.000247619	35	34	0.001	response to antibiotic	biological_process
GO:0030145	2049.34	8.94309e-05	41	40	0.001	manganese ion binding	molecular_function
GO:0043200	2072.77	0.000344086	31	30	0.001	response to amino acid	biological_process
GO:0050679	2167.47	0.000119792	64	62	0.001	positive regulation of epithelial cell proliferation	biological_process
GO:0000209	2210.5	0.000166667	58	56	0.001	protein polyubiquitination	biological_process
GO:0002020	2223.48	3.76344e-05	62	60	0.001	protease binding	molecular_function
GO:0005901	2231.7	0.000184524	56	54	0.001	caveola	cellular_component
GO:0007268	2236.08	0.000146825	84	81	0.001	synaptic transmission	biological_process
GO:0045669	2281.61	0.000123457	54	52	0.001	positive regulation of osteoblast differentiation	biological_process
GO:0004175	2284.84	0.000169935	51	49	0.001	endopeptidase activity	molecular_function
GO:0016605	2294.91	0.000175214	78	75	0.001	PML body	cellular_component
GO:0044237	2332.08	0.000194444	48	46	0.001	cellular metabolic process	biological_process
GO:0018108	2404.54	0.000149254	67	64	0.001	peptidyl-tyrosine phosphorylation	biological_process
GO:0007596	2464.21	0.000132275	63	60	0.001	blood coagulation	biological_process
GO:0032869	2522.07	0.000111111	60	57	0.001	cellular response to insulin stimulus	biological_process
GO:0042391	2601.12	7.01754e-05	76	72	0.001	regulation of membrane potential	biological_process
GO:0045177	2682.4	0.000108527	86	81	0.001	apical part of cell	cellular_component
GO:0016568	2853.06	8.88889e-05	90	84	0.001	chromatin modification	biological_process
GO:0005769	3159.4	0.000150127	131	120	0.001	early endosome	cellular_component
GO:0046983	3321.12	7.95455e-05	176	160	0.001	protein dimerization activity	molecular_function
GO:0006974	3338.81	0.00014425	171	155	0.001	cellular response to DNA damage stimulus	biological_process
GO:0030246	3344.34	0.000156766	202	183	0.001	carbohydrate binding	molecular_function
GO:2000845	23	0.00466667	1	1	0.002	positive regulation of testosterone secretion	biological_process
GO:1900220	681	0.00183333	2	2	0.002	semaphorin-plexin signaling pathway involved in bone trabecula morphogenesis	biological_process
GO:0003050	825	0.00233333	2	2	0.002	regulation of systemic arterial blood pressure by atrial natriuretic peptide	biological_process
GO:0004161	957.667	0.00133333	3	3	0.002	dimethylallyltranstransferase activity	molecular_function
GO:0031090	995.2	0.0016	5	5	0.002	organelle membrane	cellular_component
GO:0001517	1061.75	0.00108333	4	4	0.002	N-acetylglucosamine 6-O-sulfotransferase activity	molecular_function
GO:0032593	1090.4	0.000933333	5	5	0.002	insulin-responsive compartment	cellular_component
GO:0086014	1197.71	0.000809524	7	7	0.002	regulation of atrial cardiac muscle cell action potential	biological_process
GO:0051918	1245.14	0.000666667	7	7	0.002	negative regulation of fibrinolysis	biological_process
GO:0051006	1307.67	0.000592593	9	9	0.002	positive regulation of lipoprotein lipase activity	biological_process
GO:0031988	1340.36	0.000575758	11	11	0.002	membrane-bounded vesicle	cellular_component
GO:0015813	1346.25	0.000555556	12	12	0.002	L-glutamate transport	biological_process
GO:0016811	1386.5	0.000527778	12	12	0.002	hydrolase activity, acting on carbon-nitrogen (but not peptide) bonds, in linear amides	molecular_function
GO:0033280	1414.86	0.000452381	14	14	0.002	response to vitamin D	biological_process
GO:0030169	1419.27	0.000533333	15	15	0.002	low-density lipoprotein particle binding	molecular_function
GO:0046034	1458.65	0.000333333	20	20	0.002	ATP metabolic process	biological_process
GO:0021772	1471.6	0.000316667	20	20	0.002	olfactory bulb development	biological_process
GO:0045777	1491.52	0.000285714	21	21	0.002	positive regulation of blood pressure	biological_process
GO:0045776	1508.04	0.000282051	26	26	0.002	negative regulation of blood pressure	biological_process
GO:0051924	1510.12	0.00024	25	25	0.002	regulation of calcium ion transport	biological_process
GO:0002009	1515.33	0.000238095	21	21	0.002	morphogenesis of an epithelium	biological_process
GO:0051412	1516.76	0.00024	25	25	0.002	response to corticosterone	biological_process
GO:0031490	1532.75	0.000238095	28	28	0.002	chromatin DNA binding	molecular_function
GO:0046676	1536.96	0.000180556	24	24	0.002	negative regulation of insulin secretion	biological_process
GO:0060079	1544.27	0.000166667	26	26	0.002	regulation of excitatory postsynaptic membrane potential	biological_process
GO:0045597	1565.56	0.000176471	34	34	0.002	positive regulation of cell differentiation	biological_process
GO:0046875	1566.74	0.000129032	31	31	0.002	ephrin receptor binding	molecular_function
GO:0050766	1585.31	8.04598e-05	29	29	0.002	positive regulation of phagocytosis	biological_process
GO:0045787	1589.85	0.000102564	26	26	0.002	positive regulation of cell cycle	biological_process
GO:0031018	1590.16	0.000114035	38	38	0.002	endocrine pancreas development	biological_process
GO:0001974	1600.11	8.33333e-05	36	36	0.002	blood vessel remodeling	biological_process
GO:0030016	1605.51	5.71429e-05	35	35	0.002	myofibril	cellular_component
GO:0002062	1614.47	6.14035e-05	38	38	0.002	chondrocyte differentiation	biological_process
GO:0048663	1623.57	7.14286e-05	28	28	0.002	neuron fate commitment	biological_process
GO:0003707	1957.73	9.61538e-05	52	51	0.002	steroid hormone receptor activity	molecular_function
GO:0090263	1967.54	5.76923e-05	52	51	0.002	positive regulation of canonical Wnt signaling pathway	biological_process
GO:0071333	2006.47	0.000254386	38	37	0.002	cellular response to glucose stimulus	biological_process
GO:0008217	2039.86	7.75194e-05	43	42	0.002	regulation of blood pressure	biological_process
GO:0032755	2056.75	0.000116667	40	39	0.002	positive regulation of interleukin-6 production	biological_process
GO:0051865	2077.26	0.000209524	35	34	0.002	protein autoubiquitination	biological_process
GO:0015293	2266	0.000201258	53	51	0.002	symporter activity	molecular_function
GO:0034097	2297.75	0.000160173	77	74	0.002	response to cytokine	biological_process
GO:0007224	2298.69	0.000202614	51	49	0.002	smoothened signaling pathway	biological_process
GO:0005871	2301.28	0.000173333	50	48	0.002	kinesin complex	cellular_component
GO:0035914	2304.87	0.000121795	52	50	0.002	skeletal muscle cell differentiation	biological_process
GO:0003725	2306.43	8.1761e-05	53	51	0.002	double-stranded RNA binding	molecular_function
GO:0050731	2375.62	0.000101852	72	69	0.002	positive regulation of peptidyl-tyrosine phosphorylation	biological_process
GO:0043410	2445.22	2.89855e-05	69	66	0.002	positive regulation of MAPK cascade	biological_process
GO:0009612	2466.25	0.000237288	59	56	0.002	response to mechanical stimulus	biological_process
GO:0051092	2504.35	4.31373e-05	85	81	0.002	positive regulation of NF-kappaB transcription factor activity	biological_process
GO:0042826	2510.98	5.20833e-05	64	61	0.002	histone deacetylase binding	molecular_function
GO:0048839	2533.53	0.000111111	60	57	0.002	inner ear development	biological_process
GO:0005178	2675.07	9.04762e-05	70	66	0.002	integrin binding	molecular_function
GO:0019236	2895.33	0.000133333	100	93	0.002	response to pheromone	biological_process
GO:0005179	2943.17	0.000142424	110	102	0.002	hormone activity	molecular_function
GO:0016023	2998.39	7.03364e-05	109	101	0.002	cytoplasmic membrane-bounded vesicle	cellular_component
GO:0007067	3367.76	0.000155556	210	190	0.002	mitosis	biological_process
GO:0006397	3575.4	8.69565e-05	230	206	0.002	mRNA processing	biological_process
GO:0032304	30	0.00433333	1	1	0.003	negative regulation of icosanoid secretion	biological_process
GO:0035932	30	0.00433333	1	1	0.003	aldosterone secretion	biological_process
GO:0006550	67	0.003	1	1	0.003	isoleucine catabolic process	biological_process
GO:0016174	955	0.00116667	4	4	0.003	NAD(P)H oxidase activity	molecular_function
GO:0032049	1007.25	0.00133333	4	4	0.003	cardiolipin biosynthetic process	biological_process
GO:0002098	1048.2	0.00106667	5	5	0.003	tRNA wobble uridine modification	biological_process
GO:0033363	1099	0.00125	4	4	0.003	secretory granule organization	biological_process
GO:0050687	1180.67	0.000777778	6	6	0.003	negative regulation of defense response to virus	biological_process
GO:0038036	1223.67	0.000833333	6	6	0.003	sphingosine-1-phosphate receptor activity	molecular_function
GO:0016624	1307.67	0.000592593	9	9	0.003	oxidoreductase activity, acting on the aldehyde or oxo group of donors, disulfide as acceptor	molecular_function
GO:0048240	1331.46	0.000717949	13	13	0.003	sperm capacitation	biological_process
GO:0019433	1340.1	0.000533333	10	10	0.003	triglyceride catabolic process	biological_process
GO:0043950	1381.54	0.000461538	13	13	0.003	positive regulation of cAMP-mediated signaling	biological_process
GO:0055117	1421.29	0.000428571	14	14	0.003	regulation of cardiac muscle contraction	biological_process
GO:0005605	1472.71	0.00027451	17	17	0.003	basal lamina	cellular_component
GO:0006513	1484.5	0.0003	20	20	0.003	protein monoubiquitination	biological_process
GO:0086091	1490.55	0.00025	20	20	0.003	regulation of heart rate by cardiac conduction	biological_process
GO:0019835	1497.91	0.000347826	23	23	0.003	cytolysis	biological_process
GO:0005242	1505.28	0.000240741	18	18	0.003	inward rectifier potassium channel activity	molecular_function
GO:0005771	1508.91	0.000212121	22	22	0.003	multivesicular body	cellular_component
GO:0033344	1515.33	0.000238095	21	21	0.003	cholesterol efflux	biological_process
GO:0009378	1544.27	0.000166667	26	26	0.003	four-way junction helicase activity	molecular_function
GO:0007528	1557.63	0.000177778	30	30	0.003	neuromuscular junction development	biological_process
GO:0006909	1558.42	0.000139785	31	31	0.003	phagocytosis	biological_process
GO:0009888	1570.65	0.00011828	31	31	0.003	tissue development	biological_process
GO:0048678	1575.27	0.000102564	26	26	0.003	response to axon injury	biological_process
GO:0007205	1579.83	0.0001	30	30	0.003	protein kinase C-activating G-protein coupled receptor signaling pathway	biological_process
GO:0006898	1581.52	9.67742e-05	31	31	0.003	receptor-mediated endocytosis	biological_process
GO:0005158	1581.85	8.64198e-05	27	27	0.003	insulin receptor binding	molecular_function
GO:0005747	1583.54	0.00012381	35	35	0.003	mitochondrial respiratory chain complex I	cellular_component
GO:0045599	1586	0.000104167	32	32	0.003	negative regulation of fat cell differentiation	biological_process
GO:0031069	1592.86	9.52381e-05	28	28	0.003	hair follicle morphogenesis	biological_process
GO:0045596	1601.26	8.82353e-05	34	34	0.003	negative regulation of cell differentiation	biological_process
GO:0048863	1614.88	4.16667e-05	32	32	0.003	stem cell differentiation	biological_process
GO:0051219	1632	0	34	34	0.003	phosphoprotein binding	molecular_function
GO:0009408	2010.49	0.000195122	41	40	0.003	response to heat	biological_process
GO:0022008	2045.64	0.000153846	39	38	0.003	neurogenesis	biological_process
GO:0031532	2046.97	0.000145299	39	38	0.003	actin cytoskeleton reorganization	biological_process
GO:0048589	2074.62	0.000322917	32	31	0.003	developmental growth	biological_process
GO:0031252	2105.35	0.000156863	34	33	0.003	cell leading edge	cellular_component
GO:0071320	2135.26	0.000107843	34	33	0.003	cellular response to cAMP	biological_process
GO:0042393	2289.85	9.87654e-05	54	52	0.003	histone binding	molecular_function
GO:0008344	2303.35	0.000141026	52	50	0.003	adult locomotory behavior	biological_process
GO:0000082	2349.7	0.000113333	50	48	0.003	G1/S transition of mitotic cell cycle	biological_process
GO:0030216	2363.02	5.33333e-05	50	48	0.003	keratinocyte differentiation	biological_process
GO:0005254	2423.71	0.000118519	45	43	0.003	chloride channel activity	molecular_function
GO:0006139	2441.23	0.000350427	39	37	0.003	nucleobase-containing compound metabolic process	biological_process
GO:0001568	2456.27	0.000148148	63	60	0.003	blood vessel development	biological_process
GO:0001570	2469.49	2.98507e-05	67	64	0.003	vasculogenesis	biological_process
GO:0043197	2565.4	0.000103896	77	73	0.003	dendritic spine	cellular_component
GO:0001077	2639.69	0.000101852	72	68	0.003	RNA polymerase II core promoter proximal region sequence-specific DNA binding transcription factor activity involved in positive regulation of transcription	molecular_function
GO:0031175	2923.21	0.000184028	96	89	0.003	neuron projection development	biological_process
GO:0005741	3061.01	0.000113269	103	95	0.003	mitochondrial outer membrane	cellular_component
GO:0042981	3130.93	6.84524e-05	112	103	0.003	regulation of apoptotic process	biological_process
GO:0033025	67	0.003	1	1	0.004	regulation of mast cell apoptotic process	biological_process
GO:0010807	729.333	0.00155556	3	3	0.004	regulation of synaptic vesicle priming	biological_process
GO:0002033	831	0.00216667	2	2	0.004	vasodilation by angiotensin involved in regulation of systemic arterial blood pressure	biological_process
GO:0033685	980.667	0.00133333	3	3	0.004	negative regulation of luteinizing hormone secretion	biological_process
GO:0016557	1061.75	0.00108333	4	4	0.004	peroxisome membrane biogenesis	biological_process
GO:0086067	1126.25	0.001	4	4	0.004	AV node cell to bundle of His cell communication	biological_process
GO:0050773	1325	0.000575758	11	11	0.004	regulation of dendrite development	biological_process
GO:0016180	1396.25	0.000472222	12	12	0.004	snRNA processing	biological_process
GO:0050772	1428.06	0.000392157	17	17	0.004	positive regulation of axonogenesis	biological_process
GO:0051019	1429.93	0.000357143	14	14	0.004	mitogen-activated protein kinase binding	molecular_function
GO:0048598	1465.76	0.000333333	17	17	0.004	embryonic morphogenesis	biological_process
GO:0000149	1469.2	0.0003	20	20	0.004	SNARE binding	molecular_function
GO:0042325	1472.71	0.00027451	17	17	0.004	regulation of phosphorylation	biological_process
GO:0006284	1479.24	0.000301587	21	21	0.004	base-excision repair	biological_process
GO:0005540	1497.29	0.000238095	21	21	0.004	hyaluronic acid binding	molecular_function
GO:0045214	1509	0.000246377	23	23	0.004	sarcomere organization	biological_process
GO:0015914	1512.86	0.000253968	21	21	0.004	phospholipid transport	biological_process
GO:0021537	1527	0.000236111	24	24	0.004	telencephalon development	biological_process
GO:0009968	1535.67	0.000190476	21	21	0.004	negative regulation of signal transduction	biological_process
GO:0001836	1536.96	0.000180556	24	24	0.004	release of cytochrome c from mitochondria	biological_process
GO:0045071	1538	0.00026087	23	23	0.004	negative regulation of viral genome replication	biological_process
GO:0010862	1544.27	0.000166667	26	26	0.004	positive regulation of pathway-restricted SMAD protein phosphorylation	biological_process
GO:0030513	1547.52	0.000160494	27	27	0.004	positive regulation of BMP signaling pathway	biological_process
GO:0048468	1552.75	0.000152778	24	24	0.004	cell development	biological_process
GO:0030177	1563.96	0.000130435	23	23	0.004	positive regulation of Wnt signaling pathway	biological_process
GO:0010942	1568.73	0.000179487	26	26	0.004	positive regulation of cell death	biological_process
GO:0043484	1570.54	0.000138889	24	24	0.004	regulation of RNA splicing	biological_process
GO:0030282	1579.32	0.000119048	28	28	0.004	bone mineralization	biological_process
GO:0045931	1579.92	8.97436e-05	26	26	0.004	positive regulation of mitotic cell cycle	biological_process
GO:0033574	1581.85	8.64198e-05	27	27	0.004	response to testosterone	biological_process
GO:0010043	1594.92	8e-05	25	25	0.004	response to zinc ion	biological_process
GO:0031663	1611.7	4.93827e-05	27	27	0.004	lipopolysaccharide-mediated signaling pathway	biological_process
GO:0015485	1612.43	4.7619e-05	28	28	0.004	cholesterol binding	molecular_function
GO:0042110	1627.93	3.44828e-05	29	29	0.004	T cell activation	biological_process
GO:0032570	1632	0	29	29	0.004	response to progesterone	biological_process
GO:0006289	2055.81	0.000194444	36	35	0.004	nucleotide-excision repair	biological_process
GO:0070301	2093.53	8.77193e-05	38	37	0.004	cellular response to hydrogen peroxide	biological_process
GO:0048538	2096.71	6.14035e-05	38	37	0.004	thymus development	biological_process
GO:0006986	2098.16	0.00027957	31	30	0.004	response to unfolded protein	biological_process
GO:0004722	2122.53	6.48148e-05	36	35	0.004	protein serine/threonine phosphatase activity	molecular_function
GO:0002053	2124.12	0.000127451	34	33	0.004	positive regulation of mesenchymal cell proliferation	biological_process
GO:0005977	2133.53	0.000255556	30	29	0.004	glycogen metabolic process	biological_process
GO:0032956	2142.77	0.000247312	31	30	0.004	regulation of actin cytoskeleton organization	biological_process
GO:0031100	2249.12	0.000119048	56	54	0.004	organ regeneration	biological_process
GO:0048306	2372.96	0.000214815	45	43	0.004	calcium-dependent protein binding	molecular_function
GO:0043525	2411.47	0.000133333	45	43	0.004	positive regulation of neuron apoptotic process	biological_process
GO:0014068	2434.9	0.000214286	42	40	0.004	positive regulation of phosphatidylinositol 3-kinase signaling	biological_process
GO:0043154	2512.49	0.00010929	61	58	0.004	negative regulation of cysteine-type endopeptidase activity involved in apoptotic process	biological_process
GO:0032526	2627.6	7.87879e-05	55	52	0.004	response to retinoic acid	biological_process
GO:0071013	2863.62	0.000103604	74	69	0.004	catalytic step 2 spliceosome	cellular_component
GO:0007156	2981.03	0.000179245	106	98	0.004	homophilic cell adhesion	biological_process
GO:0006812	3007.51	0.000214815	90	83	0.004	cation transport	biological_process
GO:0006913	3008.61	0.000142857	105	97	0.004	nucleocytoplasmic transport	biological_process
GO:0016192	3561.57	0.000140351	190	170	0.004	vesicle-mediated transport	biological_process
GO:0004728	157	0.00266667	1	1	0.005	receptor signaling protein tyrosine phosphatase activity	molecular_function
GO:0005124	157	0.00266667	1	1	0.005	scavenger receptor binding	molecular_function
GO:0005816	157	0.00266667	1	1	0.005	spindle pole body	cellular_component
GO:0034767	157	0.00266667	1	1	0.005	positive regulation of ion transmembrane transport	biological_process
GO:0048313	157	0.00266667	1	1	0.005	Golgi inheritance	biological_process
GO:2000680	157	0.00266667	1	1	0.005	regulation of rubidium ion transport	biological_process
GO:0019518	817	0.00266667	2	2	0.005	L-threonine catabolic process to glycine	biological_process
GO:0015198	998	0.00122222	3	3	0.005	oligopeptide transporter activity	molecular_function
GO:0097119	1156.5	0.000916667	4	4	0.005	postsynaptic density protein 95 clustering	biological_process
GO:0042168	1160.5	0.000944444	6	6	0.005	heme metabolic process	biological_process
GO:0034366	1245.14	0.000666667	7	7	0.005	spherical high-density lipoprotein particle	cellular_component
GO:0002467	1276	0.000714286	7	7	0.005	germinal center formation	biological_process
GO:0051428	1355.64	0.000515152	11	11	0.005	peptide hormone receptor binding	molecular_function
GO:0060059	1360.25	0.000791667	8	8	0.005	embryonic retina morphogenesis in camera-type eye	biological_process
GO:0004708	1374.82	0.000454545	11	11	0.005	MAP kinase kinase activity	molecular_function
GO:0070848	1426.21	0.000428571	14	14	0.005	response to growth factor	biological_process
GO:0031146	1481.88	0.000291667	16	16	0.005	SCF-dependent proteasomal ubiquitin-dependent protein catabolic process	biological_process
GO:0060395	1505.58	0.000280702	19	19	0.005	SMAD protein signal transduction	biological_process
GO:0050770	1534.42	0.000210526	19	19	0.005	regulation of axonogenesis	biological_process
GO:0035050	1558.25	0.000133333	20	20	0.005	embryonic heart tube development	biological_process
GO:0072332	1560.52	0.000173913	23	23	0.005	intrinsic apoptotic signaling pathway by p53 class mediator	biological_process
GO:0017046	1567.92	0.000173333	25	25	0.005	peptide hormone binding	molecular_function
GO:0001580	1570.45	0.000106061	22	22	0.005	detection of chemical stimulus involved in sensory perception of bitter taste	biological_process
GO:0070491	1577.84	9.33333e-05	25	25	0.005	repressing transcription factor binding	molecular_function
GO:0030325	1584.17	0.000125	24	24	0.005	adrenal gland development	biological_process
GO:0032147	1591.7	8.69565e-05	23	23	0.005	activation of protein kinase activity	biological_process
GO:0051262	1632	0	25	25	0.005	protein tetramerization	biological_process
GO:0003151	2037.15	0.000113821	41	40	0.005	outflow tract morphogenesis	biological_process
GO:0016328	2072.68	0.000126126	37	36	0.005	lateral plasma membrane	cellular_component
GO:0060548	2074.63	0.000140351	38	37	0.005	negative regulation of cell death	biological_process
GO:0005518	2084.22	0.000117117	37	36	0.005	collagen binding	molecular_function
GO:0014704	2110.39	0.000236559	31	30	0.005	intercalated disc	cellular_component
GO:0021915	2117.62	8.10811e-05	37	36	0.005	neural tube development	biological_process
GO:0050727	2117.92	3.50877e-05	38	37	0.005	regulation of inflammatory response	biological_process
GO:2001235	2120.65	0.000156863	34	33	0.005	positive regulation of apoptotic signaling pathway	biological_process
GO:0030890	2160.14	0	36	35	0.005	positive regulation of B cell proliferation	biological_process
GO:0001756	2324.98	0.000126667	50	48	0.005	somitogenesis	biological_process
GO:0021987	2327.2	0.000117647	51	49	0.005	cerebral cortex development	biological_process
GO:0019233	2327.25	0.000117647	51	49	0.005	sensory perception of pain	biological_process
GO:0005778	2346.9	8.66667e-05	50	48	0.005	peroxisomal membrane	cellular_component
GO:0070588	2363.27	0	52	50	0.005	calcium ion transmembrane transport	biological_process
GO:0007368	2367.72	0.000173913	46	44	0.005	determination of left/right symmetry	biological_process
GO:0007126	2398.13	0.00017037	45	43	0.005	meiosis	biological_process
GO:0008219	2423.32	0.000143939	44	42	0.005	cell death	biological_process
GO:0015030	2443.83	0.000198413	42	40	0.005	Cajal body	cellular_component
GO:0006464	2574.59	0.000398693	51	48	0.005	cellular protein modification process	biological_process
GO:0046330	2583.93	0.000116959	57	54	0.005	positive regulation of JNK cascade	biological_process
GO:0035264	2795.19	0.00026484	73	68	0.005	multicellular organism growth	biological_process
GO:0042593	2955.3	0.000156379	81	75	0.005	glucose homeostasis	biological_process
GO:0004133	157	0.00266667	1	1	0.006	glycogen debranching enzyme activity	molecular_function
GO:0004134	157	0.00266667	1	1	0.006	4-alpha-glucanotransferase activity	molecular_function
GO:0004135	157	0.00266667	1	1	0.006	amylo-alpha-1,6-glucosidase activity	molecular_function
GO:0060928	840	0.00183333	2	2	0.006	atrioventricular node cell development	biological_process
GO:0045446	1223.67	0.000833333	6	6	0.006	endothelial cell differentiation	biological_process
GO:0005606	1245.14	0.000666667	7	7	0.006	laminin-1 complex	cellular_component
GO:0042761	1245.14	0.000666667	7	7	0.006	very long-chain fatty acid biosynthetic process	biological_process
GO:0051497	1330.89	0.000814815	9	9	0.006	negative regulation of stress fiber assembly	biological_process
GO:0043149	1340.56	0.00062963	9	9	0.006	stress fiber assembly	biological_process
GO:0031116	1413.64	0.000484848	11	11	0.006	positive regulation of microtubule polymerization	biological_process
GO:0046328	1423.5	0.000380952	14	14	0.006	regulation of JNK cascade	biological_process
GO:0030276	1462.75	0.000291667	16	16	0.006	clathrin binding	molecular_function
GO:0005112	1481.07	0.000309524	14	14	0.006	Notch binding	molecular_function
GO:0005796	1497.82	0.000254902	17	17	0.006	Golgi lumen	cellular_component
GO:0030539	1497.82	0.000254902	17	17	0.006	male genitalia development	biological_process
GO:0050890	1543.42	0.000210526	19	19	0.006	cognition	biological_process
GO:0060412	1544.04	0.000173913	23	23	0.006	ventricular septum morphogenesis	biological_process
GO:0003281	1550.06	0.000148148	18	18	0.006	ventricular septum development	biological_process
GO:0030511	1551.86	0.000190476	21	21	0.006	positive regulation of transforming growth factor beta receptor signaling pathway	biological_process
GO:0050808	1552.75	0.000152778	24	24	0.006	synapse organization	biological_process
GO:0006829	1575.58	9.72222e-05	24	24	0.006	zinc ion transport	biological_process
GO:0055007	1632	0	27	27	0.006	cardiac muscle cell differentiation	biological_process
GO:0071300	2082.29	9.64912e-05	38	37	0.006	cellular response to retinoic acid	biological_process
GO:0032760	2094.4	0.000161905	35	34	0.006	positive regulation of tumor necrosis factor production	biological_process
GO:0030073	2096.69	0.000333333	29	28	0.006	insulin secretion	biological_process
GO:0000079	2099.56	0.000215686	34	33	0.006	regulation of cyclin-dependent protein serine/threonine kinase activity	biological_process
GO:0007189	2101.52	0.000212121	33	32	0.006	adenylate cyclase-activating G-protein coupled receptor signaling pathway	biological_process
GO:0051402	2107.31	0.000101852	36	35	0.006	neuron apoptotic process	biological_process
GO:0032436	2109.27	6.30631e-05	37	36	0.006	positive regulation of proteasomal ubiquitin-dependent protein catabolic process	biological_process
GO:0016592	2115.89	0.000101852	36	35	0.006	mediator complex	cellular_component
GO:0030173	2136.54	6.66667e-05	35	34	0.006	integral to Golgi membrane	cellular_component
GO:0030901	2144.35	0.000127451	34	33	0.006	midbrain development	biological_process
GO:0030178	2421.34	4.25532e-05	47	45	0.006	negative regulation of Wnt signaling pathway	biological_process
GO:0007613	2424.21	0	48	46	0.006	memory	biological_process
GO:0031398	2427.51	0.000255814	43	41	0.006	positive regulation of protein ubiquitination	biological_process
GO:0004197	2436.55	0.000198413	42	40	0.006	cysteine-type endopeptidase activity	molecular_function
GO:0048146	2437.8	0.000136364	44	42	0.006	positive regulation of fibroblast proliferation	biological_process
GO:0006869	2602.87	0.000230769	52	49	0.006	lipid transport	biological_process
GO:0045860	2668.39	0.000156863	51	48	0.006	positive regulation of protein kinase activity	biological_process
GO:0006200	2699.01	0.000129353	67	63	0.006	ATP catabolic process	biological_process
GO:0050830	2735	0.000201389	48	45	0.006	defense response to Gram-positive bacterium	biological_process
GO:0019882	2752.03	0.000273224	61	57	0.006	antigen processing and presentation	biological_process
GO:0070062	3077.62	0.00018018	74	68	0.006	extracellular vesicular exosome	cellular_component
GO:0030496	3130.76	0.0002	95	87	0.006	midbody	cellular_component
GO:0070374	3174.48	0.000182796	93	85	0.006	positive regulation of ERK1 and ERK2 cascade	biological_process
GO:0006260	3271.64	0.000102151	124	113	0.006	DNA replication	biological_process
GO:0020037	3481.63	0.000162921	178	160	0.006	heme binding	molecular_function
GO:0018872	67	0.003	1	1	0.007	arsonoacetate metabolic process	biological_process
GO:0030791	67	0.003	1	1	0.007	arsenite methyltransferase activity	molecular_function
GO:0030792	67	0.003	1	1	0.007	methylarsonite methyltransferase activity	molecular_function
GO:0035566	831	0.00216667	2	2	0.007	regulation of metanephros size	biological_process
GO:0042990	831	0.00216667	2	2	0.007	regulation of transcription factor import into nucleus	biological_process
GO:0070728	845.5	0.00166667	2	2	0.007	leucine binding	molecular_function
GO:0071233	845.5	0.00166667	2	2	0.007	cellular response to leucine	biological_process
GO:0003376	998	0.00122222	3	3	0.007	sphingosine-1-phosphate signaling pathway	biological_process
GO:0032463	998	0.00122222	3	3	0.007	negative regulation of protein homooligomerization	biological_process
GO:0016082	1133.6	0.001	5	5	0.007	synaptic vesicle priming	biological_process
GO:0046826	1160.5	0.000833333	6	6	0.007	negative regulation of protein export from nucleus	biological_process
GO:0043248	1204	0.00106667	5	5	0.007	proteasome assembly	biological_process
GO:0043539	1278.38	0.000625	8	8	0.007	protein serine/threonine kinase activator activity	molecular_function
GO:0002931	1443.4	0.000333333	15	15	0.007	response to ischemia	biological_process
GO:0034364	1460.29	0.000313725	17	17	0.007	high-density lipoprotein particle	cellular_component
GO:0086005	1474.83	0.000277778	18	18	0.007	regulation of ventricular cardiac muscle cell action potential	biological_process
GO:0060045	1489.47	0.000245614	19	19	0.007	positive regulation of cardiac muscle cell proliferation	biological_process
GO:0004435	1499.32	0.000333333	19	19	0.007	phosphatidylinositol phospholipase C activity	molecular_function
GO:0071889	1505.28	0.000240741	18	18	0.007	14-3-3 protein binding	molecular_function
GO:0043330	1511.89	0.000333333	18	18	0.007	response to exogenous dsRNA	biological_process
GO:0031941	1561.76	0.00015873	21	21	0.007	filamentous actin	cellular_component
GO:0000118	1581.85	8.64198e-05	27	27	0.007	histone deacetylase complex	cellular_component
GO:0005083	1605.36	9.33333e-05	25	25	0.007	small GTPase regulator activity	molecular_function
GO:0008045	1607.09	6.06061e-05	22	22	0.007	motor neuron axon guidance	biological_process
GO:0043235	1610.08	5.33333e-05	25	25	0.007	receptor complex	cellular_component
GO:0000792	1610.92	5.12821e-05	26	26	0.007	heterochromatin	cellular_component
GO:0005637	1611.7	4.93827e-05	27	27	0.007	nuclear inner membrane	cellular_component
GO:0004177	1632	0	28	28	0.007	aminopeptidase activity	molecular_function
GO:0042476	1632	0	26	26	0.007	odontogenesis	biological_process
GO:0001656	2092.72	7.69231e-05	39	38	0.007	metanephros development	biological_process
GO:0030139	2092.85	2.43902e-05	41	40	0.007	endocytic vesicle	cellular_component
GO:0048754	2106.69	0.000152381	35	34	0.007	branching morphogenesis of an epithelial tube	biological_process
GO:0048706	2464.84	2.96296e-05	45	43	0.007	embryonic skeletal system development	biological_process
GO:0008236	2597.93	0.000119048	56	53	0.007	serine-type peptidase activity	molecular_function
GO:0005507	2643.8	8.64198e-05	54	51	0.007	copper ion binding	molecular_function
GO:0005793	2650.27	0.000196078	51	48	0.007	endoplasmic reticulum-Golgi intermediate compartment	cellular_component
GO:0050821	2743.51	0.000112821	65	61	0.007	protein stabilization	biological_process
GO:0000785	2878.44	0.000118721	73	68	0.007	chromatin	cellular_component
GO:0000902	3033.88	0.000111111	78	72	0.007	cell morphogenesis	biological_process
GO:0007186	4477.66	0.0001325	2000	1694	0.007	G-protein coupled receptor signaling pathway	biological_process
GO:0010902	67	0.003	1	1	0.008	positive regulation of very-low-density lipoprotein particle remodeling	biological_process
GO:0048058	67	0.003	1	1	0.008	compound eye corneal lens development	biological_process
GO:0060229	67	0.003	1	1	0.008	lipase activator activity	molecular_function
GO:0015184	849.5	0.0015	2	2	0.008	L-cystine transmembrane transporter activity	molecular_function
GO:0015811	849.5	0.0015	2	2	0.008	L-cystine transport	biological_process
GO:0008121	1009	0.00125	4	4	0.008	ubiquinol-cytochrome-c reductase activity	molecular_function
GO:0004800	1090	0.00166667	3	3	0.008	thyroxine 5'-deiodinase activity	molecular_function
GO:0035865	1090.75	0.00116667	4	4	0.008	cellular response to potassium ion	biological_process
GO:0010803	1225.5	0.00125	4	4	0.008	regulation of tumor necrosis factor-mediated signaling pathway	biological_process
GO:0043297	1227.86	0.000714286	7	7	0.008	apical junction assembly	biological_process
GO:0003756	1385.82	0.000424242	11	11	0.008	protein disulfide isomerase activity	molecular_function
GO:0010880	1431.83	0.000388889	12	12	0.008	regulation of release of sequestered calcium ion into cytosol by sarcoplasmic reticulum	biological_process
GO:0006044	1441.92	0.000361111	12	12	0.008	N-acetylglucosamine metabolic process	biological_process
GO:0017017	1456.54	0.000333333	13	13	0.008	MAP kinase tyrosine/serine/threonine phosphatase activity	molecular_function
GO:0004012	1465.2	0.000355556	15	15	0.008	phospholipid-translocating ATPase activity	molecular_function
GO:0030521	1525.53	0.000210526	19	19	0.008	androgen receptor signaling pathway	biological_process
GO:0030301	1539.94	0.000176471	17	17	0.008	cholesterol transport	biological_process
GO:0008536	1541.43	0.000174603	21	21	0.008	Ran GTPase binding	molecular_function
GO:0032312	1547.71	0.000166667	24	24	0.008	regulation of ARF GTPase activity	biological_process
GO:0090190	1555.71	0.000206349	21	21	0.008	positive regulation of branching involved in ureteric bud morphogenesis	biological_process
GO:0001502	1561.9	0.00015873	21	21	0.008	cartilage condensation	biological_process
GO:0004114	1570.54	0.000138889	24	24	0.008	3',5'-cyclic-nucleotide phosphodiesterase activity	molecular_function
GO:0009954	1581.42	0.000152778	24	24	0.008	proximal/distal pattern formation	biological_process
GO:0003950	1583.21	0.000105263	19	19	0.008	NAD+ ADP-ribosyltransferase activity	molecular_function
GO:0050829	1586.57	0.000130435	23	23	0.008	defense response to Gram-negative bacterium	biological_process
GO:0060173	1603.04	0.000101449	23	23	0.008	limb development	biological_process
GO:0001824	1632	0	26	26	0.008	blastocyst development	biological_process
GO:0016779	2107.28	0.000229167	32	31	0.008	nucleotidyltransferase activity	molecular_function
GO:0005791	2126.09	0.000141414	33	32	0.008	rough endoplasmic reticulum	cellular_component
GO:0043473	2145.86	0	37	36	0.008	pigmentation	biological_process
GO:0031016	2181.26	0.000296296	27	26	0.008	pancreas development	biological_process
GO:0005547	2228.73	0.000282051	26	25	0.008	phosphatidylinositol-3,4,5-trisphosphate binding	molecular_function
GO:0042733	2334.96	6.41026e-05	52	50	0.008	embryonic digit morphogenesis	biological_process
GO:0050680	2374.17	0.000111111	48	46	0.008	negative regulation of epithelial cell proliferation	biological_process
GO:0008286	2412.26	4.96454e-05	47	45	0.008	insulin receptor signaling pathway	biological_process
GO:0048705	2422.3	0.00020155	43	41	0.008	skeletal system morphogenesis	biological_process
GO:0043204	2630.51	0.000319728	49	46	0.008	perikaryon	cellular_component
GO:0000981	2820.68	0.000155556	60	56	0.008	sequence-specific DNA binding RNA polymerase II transcription factor activity	molecular_function
GO:0006950	2914.05	4.56621e-05	73	68	0.008	response to stress	biological_process
GO:0004221	2941.83	0.0001	70	65	0.008	ubiquitin thiolesterase activity	molecular_function
GO:0043461	67	0.003	1	1	0.009	proton-transporting ATP synthase complex assembly	biological_process
GO:0015386	849.5	0.0015	2	2	0.009	potassium:hydrogen antiporter activity	molecular_function
GO:0032275	1095.67	0.00155556	3	3	0.009	luteinizing hormone secretion	biological_process
GO:0017133	1104	0.00122222	3	3	0.009	mitochondrial electron transfer flavoprotein complex	cellular_component
GO:0016783	1110.33	0.001	3	3	0.009	sulfurtransferase activity	molecular_function
GO:0090170	1126.25	0.001	4	4	0.009	regulation of Golgi inheritance	biological_process
GO:2000641	1126.25	0.001	4	4	0.009	regulation of early endosome to late endosome transport	biological_process
GO:0032224	1175.8	0.000866667	5	5	0.009	positive regulation of synaptic transmission, cholinergic	biological_process
GO:0006654	1251.83	0.000722222	6	6	0.009	phosphatidic acid biosynthetic process	biological_process
GO:0008266	1293.5	0.000583333	8	8	0.009	poly(U) RNA binding	molecular_function
GO:1900119	1415.8	0.0006	10	10	0.009	positive regulation of execution phase of apoptosis	biological_process
GO:0045987	1471.31	0.000333333	16	16	0.009	positive regulation of smooth muscle contraction	biological_process
GO:0008202	1532.24	0.000254902	17	17	0.009	steroid metabolic process	biological_process
GO:0008060	1544.04	0.000173913	23	23	0.009	ARF GTPase activator activity	molecular_function
GO:0001676	1554.37	0.000175439	19	19	0.009	long-chain fatty acid metabolic process	biological_process
GO:0021904	1556.78	0.00012963	18	18	0.009	dorsal/ventral neural tube patterning	biological_process
GO:0043388	1561.3	0.000217391	23	23	0.009	positive regulation of DNA binding	biological_process
GO:0045880	1561.76	0.00015873	21	21	0.009	positive regulation of smoothened signaling pathway	biological_process
GO:0023019	1567.52	0.000111111	21	21	0.009	signal transduction involved in regulation of gene expression	biological_process
GO:0043531	1591.7	8.69565e-05	23	23	0.009	ADP binding	molecular_function
GO:0016627	1609.17	5.55556e-05	24	24	0.009	oxidoreductase activity, acting on the CH-CH group of donors	molecular_function
GO:0008305	1610.08	5.33333e-05	25	25	0.009	integrin complex	cellular_component
GO:0031519	1632	0	25	25	0.009	PcG protein complex	cellular_component
GO:0000781	2096.91	0.000190476	35	34	0.009	chromosome, telomeric region	cellular_component
GO:0016604	2107.31	0.000101852	36	35	0.009	nuclear body	cellular_component
GO:0043621	2132.34	0	38	37	0.009	protein self-association	molecular_function
GO:0007281	2160.14	0	36	35	0.009	germ cell development	biological_process
GO:0050662	2429.25	0.000151515	44	42	0.009	coenzyme binding	molecular_function
GO:0030183	2509.68	0.000133333	40	38	0.009	B cell differentiation	biological_process
GO:0006461	2692.33	7.05128e-05	52	49	0.009	protein complex assembly	biological_process
GO:0007517	2708.06	0.000248227	47	44	0.009	muscle organ development	biological_process
GO:0071222	3199.43	0.000105691	82	75	0.009	cellular response to lipopolysaccharide	biological_process
GO:0007605	3336.9	0.000179245	106	96	0.009	sensory perception of sound	biological_process
GO:0031856	67	0.003	1	1	0.01	parathyroid hormone receptor binding	molecular_function
GO:0031857	67	0.003	1	1	0.01	type 1 parathyroid hormone receptor binding	molecular_function
GO:0034645	67	0.003	1	1	0.01	cellular macromolecule biosynthetic process	biological_process
GO:0033386	157	0.00266667	1	1	0.01	geranylgeranyl diphosphate biosynthetic process	biological_process
GO:0035853	157	0.00266667	1	1	0.01	chromosome passenger complex localization to spindle midzone	biological_process
GO:0008444	846	0.00166667	2	2	0.01	CDP-diacylglycerol-glycerol-3-phosphate 3-phosphatidyltransferase activity	molecular_function
GO:0004084	849.5	0.0015	2	2	0.01	branched-chain-amino-acid transaminase activity	molecular_function
GO:0009081	849.5	0.0015	2	2	0.01	branched-chain amino acid metabolic process	biological_process
GO:0009082	849.5	0.0015	2	2	0.01	branched-chain amino acid biosynthetic process	biological_process
GO:0052654	849.5	0.0015	2	2	0.01	L-leucine transaminase activity	molecular_function
GO:0052655	849.5	0.0015	2	2	0.01	L-valine transaminase activity	molecular_function
GO:0052656	849.5	0.0015	2	2	0.01	L-isoleucine transaminase activity	molecular_function
GO:0004966	1088.67	0.00177778	3	3	0.01	galanin receptor activity	molecular_function
GO:0061072	1225.5	0.00125	4	4	0.01	iris morphogenesis	biological_process
GO:0004176	1282	0.000714286	7	7	0.01	ATP-dependent peptidase activity	molecular_function
GO:0003016	1304.22	0.000592593	9	9	0.01	respiratory system process	biological_process
GO:0060316	1323	0.000666667	6	6	0.01	positive regulation of ryanodine-sensitive calcium-release channel activity	biological_process
GO:0010820	1355.11	0.000555556	9	9	0.01	positive regulation of T cell chemotaxis	biological_process
GO:0034185	1385.82	0.000424242	11	11	0.01	apolipoprotein binding	molecular_function
GO:0090162	1403.9	0.000433333	10	10	0.01	establishment of epithelial cell polarity	biological_process
GO:0051233	1469.46	0.000333333	13	13	0.01	spindle midzone	cellular_component
GO:0043393	1487.88	0.000294118	17	17	0.01	regulation of protein binding	biological_process
GO:0007194	1497.54	0.000487179	13	13	0.01	negative regulation of adenylate cyclase activity	biological_process
GO:0004890	1498.72	0.000296296	18	18	0.01	GABA-A receptor activity	molecular_function
GO:0071526	1505.2	0.000244444	15	15	0.01	semaphorin-plexin signaling pathway	biological_process
GO:0004712	1519.61	0.000222222	18	18	0.01	protein serine/threonine/tyrosine kinase activity	molecular_function
GO:0010165	1531.89	0.000192982	19	19	0.01	response to X-ray	biological_process
GO:0048844	1564.95	0.000121212	22	22	0.01	artery morphogenesis	biological_process
GO:0009966	1577.48	0.000123457	27	27	0.01	regulation of signal transduction	biological_process
GO:0005245	1592.86	9.52381e-05	28	28	0.01	voltage-gated calcium channel activity	molecular_function
GO:0009451	1604.25	9.72222e-05	24	24	0.01	RNA modification	biological_process
GO:0090103	1607.09	6.06061e-05	22	22	0.01	cochlea morphogenesis	biological_process
GO:0048873	1632	0	22	22	0.01	homeostasis of number of cells within a tissue	biological_process
GO:0030879	2145.91	0.0001875	32	31	0.01	mammary gland development	biological_process
GO:0005251	2150.52	0.000111111	33	32	0.01	delayed rectifier potassium channel activity	molecular_function
GO:0000793	2198.57	0.000238095	28	27	0.01	condensed chromosome	cellular_component
GO:0051781	2472.09	8.52713e-05	43	41	0.01	positive regulation of cell division	biological_process
GO:0008565	2663.2	4.32099e-05	54	51	0.01	protein transporter activity	molecular_function
GO:0006469	2728.9	0	52	49	0.01	negative regulation of protein kinase activity	biological_process
GO:0001916	2729.66	0.000262411	47	44	0.01	positive regulation of T cell mediated cytotoxicity	biological_process
GO:0000776	2843.25	0.000105556	60	56	0.01	kinetochore	cellular_component
GO:0006417	2926.75	1.82648e-05	73	68	0.01	regulation of translation	biological_process
GO:0005215	3629.75	0.000164297	211	188	0.01	transporter activity	molecular_function
GO:0045932	157	0.00266667	1	1	0.011	negative regulation of muscle contraction	biological_process
GO:0003193	894.5	0.00133333	2	2	0.011	pulmonary valve formation	biological_process
GO:0035922	894.5	0.00133333	2	2	0.011	foramen ovale closure	biological_process
GO:0010700	1191.6	0.0012	5	5	0.011	negative regulation of norepinephrine secretion	biological_process
GO:0061049	1231.5	0.00108333	4	4	0.011	cell growth involved in cardiac muscle cell development	biological_process
GO:0008064	1343	0.000571429	7	7	0.011	regulation of actin polymerization or depolymerization	biological_process
GO:0042523	1406.33	0.000388889	12	12	0.011	positive regulation of tyrosine phosphorylation of Stat5 protein	biological_process
GO:0001967	1497.13	0.000266667	15	15	0.011	suckling behavior	biological_process
GO:0007214	1547.5	0.000216667	20	20	0.011	gamma-aminobutyric acid signaling pathway	biological_process
GO:0051602	1552.35	0.000137255	17	17	0.011	response to electrical stimulus	biological_process
GO:0005922	1558.25	0.000133333	20	20	0.011	connexon complex	cellular_component
GO:0046627	1560.74	0.000122807	19	19	0.011	negative regulation of insulin receptor signaling pathway	biological_process
GO:0005520	1565.09	0.000151515	22	22	0.011	insulin-like growth factor binding	molecular_function
GO:0004623	1585.65	0.0001	20	20	0.011	phospholipase A2 activity	molecular_function
GO:0045747	1587.86	9.52381e-05	21	21	0.011	positive regulation of Notch signaling pathway	biological_process
GO:0030001	1626.87	4.34783e-05	23	23	0.011	metal ion transport	biological_process
GO:0070059	1632	0	25	25	0.011	intrinsic apoptotic signaling pathway in response to endoplasmic reticulum stress	biological_process
GO:0030017	2163.45	0.00010101	33	32	0.011	sarcomere	cellular_component
GO:0006605	2175.48	0.000150538	31	30	0.011	protein targeting	biological_process
GO:0048167	2183.84	7.29167e-05	32	31	0.011	regulation of synaptic plasticity	biological_process
GO:0042552	2530.74	0.000210526	38	36	0.011	myelination	biological_process
GO:0005834	2532	0.000145299	39	37	0.011	heterotrimeric G-protein complex	cellular_component
GO:0001942	2537.38	0	42	40	0.011	hair follicle development	biological_process
GO:0043547	2661.98	9.43396e-05	53	50	0.011	positive regulation of GTPase activity	biological_process
GO:0016746	2686.09	1.85185e-05	54	51	0.011	transferase activity, transferring acyl groups	molecular_function
GO:0001669	2988.32	0.000131687	81	75	0.011	acrosomal vesicle	cellular_component
GO:0032580	3025.72	0.000148718	65	60	0.011	Golgi cisterna membrane	cellular_component
GO:0006887	3062.28	0.000240437	61	56	0.011	exocytosis	biological_process
GO:0005770	3208.75	0.000314394	88	80	0.011	late endosome	cellular_component
GO:0008017	3602.77	0.000221461	146	130	0.011	microtubule binding	molecular_function
GO:0061400	67	0.003	1	1	0.012	positive regulation of transcription from RNA polymerase II promoter in response to calcium ion	biological_process
GO:0004648	157	0.00266667	1	1	0.012	O-phospho-L-serine:2-oxoglutarate aminotransferase activity	molecular_function
GO:0005098	157	0.00266667	1	1	0.012	Ran GTPase activator activity	molecular_function
GO:0018467	157	0.00266667	1	1	0.012	formaldehyde dehydrogenase activity	molecular_function
GO:0051903	157	0.00266667	1	1	0.012	S-(hydroxymethyl)glutathione dehydrogenase activity	molecular_function
GO:0001566	849.5	0.0015	2	2	0.012	non-kinase phorbol ester receptor activity	molecular_function
GO:0010817	849.5	0.0015	2	2	0.012	regulation of hormone levels	biological_process
GO:0055099	849.5	0.0015	2	2	0.012	response to high density lipoprotein particle	biological_process
GO:0072300	1098	0.00144444	3	3	0.012	positive regulation of metanephric glomerulus development	biological_process
GO:0021869	1110.33	0.001	3	3	0.012	forebrain ventricular zone progenitor cell division	biological_process
GO:0008467	1175.8	0.000866667	5	5	0.012	[heparan sulfate]-glucosamine 3-sulfotransferase 1 activity	molecular_function
GO:0030485	1251.6	0.000733333	5	5	0.012	smooth muscle contractile fiber	cellular_component
GO:0016926	1306.8	0.001	5	5	0.012	protein desumoylation	biological_process
GO:0007610	1311.6	0.000866667	5	5	0.012	behavior	biological_process
GO:0004579	1346.88	0.000541667	8	8	0.012	dolichyl-diphosphooligosaccharide-protein glycotransferase activity	molecular_function
GO:0035641	1387.75	0.0005	8	8	0.012	locomotory exploration behavior	biological_process
GO:0071285	1505.56	0.000291667	16	16	0.012	cellular response to lithium ion	biological_process
GO:0043409	1513.12	0.000229167	16	16	0.012	negative regulation of MAPK cascade	biological_process
GO:0048854	1513.12	0.000229167	16	16	0.012	brain morphogenesis	biological_process
GO:0060707	1513.12	0.000229167	16	16	0.012	trophoblast giant cell differentiation	biological_process
GO:0036342	1554.37	0.000140351	19	19	0.012	post-anal tail morphogenesis	biological_process
GO:0042098	1554.37	0.000140351	19	19	0.012	T cell proliferation	biological_process
GO:0000188	1556.78	0.00012963	18	18	0.012	inactivation of MAPK activity	biological_process
GO:0006807	1560.74	0.000122807	19	19	0.012	nitrogen compound metabolic process	biological_process
GO:0016818	1580.5	0.000111111	18	18	0.012	hydrolase activity, acting on acid anhydrides, in phosphorus-containing anhydrides	molecular_function
GO:0007585	1584.5	0.000136364	22	22	0.012	respiratory gaseous exchange	biological_process
GO:0042130	1591.7	8.69565e-05	23	23	0.012	negative regulation of T cell proliferation	biological_process
GO:0008637	1609.17	5.55556e-05	24	24	0.012	apoptotic mitochondrial changes	biological_process
GO:0001816	1632	0	23	23	0.012	cytokine production	biological_process
GO:0042474	1632	0	24	24	0.012	middle ear morphogenesis	biological_process
GO:0006888	2107.95	5.26316e-05	38	37	0.012	ER to Golgi vesicle-mediated transport	biological_process
GO:0021549	2147.91	9.80392e-05	34	33	0.012	cerebellum development	biological_process
GO:0004879	2208.15	0	33	32	0.012	ligand-activated sequence-specific DNA binding RNA polymerase II transcription factor activity	molecular_function
GO:0010494	2212.67	0.000144444	30	29	0.012	cytoplasmic stress granule	cellular_component
GO:0051496	2256.89	0.000185185	27	26	0.012	positive regulation of stress fiber assembly	biological_process
GO:0000795	2276.78	0.000318841	23	22	0.012	synaptonemal complex	cellular_component
GO:0003684	2470.88	9.30233e-05	43	41	0.012	damaged DNA binding	molecular_function
GO:0042277	2523.54	0.000153846	39	37	0.012	peptide binding	molecular_function
GO:0019905	2532.4	0.000342857	35	33	0.012	syntaxin binding	molecular_function
GO:0051897	3134.05	0.000136986	73	67	0.012	positive regulation of protein kinase B signaling	biological_process
GO:0016363	3156.2	0.000160643	83	76	0.012	nuclear matrix	cellular_component
GO:0004867	3395.24	9.48276e-05	116	105	0.012	serine-type endopeptidase inhibitor activity	molecular_function
GO:0003071	157	0.00266667	1	1	0.013	renal system process involved in regulation of systemic arterial blood pressure	biological_process
GO:0003174	157	0.00266667	1	1	0.013	mitral valve development	biological_process
GO:0003284	157	0.00266667	1	1	0.013	septum primum development	biological_process
GO:0086053	157	0.00266667	1	1	0.013	AV node cell to bundle of His cell communication by electrical coupling	biological_process
GO:0086064	157	0.00266667	1	1	0.013	cell communication by electrical coupling involved in cardiac conduction	biological_process
GO:0086065	157	0.00266667	1	1	0.013	cell communication involved in cardiac conduction	biological_process
GO:0086075	157	0.00266667	1	1	0.013	gap junction channel activity involved in cardiac conduction electrical coupling	molecular_function
GO:0086077	157	0.00266667	1	1	0.013	gap junction channel activity involved in AV node cell-bundle of His cell electrical coupling	molecular_function
GO:1900133	157	0.00266667	1	1	0.013	regulation of renin secretion into blood stream	biological_process
GO:1990029	157	0.00266667	1	1	0.013	vasomotion	biological_process
GO:0006551	849.5	0.0015	2	2	0.013	leucine metabolic process	biological_process
GO:0034381	849.5	0.0015	2	2	0.013	plasma lipoprotein particle clearance	biological_process
GO:0048476	849.5	0.0015	2	2	0.013	Holliday junction resolvase complex	cellular_component
GO:0004144	1110.33	0.001	3	3	0.013	diacylglycerol O-acyltransferase activity	molecular_function
GO:0033129	1156.5	0.000916667	4	4	0.013	positive regulation of histone phosphorylation	biological_process
GO:0002018	1231.5	0.00108333	4	4	0.013	renin-angiotensin regulation of aldosterone production	biological_process
GO:0045171	1245.14	0.000666667	7	7	0.013	intercellular bridge	cellular_component
GO:0090394	1251.6	0.000733333	5	5	0.013	negative regulation of excitatory postsynaptic membrane potential	biological_process
GO:0016342	1306.14	0.000619048	7	7	0.013	catenin complex	cellular_component
GO:0045581	1309.2	0.000933333	5	5	0.013	negative regulation of T cell differentiation	biological_process
GO:0004945	1311.6	0.000866667	5	5	0.013	angiotensin type II receptor activity	molecular_function
GO:0006857	1315	0.000611111	6	6	0.013	oligopeptide transport	biological_process
GO:0060314	1331.75	0.000583333	8	8	0.013	regulation of ryanodine-sensitive calcium-release channel activity	biological_process
GO:0019227	1343	0.000571429	7	7	0.013	neuronal action potential propagation	biological_process
GO:0055015	1454.36	0.000363636	11	11	0.013	ventricular cardiac muscle cell development	biological_process
GO:0016790	1473.5	0.000305556	12	12	0.013	thiolester hydrolase activity	molecular_function
GO:2000463	1473.5	0.000305556	12	12	0.013	positive regulation of excitatory postsynaptic membrane potential	biological_process
GO:0045921	1479.93	0.000288889	15	15	0.013	positive regulation of exocytosis	biological_process
GO:0046854	1496.14	0.000261905	14	14	0.013	phosphatidylinositol phosphorylation	biological_process
GO:0004143	1527.67	0.0002	15	15	0.013	diacylglycerol kinase activity	molecular_function
GO:0008307	1529	0.000222222	18	18	0.013	structural constituent of muscle	molecular_function
GO:0006801	1556.78	0.00012963	18	18	0.013	superoxide metabolic process	biological_process
GO:0048646	1559.59	0.00019697	22	22	0.013	anatomical structure formation involved in morphogenesis	biological_process
GO:0032332	1570.53	0.000176471	17	17	0.013	positive regulation of chondrocyte differentiation	biological_process
GO:0048535	1587.86	9.52381e-05	21	21	0.013	lymph node development	biological_process
GO:0035035	1598.7	0.000116667	20	20	0.013	histone acetyltransferase binding	molecular_function
GO:0003333	1601.73	0.000106061	22	22	0.013	amino acid transmembrane transport	biological_process
GO:0046488	1603.43	7.93651e-05	21	21	0.013	phosphatidylinositol metabolic process	biological_process
GO:0016925	1607.09	6.06061e-05	22	22	0.013	protein sumoylation	biological_process
GO:0004181	1632	0	22	22	0.013	metallocarboxypeptidase activity	molecular_function
GO:0000398	2158.97	7.84314e-05	34	33	0.013	mRNA splicing, via spliceosome	biological_process
GO:0071310	2163.94	5.88235e-05	34	33	0.013	cellular response to organic substance	biological_process
GO:0001085	2191.55	4.0404e-05	33	32	0.013	RNA polymerase II transcription factor binding	molecular_function
GO:0030433	2191.55	4.0404e-05	33	32	0.013	ER-associated ubiquitin-dependent protein catabolic process	biological_process
GO:0071560	2197.19	6.25e-05	32	31	0.013	cellular response to transforming growth factor beta stimulus	biological_process
GO:0042220	2200.63	0.000133333	30	29	0.013	response to cocaine	biological_process
GO:0030315	2202.37	0.000122222	30	29	0.013	T-tubule	cellular_component
GO:0042771	2211.57	0.000166667	30	29	0.013	intrinsic apoptotic signaling pathway in response to DNA damage by p53 class mediator	biological_process
GO:0048701	2214.32	0.000166667	28	27	0.013	embryonic cranial skeleton morphogenesis	biological_process
GO:0035249	2227.2	0.00036	25	24	0.013	synaptic transmission, glutamatergic	biological_process
GO:0001890	2515.31	4.7619e-05	42	40	0.013	placenta development	biological_process
GO:0031234	2516.87	0.000236842	38	36	0.013	extrinsic to cytoplasmic side of plasma membrane	cellular_component
GO:0032154	2534.82	0.000219298	38	36	0.013	cleavage furrow	cellular_component
GO:0000910	2787.3	0.000272727	44	41	0.013	cytokinesis	biological_process
GO:0007010	3390.93	0.00014539	94	85	0.013	cytoskeleton organization	biological_process
GO:0005506	3698.28	0.00012945	206	183	0.013	iron ion binding	molecular_function
GO:0034230	157	0.00266667	1	1	0.014	enkephalin processing	biological_process
GO:0034231	157	0.00266667	1	1	0.014	islet amyloid polypeptide processing	biological_process
GO:0048934	157	0.00266667	1	1	0.014	peripheral nervous system neuron differentiation	biological_process
GO:0051355	157	0.00266667	1	1	0.014	proprioception involved in equilibrioception	biological_process
GO:0061383	157	0.00266667	1	1	0.014	trabecula morphogenesis	biological_process
GO:0034370	849.5	0.0015	2	2	0.014	triglyceride-rich lipoprotein particle remodeling	biological_process
GO:0016160	894.5	0.00133333	2	2	0.014	amylase activity	molecular_function
GO:0031304	894.5	0.00166667	2	2	0.014	intrinsic to mitochondrial inner membrane	cellular_component
GO:0034111	894.5	0.00133333	2	2	0.014	negative regulation of homotypic cell-cell adhesion	biological_process
GO:0090036	1156.5	0.000916667	4	4	0.014	regulation of protein kinase C signaling	biological_process
GO:0060371	1343	0.000571429	7	7	0.014	regulation of atrial cardiac muscle cell membrane depolarization	biological_process
GO:0035871	1420.67	0.000407407	9	9	0.014	protein K11-linked deubiquitination	biological_process
GO:0035024	1430.73	0.000575758	11	11	0.014	negative regulation of Rho protein signal transduction	biological_process
GO:0007076	1438.85	0.000435897	13	13	0.014	mitotic chromosome condensation	biological_process
GO:0045333	1476.38	0.000358974	13	13	0.014	cellular respiration	biological_process
GO:0005149	1478.43	0.000404762	14	14	0.014	interleukin-1 receptor binding	molecular_function
GO:0005099	1518.14	0.000309524	14	14	0.014	Ras GTPase activator activity	molecular_function
GO:0012506	1556.78	0.00012963	18	18	0.014	vesicle membrane	cellular_component
GO:0008324	1567.52	0.000111111	21	21	0.014	cation transmembrane transporter activity	molecular_function
GO:0000062	1571.11	0.000148148	18	18	0.014	fatty-acyl-CoA binding	molecular_function
GO:0005057	1579.81	0.000126984	21	21	0.014	receptor signaling protein activity	molecular_function
GO:0005537	1580.5	0.000111111	18	18	0.014	mannose binding	molecular_function
GO:0008406	1632	0	24	24	0.014	gonad development	biological_process
GO:0016338	1632	0	22	22	0.014	calcium-independent cell-cell adhesion	biological_process
GO:0016849	1632	0	22	22	0.014	phosphorus-oxygen lyase activity	molecular_function
GO:0007631	2265.04	0.000217949	26	25	0.014	feeding behavior	biological_process
GO:0048037	2291.46	4.7619e-05	28	27	0.014	cofactor binding	molecular_function
GO:0045444	2686.57	0.000117647	51	48	0.014	fat cell differentiation	biological_process
GO:0005811	2724.74	0.000106667	50	47	0.014	lipid particle	cellular_component
GO:0016337	3107.41	0.000139535	86	79	0.014	cell-cell adhesion	biological_process
GO:0006457	3426.11	0.0002	110	99	0.014	protein folding	biological_process
GO:1900182	894.5	0.00133333	2	2	0.015	positive regulation of protein localization to nucleus	biological_process
GO:0051608	896	0.00166667	2	2	0.015	histamine transport	biological_process
GO:0002193	1104	0.00122222	3	3	0.015	MAML1-RBP-Jkappa- ICN1 complex	cellular_component
GO:0021575	1228.5	0.00116667	4	4	0.015	hindbrain morphogenesis	biological_process
GO:0060074	1295.33	0.000777778	6	6	0.015	synapse maturation	biological_process
GO:0002035	1311.6	0.000866667	5	5	0.015	brain renin-angiotensin system	biological_process
GO:0030314	1323	0.000666667	6	6	0.015	junctional membrane complex	cellular_component
GO:0031702	1394.25	0.000458333	8	8	0.015	type 1 angiotensin receptor binding	molecular_function
GO:0006790	1469.07	0.000309524	14	14	0.015	sulfur compound metabolic process	biological_process
GO:0033613	1487.88	0.000294118	17	17	0.015	activating transcription factor binding	molecular_function
GO:0006937	1545.24	0.000156863	17	17	0.015	regulation of muscle contraction	biological_process
GO:0048484	1550.06	0.000185185	18	18	0.015	enteric nervous system development	biological_process
GO:0008272	1553.71	0.000190476	14	14	0.015	sulfate transport	biological_process
GO:0016810	1564.3	0.000116667	20	20	0.015	hydrolase activity, acting on carbon-nitrogen (but not peptide) bonds	molecular_function
GO:0034341	1567.52	0.000111111	21	21	0.015	response to interferon-gamma	biological_process
GO:0050681	1596.36	0.000151515	22	22	0.015	androgen receptor binding	molecular_function
GO:0005891	1607.09	6.06061e-05	22	22	0.015	voltage-gated calcium channel complex	cellular_component
GO:0043425	1632	0	21	21	0.015	bHLH transcription factor binding	molecular_function
GO:0048545	2175.23	0	35	34	0.015	response to steroid hormone	biological_process
GO:0000794	2196.06	0.00011828	31	30	0.015	condensed nuclear chromosome	cellular_component
GO:0043491	2198.43	0.000155556	30	29	0.015	protein kinase B signaling	biological_process
GO:0001541	2516.33	0	43	41	0.015	ovarian follicle development	biological_process
GO:0032024	2534.49	0.000145299	39	37	0.015	positive regulation of insulin secretion	biological_process
GO:0043280	2540.71	0.000192982	38	36	0.015	positive regulation of cysteine-type endopeptidase activity involved in apoptotic process	biological_process
GO:0000978	2552.85	0.000111111	39	37	0.015	RNA polymerase II core promoter proximal region sequence-specific DNA binding	molecular_function
GO:0032011	157	0.00266667	1	1	0.016	ARF protein signal transduction	biological_process
GO:0016653	278	0.00233333	1	1	0.016	oxidoreductase activity, acting on NAD(P)H, heme protein as acceptor	molecular_function
GO:0042719	849.5	0.0015	2	2	0.016	mitochondrial intermembrane space protein transporter complex	cellular_component
GO:0045039	849.5	0.0015	2	2	0.016	protein import into mitochondrial inner membrane	biological_process
GO:0051088	1110.33	0.001	3	3	0.016	PMA-inducible membrane protein ectodomain proteolysis	biological_process
GO:0003846	1240.75	0.00075	4	4	0.016	2-acylglycerol O-acyltransferase activity	molecular_function
GO:0005964	1240.75	0.00075	4	4	0.016	phosphorylase kinase complex	cellular_component
GO:0022824	1240.75	0.00075	4	4	0.016	transmitter-gated ion channel activity	molecular_function
GO:0050805	1317.6	0.000666667	5	5	0.016	negative regulation of synaptic transmission	biological_process
GO:0015909	1323	0.000666667	6	6	0.016	long-chain fatty acid transport	biological_process
GO:0008093	1397.22	0.000481481	9	9	0.016	cytoskeletal adaptor activity	molecular_function
GO:0042613	1403.9	0.000433333	10	10	0.016	MHC class II protein complex	cellular_component
GO:0032809	1407.22	0.000518519	9	9	0.016	neuronal cell body membrane	cellular_component
GO:0006376	1420.67	0.000407407	9	9	0.016	mRNA splice site selection	biological_process
GO:0031091	1459.09	0.000333333	11	11	0.016	platelet alpha granule	cellular_component
GO:0004683	1491.14	0.000357143	14	14	0.016	calmodulin-dependent protein kinase activity	molecular_function
GO:0021854	1505.46	0.000358974	13	13	0.016	hypothalamus development	biological_process
GO:0030553	1539.81	0.000208333	16	16	0.016	cGMP binding	molecular_function
GO:0050767	1539.81	0.000166667	16	16	0.016	regulation of neurogenesis	biological_process
GO:0046847	1545.06	0.000166667	18	18	0.016	filopodium assembly	biological_process
GO:0005104	1564.3	0.000116667	20	20	0.016	fibroblast growth factor receptor binding	molecular_function
GO:0044130	1583.21	0.000105263	19	19	0.016	negative regulation of growth of symbiont in host	biological_process
GO:0048365	1608.17	5.7971e-05	23	23	0.016	Rac GTPase binding	molecular_function
GO:2001234	1626.38	4.7619e-05	21	21	0.016	negative regulation of apoptotic signaling pathway	biological_process
GO:0050729	2151.97	0.000121212	33	32	0.016	positive regulation of inflammatory response	biological_process
GO:0040018	2173.36	9.09091e-05	33	32	0.016	positive regulation of multicellular organism growth	biological_process
GO:0001932	2191.21	0	34	33	0.016	regulation of protein phosphorylation	biological_process
GO:0046686	2207.54	0.000402778	24	23	0.016	response to cadmium ion	biological_process
GO:0006695	2265.74	0.000135802	27	26	0.016	cholesterol biosynthetic process	biological_process
GO:0030131	2311.96	0.000304348	23	22	0.016	clathrin adaptor complex	cellular_component
GO:0007595	2505.14	5.55556e-05	42	40	0.016	lactation	biological_process
GO:0007628	2509.68	0.000133333	40	38	0.016	adult walking behavior	biological_process
GO:0001558	2520.68	0.000105691	41	39	0.016	regulation of cell growth	biological_process
GO:0005080	2597.05	6.14035e-05	38	36	0.016	protein kinase C binding	molecular_function
GO:0042632	2725.87	0.000212766	47	44	0.016	cholesterol homeostasis	biological_process
GO:0042605	2822.62	0.000380952	42	39	0.016	peptide antigen binding	molecular_function
GO:0016616	2938.71	0.000145455	55	51	0.016	oxidoreductase activity, acting on the CH-OH group of donors, NAD or NADP as acceptor	molecular_function
GO:0043010	3036.92	0.000166667	64	59	0.016	camera-type eye development	biological_process
GO:0052894	157	0.00266667	1	1	0.017	norspermine:oxygen oxidoreductase activity	molecular_function
GO:0052895	157	0.00266667	1	1	0.017	N1-acetylspermine:oxygen oxidoreductase (N1-acetylspermidine-forming) activity	molecular_function
GO:0004689	1110.33	0.001	3	3	0.017	phosphorylase kinase activity	molecular_function
GO:0016081	1110.33	0.001	3	3	0.017	synaptic vesicle docking involved in exocytosis	biological_process
GO:0035625	1240.75	0.00075	4	4	0.017	epidermal growth factor-activated receptor transactivation by G-protein coupled receptor signaling pathway	biological_process
GO:0048935	1294.83	0.000666667	6	6	0.017	peripheral nervous system neuron development	biological_process
GO:0038180	1315	0.000611111	6	6	0.017	nerve growth factor signaling pathway	biological_process
GO:0051246	1394.25	0.000458333	8	8	0.017	regulation of protein metabolic process	biological_process
GO:0060088	1420.67	0.000407407	9	9	0.017	auditory receptor cell stereocilium organization	biological_process
GO:0043518	1448.09	0.000363636	11	11	0.017	negative regulation of DNA damage response, signal transduction by p53 class mediator	biological_process
GO:0009950	1459.09	0.000333333	11	11	0.017	dorsal/ventral axis specification	biological_process
GO:0045120	1510.15	0.000282051	13	13	0.017	pronucleus	cellular_component
GO:0005528	1533.67	0.000177778	15	15	0.017	FK506 binding	molecular_function
GO:0016581	1538.82	0.000215686	17	17	0.017	NuRD complex	cellular_component
GO:0005024	1545.41	0.000196078	17	17	0.017	transforming growth factor beta-activated receptor activity	molecular_function
GO:0019933	1560.74	0.000122807	19	19	0.017	cAMP-mediated signaling	biological_process
GO:0030010	1583.21	0.000105263	19	19	0.017	establishment of cell polarity	biological_process
GO:0030878	1604.6	6.66667e-05	20	20	0.017	thyroid gland development	biological_process
GO:0000186	2195.1	0.000155556	30	29	0.017	activation of MAPKK activity	biological_process
GO:0070555	2220.63	7.77778e-05	30	29	0.017	response to interleukin-1	biological_process
GO:0006635	2245.32	0	31	30	0.017	fatty acid beta-oxidation	biological_process
GO:0008654	2656.87	0.000397849	31	29	0.017	phospholipid biosynthetic process	biological_process
GO:0016705	3577.5	0.00022865	121	108	0.017	oxidoreductase activity, acting on paired donors, with incorporation or reduction of molecular oxygen	molecular_function
GO:0017111	3607.15	0.000104444	150	134	0.017	nucleoside-triphosphatase activity	molecular_function
GO:0006256	278	0.00233333	1	1	0.018	UDP catabolic process	biological_process
GO:0016497	278	0.00233333	1	1	0.018	substance K receptor activity	molecular_function
GO:0070459	278	0.00233333	1	1	0.018	prolactin secretion	biological_process
GO:0055090	849.5	0.0015	2	2	0.018	acylglycerol homeostasis	biological_process
GO:0007632	894.5	0.00133333	2	2	0.018	visual behavior	biological_process
GO:0004739	1110.33	0.001	3	3	0.018	pyruvate dehydrogenase (acetyl-transferring) activity	molecular_function
GO:0004127	1211.25	0.001	4	4	0.018	cytidylate kinase activity	molecular_function
GO:0007004	1313.4	0.000733333	5	5	0.018	telomere maintenance via telomerase	biological_process
GO:0000796	1315.2	0.000733333	5	5	0.018	condensin complex	cellular_component
GO:0030371	1346.88	0.000541667	8	8	0.018	translation repressor activity	molecular_function
GO:0047372	1366.67	0.000666667	6	6	0.018	acylglycerol lipase activity	molecular_function
GO:0017154	1378.56	0.000481481	9	9	0.018	semaphorin receptor activity	molecular_function
GO:0005798	1420.67	0.000407407	9	9	0.018	Golgi-associated vesicle	cellular_component
GO:0042446	1451.33	0.000555556	9	9	0.018	hormone biosynthetic process	biological_process
GO:0002437	1455.92	0.000361111	12	12	0.018	inflammatory response to antigenic stimulus	biological_process
GO:0045109	1496.14	0.000261905	14	14	0.018	intermediate filament organization	biological_process
GO:0035815	1498.5	0.000361111	12	12	0.018	positive regulation of renal sodium excretion	biological_process
GO:0060993	1498.5	0.000361111	12	12	0.018	kidney morphogenesis	biological_process
GO:0003009	1518.54	0.000205128	13	13	0.018	skeletal muscle contraction	biological_process
GO:0021846	1520.21	0.000214286	14	14	0.018	cell proliferation in forebrain	biological_process
GO:0033365	1533.67	0.000222222	15	15	0.018	protein localization to organelle	biological_process
GO:0071837	1583.21	0.000105263	19	19	0.018	HMG box domain binding	molecular_function
GO:0008625	2243.11	0.000130952	28	27	0.018	extrinsic apoptotic signaling pathway via death domain receptors	biological_process
GO:0032091	2258.36	0.000119048	28	27	0.018	negative regulation of protein binding	biological_process
GO:0034976	2608.32	9.90991e-05	37	35	0.018	response to endoplasmic reticulum stress	biological_process
GO:0006641	2659.45	0.000365591	31	29	0.018	triglyceride metabolic process	biological_process
GO:0019221	2994.69	7.84314e-05	68	63	0.018	cytokine-mediated signaling pathway	biological_process
GO:0051615	278	0.00233333	1	1	0.019	histamine uptake	biological_process
GO:0031098	894.5	0.00133333	2	2	0.019	stress-activated protein kinase signaling cascade	biological_process
GO:0032450	894.5	0.00133333	2	2	0.019	maltose alpha-glucosidase activity	molecular_function
GO:0086015	894.5	0.00133333	2	2	0.019	regulation of SA node cell action potential	biological_process
GO:0034227	1240.75	0.00075	4	4	0.019	tRNA thio-modification	biological_process
GO:0060117	1251.6	0.000733333	5	5	0.019	auditory receptor cell development	biological_process
GO:0033018	1311.6	0.000866667	5	5	0.019	sarcoplasmic reticulum lumen	cellular_component
GO:0002690	1420.67	0.000407407	9	9	0.019	positive regulation of leukocyte chemotaxis	biological_process
GO:0016265	1432.88	0.000458333	8	8	0.019	death	biological_process
GO:0061136	1485.73	0.000424242	11	11	0.019	regulation of proteasomal protein catabolic process	biological_process
GO:0006661	1489.38	0.000307692	13	13	0.019	phosphatidylinositol biosynthetic process	biological_process
GO:0042416	1498.5	0.000361111	12	12	0.019	dopamine biosynthetic process	biological_process
GO:0060307	1509.08	0.000222222	12	12	0.019	regulation of ventricular cardiac muscle cell membrane repolarization	biological_process
GO:0090102	1533.67	0.000222222	15	15	0.019	cochlea development	biological_process
GO:0009651	1535.29	0.000166667	14	14	0.019	response to salt stress	biological_process
GO:0045879	1577	0.000157895	19	19	0.019	negative regulation of smoothened signaling pathway	biological_process
GO:0000060	1583.21	0.000105263	19	19	0.019	protein import into nucleus, translocation	biological_process
GO:0006309	1595	0.00012963	18	18	0.019	apoptotic DNA fragmentation	biological_process
GO:0008016	1632	0	21	21	0.019	regulation of heart contraction	biological_process
GO:0019838	1632	0	22	22	0.019	growth factor binding	molecular_function
GO:0043029	1632	0	21	21	0.019	T cell homeostasis	biological_process
GO:0006936	2191.91	8.33333e-05	32	31	0.019	muscle contraction	biological_process
GO:0007254	2201.65	7.52688e-05	31	30	0.019	JNK cascade	biological_process
GO:0007416	2228.07	0.000197531	27	26	0.019	synapse assembly	biological_process
GO:0042113	2259.44	0.000185185	27	26	0.019	B cell activation	biological_process
GO:0001664	2679	0.000291667	32	30	0.019	G-protein coupled receptor binding	molecular_function
GO:0001966	278	0.00233333	1	1	0.02	thigmotaxis	biological_process
GO:0007630	278	0.00233333	1	1	0.02	jump response	biological_process
GO:0019783	278	0.00233333	1	1	0.02	small conjugating protein-specific protease activity	molecular_function
GO:0030354	278	0.00233333	1	1	0.02	melanin-concentrating hormone activity	molecular_function
GO:0097151	278	0.00233333	1	1	0.02	positive regulation of inhibitory postsynaptic membrane potential	biological_process
GO:0001582	894.5	0.00133333	2	2	0.02	detection of chemical stimulus involved in sensory perception of sweet taste	biological_process
GO:0006720	894.5	0.00133333	2	2	0.02	isoprenoid metabolic process	biological_process
GO:0033041	894.5	0.00133333	2	2	0.02	sweet taste receptor activity	molecular_function
GO:0004829	1110.33	0.001	3	3	0.02	threonine-tRNA ligase activity	molecular_function
GO:0006435	1110.33	0.001	3	3	0.02	threonyl-tRNA aminoacylation	biological_process
GO:0071107	1110.33	0.001	3	3	0.02	response to parathyroid hormone	biological_process
GO:0018394	1140.33	0.000888889	3	3	0.02	peptidyl-lysine acetylation	biological_process
GO:0035473	1240.75	0.00075	4	4	0.02	lipase binding	molecular_function
GO:0001991	1311.6	0.000866667	5	5	0.02	regulation of systemic arterial blood pressure by circulatory renin-angiotensin	biological_process
GO:0002011	1394.25	0.000458333	8	8	0.02	morphogenesis of an epithelial sheet	biological_process
GO:0050884	1424.5	0.000433333	10	10	0.02	neuromuscular process controlling posture	biological_process
GO:0030140	1441.8	0.000366667	10	10	0.02	trans-Golgi network transport vesicle	cellular_component
GO:0006998	1489.73	0.000272727	11	11	0.02	nuclear envelope organization	biological_process
GO:0017075	1526.86	0.000238095	14	14	0.02	syntaxin-1 binding	molecular_function
GO:0004675	1533.87	0.000222222	15	15	0.02	transmembrane receptor protein serine/threonine kinase activity	molecular_function
GO:0017091	1547.38	0.000145833	16	16	0.02	AU-rich element binding	molecular_function
GO:0042491	1547.38	0.000145833	16	16	0.02	auditory receptor cell differentiation	biological_process
GO:0030331	1632	0	22	22	0.02	estrogen receptor binding	molecular_function
GO:0051059	1632	0	22	22	0.02	NF-kappaB binding	molecular_function
GO:0070371	1632	0	19	19	0.02	ERK1 and ERK2 cascade	biological_process
GO:0032870	2197.74	0.000107527	31	30	0.02	cellular response to hormone stimulus	biological_process
GO:0097190	2208.15	0	33	32	0.02	apoptotic signaling pathway	biological_process
GO:0006730	2232.69	0.000149425	29	28	0.02	one-carbon metabolic process	biological_process
GO:0005884	2622.97	0.00040625	32	30	0.02	actin filament	cellular_component
GO:0071944	2830.52	0.000204545	44	41	0.02	cell periphery	cellular_component
GO:0030551	894.5	0.00133333	2	2	0.021	cyclic nucleotide binding	molecular_function
GO:1900625	894.5	0.00133333	2	2	0.021	positive regulation of monocyte aggregation	biological_process
GO:0008821	1110.33	0.001	3	3	0.021	crossover junction endodeoxyribonuclease activity	molecular_function
GO:0005976	1371.17	0.0005	6	6	0.021	polysaccharide metabolic process	biological_process
GO:0032940	1394.25	0.000458333	8	8	0.021	secretion by cell	biological_process
GO:0021953	1487.18	0.000333333	11	11	0.021	central nervous system neuron differentiation	biological_process
GO:0006750	1535.29	0.000166667	14	14	0.021	glutathione biosynthetic process	biological_process
GO:0045190	1539.81	0.000208333	16	16	0.021	isotype switching	biological_process
GO:0030552	1556.78	0.00012963	18	18	0.021	cAMP binding	molecular_function
GO:0030902	1632	0	21	21	0.021	hindbrain development	biological_process
GO:0042594	2215.42	6.45161e-05	31	30	0.021	response to starvation	biological_process
GO:0015035	2265.77	0	30	29	0.021	protein disulfide oxidoreductase activity	molecular_function
GO:0006694	2525.62	0.000108333	40	38	0.021	steroid biosynthetic process	biological_process
GO:0007492	2587.31	0.000185185	36	34	0.021	endoderm development	biological_process
GO:0045111	2810.48	0.000123188	46	43	0.021	intermediate filament cytoskeleton	cellular_component
GO:0051015	3228.48	0.000111111	81	74	0.021	actin filament binding	molecular_function
GO:0002116	278	0.00233333	1	1	0.022	semaphorin receptor complex	cellular_component
GO:0009841	278	0.00233333	1	1	0.022	mitochondrial endopeptidase Clp complex	cellular_component
GO:0032571	278	0.00233333	1	1	0.022	response to vitamin K	biological_process
GO:0072080	278	0.00233333	1	1	0.022	nephron tubule development	biological_process
GO:0015501	894.5	0.00133333	2	2	0.022	glutamate:sodium symporter activity	molecular_function
GO:0030070	894.5	0.00133333	2	2	0.022	insulin processing	biological_process
GO:0051280	894.5	0.00133333	2	2	0.022	negative regulation of release of sequestered calcium ion into cytosol	biological_process
GO:0051284	894.5	0.00133333	2	2	0.022	positive regulation of sequestering of calcium ion	biological_process
GO:0033522	1238.75	0.000833333	4	4	0.022	histone H2A ubiquitination	biological_process
GO:0050996	1319	0.0006	5	5	0.022	positive regulation of lipid catabolic process	biological_process
GO:0009142	1391.57	0.000571429	7	7	0.022	nucleoside triphosphate biosynthetic process	biological_process
GO:0042162	1448.09	0.000363636	11	11	0.022	telomeric DNA binding	molecular_function
GO:0021799	1475.5	0.0003	10	10	0.022	cerebral cortex radially oriented cell migration	biological_process
GO:0010288	1511.62	0.000230769	13	13	0.022	response to lead ion	biological_process
GO:0005978	1526.64	0.000190476	14	14	0.022	glycogen biosynthetic process	biological_process
GO:0010039	1526.64	0.000238095	14	14	0.022	response to iron ion	biological_process
GO:0018208	1526.64	0.000190476	14	14	0.022	peptidyl-proline modification	biological_process
GO:0048665	1526.64	0.000190476	14	14	0.022	neuron fate specification	biological_process
GO:0044344	1545.24	0.000156863	17	17	0.022	cellular response to fibroblast growth factor stimulus	biological_process
GO:0007405	1567.53	0.000156863	17	17	0.022	neuroblast proliferation	biological_process
GO:0045582	1599.76	7.84314e-05	17	17	0.022	positive regulation of T cell differentiation	biological_process
GO:0016597	1632	0	22	22	0.022	amino acid binding	molecular_function
GO:0042104	1632	0	20	20	0.022	positive regulation of activated T cell proliferation	biological_process
GO:0050714	1632	0	21	21	0.022	positive regulation of protein secretion	biological_process
GO:0010595	2247.5	4.44444e-05	30	29	0.022	positive regulation of endothelial cell migration	biological_process
GO:0043507	2265.77	0	30	29	0.022	positive regulation of JUN kinase activity	biological_process
GO:0005921	2306.57	0.000289855	23	22	0.022	gap junction	cellular_component
GO:0042169	2682.52	0.000387097	31	29	0.022	SH2 domain binding	molecular_function
GO:0031965	3751.98	0.000160256	156	138	0.022	nuclear membrane	cellular_component
GO:0010770	278	0.00233333	1	1	0.023	positive regulation of cell morphogenesis involved in differentiation	biological_process
GO:0071665	278	0.00233333	1	1	0.023	gamma-catenin-TCF7L2 complex	cellular_component
GO:0003294	894.5	0.00133333	2	2	0.023	atrial ventricular junction remodeling	biological_process
GO:0010652	894.5	0.00133333	2	2	0.023	positive regulation of cell communication by chemical coupling	biological_process
GO:0042610	894.5	0.00133333	2	2	0.023	CD8 receptor binding	molecular_function
GO:0048880	894.5	0.00133333	2	2	0.023	sensory system development	biological_process
GO:1900825	894.5	0.00133333	2	2	0.023	regulation of membrane depolarization involved in regulation of cardiac muscle cell action potential	biological_process
GO:0006069	1140.33	0.000888889	3	3	0.023	ethanol oxidation	biological_process
GO:0016264	1140.33	0.000888889	3	3	0.023	gap junction assembly	biological_process
GO:0006549	1240.75	0.00075	4	4	0.023	isoleucine metabolic process	biological_process
GO:0006573	1240.75	0.00075	4	4	0.023	valine metabolic process	biological_process
GO:0048102	1323	0.000666667	6	6	0.023	autophagic cell death	biological_process
GO:0010831	1368	0.000611111	6	6	0.023	positive regulation of myotube differentiation	biological_process
GO:0010898	1371.17	0.0005	6	6	0.023	positive regulation of triglyceride catabolic process	biological_process
GO:0005523	1497.91	0.000242424	11	11	0.023	tropomyosin binding	molecular_function
GO:0016331	1518.77	0.00025641	13	13	0.023	morphogenesis of embryonic epithelium	biological_process
GO:0008353	1539.81	0.000166667	16	16	0.023	RNA polymerase II carboxy-terminal domain kinase activity	molecular_function
GO:0051930	1583.21	0.000105263	19	19	0.023	regulation of sensory perception of pain	biological_process
GO:0048709	1596.95	0.000122807	19	19	0.023	oligodendrocyte differentiation	biological_process
GO:0003995	1632	0	20	20	0.023	acyl-CoA dehydrogenase activity	molecular_function
GO:0015459	1632	0	19	19	0.023	potassium channel regulator activity	molecular_function
GO:0001104	2245.32	0	31	30	0.023	RNA polymerase II transcription cofactor activity	molecular_function
GO:0035108	2279.48	0.000226667	25	24	0.023	limb morphogenesis	biological_process
GO:0005154	2348.23	0.000272727	22	21	0.023	epidermal growth factor receptor binding	molecular_function
GO:0030199	2580.79	0.000131579	38	36	0.023	collagen fibril organization	biological_process
GO:0004502	278	0.00233333	1	1	0.024	kynurenine 3-monooxygenase activity	molecular_function
GO:0005360	278	0.00233333	1	1	0.024	insulin-responsive hydrogen:glucose symporter activity	molecular_function
GO:0010021	278	0.00233333	1	1	0.024	amylopectin biosynthetic process	biological_process
GO:0046680	278	0.00233333	1	1	0.024	response to DDT	biological_process
GO:0051917	278	0.00233333	1	1	0.024	regulation of fibrinolysis	biological_process
GO:0051987	278	0.00233333	1	1	0.024	positive regulation of attachment of spindle microtubules to kinetochore	biological_process
GO:0072560	278	0.00233333	1	1	0.024	type B pancreatic cell maturation	biological_process
GO:0070487	1140.33	0.000888889	3	3	0.024	monocyte aggregation	biological_process
GO:0070779	1140.33	0.000888889	3	3	0.024	D-aspartate import	biological_process
GO:0006450	1263.25	0.000666667	4	4	0.024	regulation of translational fidelity	biological_process
GO:0010644	1263.25	0.000666667	4	4	0.024	cell communication by electrical coupling	biological_process
GO:0048248	1263.25	0.000833333	4	4	0.024	CXCR3 chemokine receptor binding	molecular_function
GO:0009062	1313.6	0.0008	5	5	0.024	fatty acid catabolic process	biological_process
GO:0016050	1484.5	0.000333333	10	10	0.024	vesicle organization	biological_process
GO:0045725	1501.58	0.00025	12	12	0.024	positive regulation of glycogen biosynthetic process	biological_process
GO:0017016	1509.08	0.000222222	12	12	0.024	Ras GTPase binding	molecular_function
GO:0060445	1527.85	0.000179487	13	13	0.024	branching involved in salivary gland morphogenesis	biological_process
GO:0010259	1539.81	0.000166667	16	16	0.024	multicellular organismal aging	biological_process
GO:0009948	1545.24	0.000196078	17	17	0.024	anterior/posterior axis specification	biological_process
GO:0019915	1580.5	0.000111111	18	18	0.024	lipid storage	biological_process
GO:0045453	1626.1	5e-05	20	20	0.024	bone resorption	biological_process
GO:0001975	2215.42	6.45161e-05	31	30	0.024	response to amphetamine	biological_process
GO:0005903	2249.83	9.1954e-05	29	28	0.024	brush border	cellular_component
GO:0045335	2295.59	9.87654e-05	27	26	0.024	phagocytic vesicle	cellular_component
GO:0030176	3047.2	0.000156863	51	47	0.024	integral to endoplasmic reticulum membrane	cellular_component
GO:0005681	3342.31	0.000159722	96	87	0.024	spliceosomal complex	cellular_component
GO:0010714	278	0.00233333	1	1	0.025	positive regulation of collagen metabolic process	biological_process
GO:0043000	278	0.00233333	1	1	0.025	Golgi to plasma membrane CFTR protein transport	biological_process
GO:0048022	278	0.00233333	1	1	0.025	negative regulation of melanin biosynthetic process	biological_process
GO:0031724	705	0.002	1	1	0.025	CXCR5 chemokine receptor binding	molecular_function
GO:0035768	705	0.002	1	1	0.025	endothelial cell chemotaxis to fibroblast growth factor	biological_process
GO:0035769	705	0.002	1	1	0.025	B cell chemotaxis across high endothelial venule	biological_process
GO:2000545	705	0.002	1	1	0.025	negative regulation of endothelial cell chemotaxis to fibroblast growth factor	biological_process
GO:0004832	894.5	0.00133333	2	2	0.025	valine-tRNA ligase activity	molecular_function
GO:0006438	894.5	0.00133333	2	2	0.025	valyl-tRNA aminoacylation	biological_process
GO:0031444	894.5	0.00133333	2	2	0.025	slow-twitch skeletal muscle fiber contraction	biological_process
GO:0033688	894.5	0.00133333	2	2	0.025	regulation of osteoblast proliferation	biological_process
GO:0032513	1140.33	0.000888889	3	3	0.025	negative regulation of protein phosphatase type 2B activity	biological_process
GO:0006883	1365	0.000722222	6	6	0.025	cellular sodium ion homeostasis	biological_process
GO:0007220	1408.43	0.000428571	7	7	0.025	Notch receptor processing	biological_process
GO:0048172	1408.43	0.000428571	7	7	0.025	regulation of short-term neuronal synaptic plasticity	biological_process
GO:0006625	1426	0.000444444	9	9	0.025	protein targeting to peroxisome	biological_process
GO:0007213	1435.5	0.000416667	8	8	0.025	G-protein coupled acetylcholine receptor signaling pathway	biological_process
GO:0050927	1459.09	0.000333333	11	11	0.025	positive regulation of positive chemotaxis	biological_process
GO:0009967	1489.73	0.000272727	11	11	0.025	positive regulation of signal transduction	biological_process
GO:0001076	1497.91	0.00030303	11	11	0.025	RNA polymerase II transcription factor binding transcription factor activity	molecular_function
GO:0005614	1547.38	0.000145833	16	16	0.025	interstitial matrix	cellular_component
GO:0004003	1632	0	19	19	0.025	ATP-dependent DNA helicase activity	molecular_function
GO:0046329	1632	0	19	19	0.025	negative regulation of JNK cascade	biological_process
GO:0048662	2223.69	0.000137931	29	28	0.025	negative regulation of smooth muscle cell proliferation	biological_process
GO:0048813	2306.54	0.000102564	26	25	0.025	dendrite morphogenesis	biological_process
GO:0034361	2309.06	0.000814815	18	17	0.025	very-low-density lipoprotein particle	cellular_component
GO:0048286	2634.68	5.40541e-05	37	35	0.025	lung alveolus development	biological_process
GO:0034644	2672.47	0.000291667	32	30	0.025	cellular response to UV	biological_process
GO:0005876	2687.97	0.000260417	32	30	0.025	spindle microtubule	cellular_component
GO:0032880	2827.18	0.000133333	45	42	0.025	regulation of protein localization	biological_process
GO:0004077	278	0.00233333	1	1	0.026	biotin-[acetyl-CoA-carboxylase] ligase activity	molecular_function
GO:0004078	278	0.00233333	1	1	0.026	biotin-[methylcrotonoyl-CoA-carboxylase] ligase activity	molecular_function
GO:0004079	278	0.00233333	1	1	0.026	biotin-[methylmalonyl-CoA-carboxytransferase] ligase activity	molecular_function
GO:0004080	278	0.00233333	1	1	0.026	biotin-[propionyl-CoA-carboxylase (ATP-hydrolyzing)] ligase activity	molecular_function
GO:0009305	278	0.00233333	1	1	0.026	protein biotinylation	biological_process
GO:0018271	278	0.00233333	1	1	0.026	biotin-protein ligase activity	molecular_function
GO:0071110	278	0.00233333	1	1	0.026	histone biotinylation	biological_process
GO:0021986	894.5	0.00133333	2	2	0.026	habenula development	biological_process
GO:0046592	894.5	0.00133333	2	2	0.026	polyamine oxidase activity	molecular_function
GO:0052901	894.5	0.00133333	2	2	0.026	spermine:oxygen oxidoreductase (spermidine-forming) activity	molecular_function
GO:0010643	1140.33	0.000888889	3	3	0.026	cell communication by chemical coupling	biological_process
GO:0051322	1140.33	0.000888889	3	3	0.026	anaphase	biological_process
GO:0071774	1240.75	0.00075	4	4	0.026	response to fibroblast growth factor	biological_process
GO:0016934	1319	0.0006	5	5	0.026	extracellular-glycine-gated chloride channel activity	molecular_function
GO:0015879	1337	0.000533333	5	5	0.026	carnitine transport	biological_process
GO:0021861	1366.5	0.000611111	6	6	0.026	forebrain radial glial cell differentiation	biological_process
GO:0010886	1408.43	0.000428571	7	7	0.026	positive regulation of cholesterol storage	biological_process
GO:0031210	1436.38	0.000375	8	8	0.026	phosphatidylcholine binding	molecular_function
GO:0036089	1447.62	0.000333333	8	8	0.026	cleavage furrow formation	biological_process
GO:0046685	1458.11	0.000333333	9	9	0.026	response to arsenic-containing substance	biological_process
GO:0007274	1547.38	0.000145833	16	16	0.026	neuromuscular synaptic transmission	biological_process
GO:0061098	1601.56	7.40741e-05	18	18	0.026	positive regulation of protein tyrosine kinase activity	biological_process
GO:0006541	1632	0	18	18	0.026	glutamine metabolic process	biological_process
GO:0042813	1632	0	19	19	0.026	Wnt-activated receptor activity	molecular_function
GO:0045216	1632	0	19	19	0.026	cell-cell junction organization	biological_process
GO:0045909	2324.87	0.000304348	23	22	0.026	positive regulation of vasodilation	biological_process
GO:0007566	2644.92	3.6036e-05	37	35	0.026	embryo implantation	biological_process
GO:0006821	3000.72	0.000104938	54	50	0.026	chloride transport	biological_process
GO:0010189	278	0.00233333	1	1	0.027	vitamin E biosynthetic process	biological_process
GO:1900224	278	0.00233333	1	1	0.027	positive regulation of nodal signaling pathway involved in determination of lateral mesoderm left/right asymmetry	biological_process
GO:0006668	705	0.002	1	1	0.027	sphinganine-1-phosphate metabolic process	biological_process
GO:0046294	894.5	0.00133333	2	2	0.027	formaldehyde catabolic process	biological_process
GO:0004558	1140.33	0.000888889	3	3	0.027	alpha-glucosidase activity	molecular_function
GO:0009083	1240.75	0.00075	4	4	0.027	branched-chain amino acid catabolic process	biological_process
GO:0032790	1263.25	0.000666667	4	4	0.027	ribosome disassembly	biological_process
GO:0051409	1263.25	0.000666667	4	4	0.027	response to nitrosative stress	biological_process
GO:0033627	1319	0.0006	5	5	0.027	cell adhesion mediated by integrin	biological_process
GO:0003158	1337	0.000533333	5	5	0.027	endothelium development	biological_process
GO:0030061	1337.6	0.000666667	5	5	0.027	mitochondrial crista	cellular_component
GO:0035058	1394.25	0.000458333	8	8	0.027	nonmotile primary cilium assembly	biological_process
GO:0051770	1420.67	0.000407407	9	9	0.027	positive regulation of nitric-oxide synthase biosynthetic process	biological_process
GO:0017153	1447.62	0.000333333	8	8	0.027	sodium:dicarboxylate symporter activity	molecular_function
GO:0009404	1458.11	0.000333333	9	9	0.027	toxin metabolic process	biological_process
GO:0045723	1458.11	0.000333333	9	9	0.027	positive regulation of fatty acid biosynthetic process	biological_process
GO:0005385	1509.33	0.000277778	12	12	0.027	zinc ion transmembrane transporter activity	molecular_function
GO:0071577	1509.33	0.000277778	12	12	0.027	zinc ion transmembrane transport	biological_process
GO:0000242	1535.29	0.000166667	14	14	0.027	pericentriolar material	cellular_component
GO:0030262	1535.29	0.000166667	14	14	0.027	apoptotic nuclear changes	biological_process
GO:0031668	1539.81	0.000166667	16	16	0.027	cellular response to extracellular stimulus	biological_process
GO:0001706	1547.38	0.000145833	16	16	0.027	endoderm formation	biological_process
GO:0005184	1574.06	0.000125	16	16	0.027	neuropeptide hormone activity	molecular_function
GO:0016922	1574.32	0.000140351	19	19	0.027	ligand-dependent nuclear receptor binding	molecular_function
GO:0010001	1599.76	7.84314e-05	17	17	0.027	glial cell differentiation	biological_process
GO:0097192	2265.77	0	30	29	0.027	extrinsic apoptotic signaling pathway in absence of ligand	biological_process
GO:0034504	2287.62	0	29	28	0.027	protein localization to nucleus	biological_process
GO:0046326	2348.48	0.000365079	21	20	0.027	positive regulation of glucose import	biological_process
GO:0050852	2609.69	0.000138889	36	34	0.027	T cell receptor signaling pathway	biological_process
GO:0045785	2716.28	0.000208333	32	30	0.027	positive regulation of cell adhesion	biological_process
GO:0004869	2934.54	0.000162602	41	38	0.027	cysteine-type endopeptidase inhibitor activity	molecular_function
GO:0007266	2941.78	0.000432432	37	34	0.027	Rho protein signal transduction	biological_process
GO:0031966	3407.58	0.00011245	83	75	0.027	mitochondrial membrane	cellular_component
GO:0005874	4075.26	0.000187023	262	227	0.027	microtubule	cellular_component
GO:0004138	278	0.00233333	1	1	0.028	deoxyguanosine kinase activity	molecular_function
GO:0046122	278	0.00233333	1	1	0.028	purine deoxyribonucleoside metabolic process	biological_process
GO:0098519	278	0.00233333	1	1	0.028	nucleotide phosphatase activity, acting on free nucleotides	molecular_function
GO:0008495	705	0.002	1	1	0.028	protoheme IX farnesyltransferase activity	molecular_function
GO:0048034	705	0.002	1	1	0.028	heme O biosynthetic process	biological_process
GO:0070181	705	0.002	1	1	0.028	SSU rRNA binding	molecular_function
GO:0072321	1240.75	0.00075	4	4	0.028	chaperone-mediated protein transport	biological_process
GO:0034116	1263.25	0.000666667	4	4	0.028	positive regulation of heterotypic cell-cell adhesion	biological_process
GO:0034991	1263.25	0.000666667	4	4	0.028	nuclear meiotic cohesin complex	cellular_component
GO:0003283	1337	0.000533333	5	5	0.028	atrial septum development	biological_process
GO:0004536	1386.17	0.000555556	6	6	0.028	deoxyribonuclease activity	molecular_function
GO:0061053	1436.38	0.000375	8	8	0.028	somite development	biological_process
GO:0015385	1458.11	0.000333333	9	9	0.028	sodium:hydrogen antiporter activity	molecular_function
GO:0007062	1484.5	0.000266667	10	10	0.028	sister chromatid cohesion	biological_process
GO:0045022	1509.08	0.000222222	12	12	0.028	early endosome to late endosome transport	biological_process
GO:0051020	1518.77	0.00025641	13	13	0.028	GTPase binding	molecular_function
GO:0001190	1526.64	0.000190476	14	14	0.028	RNA polymerase II transcription factor binding transcription factor activity involved in positive regulation of transcription	molecular_function
GO:0004889	1590.38	0.000145833	16	16	0.028	acetylcholine-activated cation-selective channel activity	molecular_function
GO:0022624	1599.76	7.84314e-05	17	17	0.028	proteasome accessory complex	cellular_component
GO:0032757	1632	0	18	18	0.028	positive regulation of interleukin-8 production	biological_process
GO:0048514	2327.62	7.69231e-05	26	25	0.028	blood vessel morphogenesis	biological_process
GO:0051087	2592.38	0.000135135	37	35	0.028	chaperone binding	molecular_function
GO:0004693	2681.97	0.000191919	33	31	0.028	cyclin-dependent protein serine/threonine kinase activity	molecular_function
GO:0001933	2833.27	0.000166667	44	41	0.028	negative regulation of protein phosphorylation	biological_process
GO:0042102	2851.83	4.34783e-05	46	43	0.028	positive regulation of T cell proliferation	biological_process
GO:0007005	2874.47	0.000209302	43	40	0.028	mitochondrion organization	biological_process
GO:0009336	278	0.00233333	1	1	0.029	sulfate adenylyltransferase complex (ATP)	cellular_component
GO:0050428	278	0.00233333	1	1	0.029	3'-phosphoadenosine 5'-phosphosulfate biosynthetic process	biological_process
GO:2000269	278	0.00233333	1	1	0.029	regulation of fibroblast apoptotic process	biological_process
GO:0003223	1140.33	0.000888889	3	3	0.029	ventricular compact myocardium morphogenesis	biological_process
GO:0018119	1140.33	0.000888889	3	3	0.029	peptidyl-cysteine S-nitrosylation	biological_process
GO:0021535	1140.33	0.000888889	3	3	0.029	cell migration in hindbrain	biological_process
GO:0004022	1337	0.000533333	5	5	0.029	alcohol dehydrogenase (NAD) activity	molecular_function
GO:0005827	1337	0.000533333	5	5	0.029	polar microtubule	cellular_component
GO:1902166	1447.62	0.000333333	8	8	0.029	negative regulation of intrinsic apoptotic signaling pathway in response to DNA damage by p53 class mediator	biological_process
GO:0070411	1498.18	0.00030303	11	11	0.029	I-SMAD binding	molecular_function
GO:0016234	1518.54	0.000205128	13	13	0.029	inclusion body	cellular_component
GO:0006882	1518.77	0.00025641	13	13	0.029	cellular zinc ion homeostasis	biological_process
GO:0016010	1519.17	0.000194444	12	12	0.029	dystrophin-associated glycoprotein complex	cellular_component
GO:0033198	1541.73	0.000155556	15	15	0.029	response to ATP	biological_process
GO:0045930	1577.47	0.000117647	17	17	0.029	negative regulation of mitotic cell cycle	biological_process
GO:0007029	1599.76	7.84314e-05	17	17	0.029	endoplasmic reticulum organization	biological_process
GO:0009653	1632	0	17	17	0.029	anatomical structure morphogenesis	biological_process
GO:0006885	2331.74	0.000231884	23	22	0.029	regulation of pH	biological_process
GO:0006406	2336.17	0.000180556	24	23	0.029	mRNA export from nucleus	biological_process
GO:0051297	2340.91	0.000202899	23	22	0.029	centrosome organization	biological_process
GO:0016740	3038.62	0.000102564	65	60	0.029	transferase activity	molecular_function
GO:0061026	278	0.00233333	1	1	0.03	cardiac muscle tissue regeneration	biological_process
GO:0070899	278	0.00233333	1	1	0.03	mitochondrial tRNA wobble uridine modification	biological_process
GO:0004974	894.5	0.00133333	2	2	0.03	leukotriene receptor activity	molecular_function
GO:0014808	1337	0.000533333	5	5	0.03	release of sequestered calcium ion into cytosol by sarcoplasmic reticulum	biological_process
GO:0015101	1337.6	0.000666667	5	5	0.03	organic cation transmembrane transporter activity	molecular_function
GO:0043619	1386.17	0.000555556	6	6	0.03	regulation of transcription from RNA polymerase II promoter in response to oxidative stress	biological_process
GO:0071803	1386.17	0.000444444	6	6	0.03	positive regulation of podosome assembly	biological_process
GO:0005980	1421.29	0.000380952	7	7	0.03	glycogen catabolic process	biological_process
GO:0007406	1458.11	0.000333333	9	9	0.03	negative regulation of neuroblast proliferation	biological_process
GO:0003351	1475.5	0.0003	10	10	0.03	epithelial cilium movement	biological_process
GO:0006465	1497.91	0.000242424	11	11	0.03	signal peptide processing	biological_process
GO:0000800	1518.54	0.000205128	13	13	0.03	lateral element	cellular_component
GO:0009165	1519.17	0.000194444	12	12	0.03	nucleotide biosynthetic process	biological_process
GO:0031929	1527.85	0.000179487	13	13	0.03	TOR signaling	biological_process
GO:0006820	1547.38	0.000145833	16	16	0.03	anion transport	biological_process
GO:0006349	1570.2	0.000133333	15	15	0.03	regulation of gene expression by genetic imprinting	biological_process
GO:0043395	1570.2	0.000133333	15	15	0.03	heparan sulfate proteoglycan binding	molecular_function
GO:0001522	1597.75	8.33333e-05	16	16	0.03	pseudouridine synthesis	biological_process
GO:0009880	2340.91	0.000202899	23	22	0.03	embryonic pattern specification	biological_process
GO:0072659	2694.47	0.000107843	34	32	0.03	protein localization to plasma membrane	biological_process
GO:0042157	2720.81	0.000247312	31	29	0.03	lipoprotein metabolic process	biological_process
GO:0032092	3066.42	0.000287037	36	33	0.03	positive regulation of protein binding	biological_process
GO:0010607	278	0.00233333	1	1	0.031	negative regulation of cytoplasmic mRNA processing body assembly	biological_process
GO:0010987	278	0.00233333	1	1	0.031	negative regulation of high-density lipoprotein particle clearance	biological_process
GO:0035026	705	0.002	1	1	0.031	leading edge cell differentiation	biological_process
GO:0051365	705	0.002	1	1	0.031	cellular response to potassium ion starvation	biological_process
GO:0071529	705	0.002	1	1	0.031	cementum mineralization	biological_process
GO:0003161	1263.25	0.000666667	4	4	0.031	cardiac conduction system development	biological_process
GO:0006564	1263.25	0.000666667	4	4	0.031	L-serine biosynthetic process	biological_process
GO:0031014	1263.25	0.000666667	4	4	0.031	troponin T binding	molecular_function
GO:0042608	1263.25	0.000666667	4	4	0.031	T cell receptor binding	molecular_function
GO:0050917	1386.17	0.000444444	6	6	0.031	sensory perception of umami taste	biological_process
GO:0060013	1421.71	0.00047619	7	7	0.031	righting reflex	biological_process
GO:0045741	1458.11	0.000333333	9	9	0.031	positive regulation of epidermal growth factor-activated receptor activity	biological_process
GO:0007020	1468.11	0.00037037	9	9	0.031	microtubule nucleation	biological_process
GO:0047555	1484.5	0.000333333	10	10	0.031	3',5'-cyclic-GMP phosphodiesterase activity	molecular_function
GO:0034045	1493.18	0.000333333	11	11	0.031	pre-autophagosomal structure membrane	cellular_component
GO:0005243	1497.91	0.000242424	11	11	0.031	gap junction channel activity	molecular_function
GO:0016409	1497.91	0.00030303	11	11	0.031	palmitoyltransferase activity	molecular_function
GO:0016486	1497.91	0.000242424	11	11	0.031	peptide hormone processing	biological_process
GO:0033197	1497.91	0.000242424	11	11	0.031	response to vitamin E	biological_process
GO:0060413	1509.08	0.000222222	12	12	0.031	atrial septum morphogenesis	biological_process
GO:0006091	1519.17	0.000194444	12	12	0.031	generation of precursor metabolites and energy	biological_process
GO:0001741	1543.69	0.000230769	13	13	0.031	XY body	cellular_component
GO:0021675	1544.92	0.00025	12	12	0.031	nerve development	biological_process
GO:0006337	1553.71	0.000190476	14	14	0.031	nucleosome disassembly	biological_process
GO:0042326	1577.47	0.000117647	17	17	0.031	negative regulation of phosphorylation	biological_process
GO:0030574	1599.76	7.84314e-05	17	17	0.031	collagen catabolic process	biological_process
GO:0001708	1632	0	20	20	0.031	cell fate specification	biological_process
GO:0031647	2291.46	4.7619e-05	28	27	0.031	regulation of protein stability	biological_process
GO:0017022	2396.9	0.000253968	21	20	0.031	myosin binding	molecular_function
GO:0051276	2663.65	0.000156863	34	32	0.031	chromosome organization	biological_process
GO:0017148	2797.06	9.21986e-05	47	44	0.031	negative regulation of translation	biological_process
GO:0008460	278	0.00233333	1	1	0.032	dTDP-glucose 4,6-dehydratase activity	molecular_function
GO:0009225	278	0.00233333	1	1	0.032	nucleotide-sugar metabolic process	biological_process
GO:0009593	278	0.00233333	1	1	0.032	detection of chemical stimulus	biological_process
GO:0042583	278	0.00233333	1	1	0.032	chromaffin granule	cellular_component
GO:0052591	278	0.00233333	1	1	0.032	sn-glycerol-3-phosphate:ubiquinone-8 oxidoreductase activity	molecular_function
GO:0007066	1110.33	0.001	3	3	0.032	female meiosis sister chromatid cohesion	biological_process
GO:0070695	1337	0.000533333	5	5	0.032	FHF complex	cellular_component
GO:0019855	1386.17	0.000444444	6	6	0.032	calcium channel inhibitor activity	molecular_function
GO:0044070	1386.17	0.000444444	6	6	0.032	regulation of anion transport	biological_process
GO:0006068	1421.29	0.000380952	7	7	0.032	ethanol catabolic process	biological_process
GO:0006182	1597.75	8.33333e-05	16	16	0.032	cGMP biosynthetic process	biological_process
GO:0043034	1597.75	8.33333e-05	16	16	0.032	costamere	cellular_component
GO:0045648	1632	0	18	18	0.032	positive regulation of erythrocyte differentiation	biological_process
GO:0032281	2311.04	0	28	27	0.032	alpha-amino-3-hydroxy-5-methyl-4-isoxazolepropionic acid selective glutamate receptor complex	cellular_component
GO:0007422	2342.19	5.12821e-05	26	25	0.032	peripheral nervous system development	biological_process
GO:0070412	2367.64	0.000257576	22	21	0.032	R-SMAD binding	molecular_function
GO:0032321	2657.13	0.000511111	30	28	0.032	positive regulation of Rho GTPase activity	biological_process
GO:0035176	2694.47	0.000107843	34	32	0.032	social behavior	biological_process
GO:0004519	2710.59	6.86275e-05	34	32	0.032	endonuclease activity	molecular_function
GO:0007612	2849.26	6.52174e-05	46	43	0.032	learning	biological_process
GO:0000703	705	0.002	1	1	0.033	oxidized pyrimidine nucleobase lesion DNA N-glycosylase activity	molecular_function
GO:0004835	705	0.002	1	1	0.033	tubulin-tyrosine ligase activity	molecular_function
GO:0017065	705	0.002	1	1	0.033	single-strand selective uracil DNA N-glycosylase activity	molecular_function
GO:0032970	1263.25	0.000666667	4	4	0.033	regulation of actin filament-based process	biological_process
GO:0033144	1263.25	0.000666667	4	4	0.033	negative regulation of intracellular steroid hormone receptor signaling pathway	biological_process
GO:0055119	1263.25	0.000833333	4	4	0.033	relaxation of cardiac muscle	biological_process
GO:0060315	1337	0.000533333	5	5	0.033	negative regulation of ryanodine-sensitive calcium-release channel activity	biological_process
GO:0050916	1386.17	0.000444444	6	6	0.033	sensory perception of sweet taste	biological_process
GO:0006835	1447.62	0.000333333	8	8	0.033	dicarboxylic acid transport	biological_process
GO:0060674	1484.5	0.000266667	10	10	0.033	placenta blood vessel development	biological_process
GO:0032486	1496.6	0.000233333	10	10	0.033	Rap protein signal transduction	biological_process
GO:0015075	1509.33	0.000277778	12	12	0.033	ion transmembrane transporter activity	molecular_function
GO:0016601	1527.85	0.000179487	13	13	0.033	Rac protein signal transduction	biological_process
GO:0016514	1540.67	0.000222222	12	12	0.033	SWI/SNF complex	cellular_component
GO:0032874	1547.69	0.000205128	13	13	0.033	positive regulation of stress-activated MAPK cascade	biological_process
GO:0046856	1574.06	0.000125	16	16	0.033	phosphatidylinositol dephosphorylation	biological_process
GO:0021510	1583.21	0.000105263	19	19	0.033	spinal cord development	biological_process
GO:0033189	1632	0	18	18	0.033	response to vitamin A	biological_process
GO:0043407	2660.74	0.000133333	35	33	0.033	negative regulation of MAP kinase activity	biological_process
GO:0048469	2892.7	0.000131783	43	40	0.033	cell maturation	biological_process
GO:0046520	278	0.00233333	1	1	0.034	sphingoid biosynthetic process	biological_process
GO:0072684	278	0.00233333	1	1	0.034	mitochondrial tRNA 3'-trailer cleavage, endonucleolytic	biological_process
GO:0034649	705	0.002	1	1	0.034	histone demethylase activity (H3-monomethyl-K4 specific)	molecular_function
GO:0055024	705	0.002	1	1	0.034	regulation of cardiac muscle tissue development	biological_process
GO:0004995	955	0.00116667	2	2	0.034	tachykinin receptor activity	molecular_function
GO:0003056	1263.25	0.000666667	4	4	0.034	regulation of vascular smooth muscle contraction	biological_process
GO:0070851	1263.25	0.000666667	4	4	0.034	growth factor receptor binding	molecular_function
GO:0030214	1386.17	0.000444444	6	6	0.034	hyaluronan catabolic process	biological_process
GO:0034063	1468.11	0.00037037	9	9	0.034	stress granule assembly	biological_process
GO:0042511	1468.11	0.00037037	9	9	0.034	positive regulation of tyrosine phosphorylation of Stat1 protein	biological_process
GO:0061077	1508.91	0.000212121	11	11	0.034	chaperone-mediated protein folding	biological_process
GO:0001833	1518.54	0.00025641	13	13	0.034	inner cell mass cell proliferation	biological_process
GO:0018279	1535.29	0.000166667	14	14	0.034	protein N-linked glycosylation via asparagine	biological_process
GO:0032993	1535.29	0.000166667	14	14	0.034	protein-DNA complex	cellular_component
GO:0043122	1560.69	0.000153846	13	13	0.034	regulation of I-kappaB kinase/NF-kappaB signaling	biological_process
GO:0051018	1594.5	0.000104167	16	16	0.034	protein kinase A binding	molecular_function
GO:0042311	2368.43	0.000217391	23	22	0.034	vasodilation	biological_process
GO:0005086	2529.47	0.000411765	17	16	0.034	ARF guanyl-nucleotide exchange factor activity	molecular_function
GO:0008094	2730.68	0.000247312	31	29	0.034	DNA-dependent ATPase activity	molecular_function
GO:0043124	2756.07	0.000277778	30	28	0.034	negative regulation of I-kappaB kinase/NF-kappaB signaling	biological_process
GO:0021998	278	0.00233333	1	1	0.035	neural plate mediolateral regionalization	biological_process
GO:0048352	278	0.00233333	1	1	0.035	paraxial mesoderm structural organization	biological_process
GO:0060896	278	0.00233333	1	1	0.035	neural plate pattern specification	biological_process
GO:0060914	278	0.00233333	1	1	0.035	heart formation	biological_process
GO:0048680	1140.33	0.000888889	3	3	0.035	positive regulation of axon regeneration	biological_process
GO:0004565	1337	0.000533333	5	5	0.035	beta-galactosidase activity	molecular_function
GO:0009341	1337	0.000533333	5	5	0.035	beta-galactosidase complex	cellular_component
GO:0005501	1386.17	0.000555556	6	6	0.035	retinoid binding	molecular_function
GO:0042407	1386.67	0.000555556	6	6	0.035	cristae formation	biological_process
GO:0007199	1454	0.000481481	9	9	0.035	G-protein coupled receptor signaling pathway coupled to cGMP nucleotide second messenger	biological_process
GO:0097284	1481.56	0.000259259	9	9	0.035	hepatocyte apoptotic process	biological_process
GO:0005675	1484.5	0.000266667	10	10	0.035	holo TFIIH complex	cellular_component
GO:0004861	1509.08	0.000277778	12	12	0.035	cyclin-dependent protein serine/threonine kinase inhibitor activity	molecular_function
GO:0005160	1527.85	0.000179487	13	13	0.035	transforming growth factor beta receptor binding	molecular_function
GO:0032331	1589.14	0.000119048	14	14	0.035	negative regulation of chondrocyte differentiation	biological_process
GO:0015269	1632	0	17	17	0.035	calcium-activated potassium channel activity	molecular_function
GO:0071773	1632	0	19	19	0.035	cellular response to BMP stimulus	biological_process
GO:0051117	2291.46	4.7619e-05	28	27	0.035	ATPase binding	molecular_function
GO:0030968	2306.54	0.000128205	26	25	0.035	endoplasmic reticulum unfolded protein response	biological_process
GO:0005795	2336.19	0	27	26	0.035	Golgi stack	cellular_component
GO:0007031	2486.33	0.00037037	18	17	0.035	peroxisome organization	biological_process
GO:0005801	2724.53	0.000239583	32	30	0.035	cis-Golgi network	cellular_component
GO:0003899	2731.91	0.00015625	32	30	0.035	DNA-directed RNA polymerase activity	molecular_function
GO:0019722	2749.71	0.000225806	31	29	0.035	calcium-mediated signaling	biological_process
GO:2001244	2787.83	0.00037931	29	27	0.035	positive regulation of intrinsic apoptotic signaling pathway	biological_process
GO:0060409	278	0.00233333	1	1	0.036	positive regulation of acetylcholine metabolic process	biological_process
GO:0005237	705	0.002	1	1	0.036	inhibitory extracellular ligand-gated ion channel activity	molecular_function
GO:0006145	705	0.002	1	1	0.036	purine nucleobase catabolic process	biological_process
GO:0006214	705	0.002	1	1	0.036	thymidine catabolic process	biological_process
GO:0009789	705	0.002	1	1	0.036	positive regulation of abscisic acid-activated signaling pathway	biological_process
GO:0017113	705	0.002	1	1	0.036	dihydropyrimidine dehydrogenase (NADP+) activity	molecular_function
GO:0019060	705	0.002	1	1	0.036	intracellular transport of viral protein in host cell	biological_process
GO:0046967	705	0.002	1	1	0.036	cytosol to ER transport	biological_process
GO:0070781	955	0.00116667	2	2	0.036	response to biotin	biological_process
GO:0005787	1337	0.000533333	5	5	0.036	signal peptidase complex	cellular_component
GO:0060298	1337	0.000666667	5	5	0.036	positive regulation of sarcomere organization	biological_process
GO:0015695	1386.67	0.000555556	6	6	0.036	organic cation transport	biological_process
GO:0016918	1468.11	0.00037037	9	9	0.036	retinal binding	molecular_function
GO:0048644	1468.11	0.000296296	9	9	0.036	muscle organ morphogenesis	biological_process
GO:0048268	1509.33	0.000277778	12	12	0.036	clathrin coat assembly	biological_process
GO:0014911	1527.85	0.000179487	13	13	0.036	positive regulation of smooth muscle cell migration	biological_process
GO:0071565	1540.67	0.000222222	12	12	0.036	nBAF complex	cellular_component
GO:0030224	1565.79	0.000142857	14	14	0.036	monocyte differentiation	biological_process
GO:0005782	1574.06	0.000125	16	16	0.036	peroxisomal matrix	cellular_component
GO:0006928	2311.19	8.97436e-05	26	25	0.036	cellular component movement	biological_process
GO:0007606	2340.19	6.41026e-05	26	25	0.036	sensory perception of chemical stimulus	biological_process
GO:0050853	2363.27	0	26	25	0.036	B cell receptor signaling pathway	biological_process
GO:0060048	2659.73	0	37	35	0.036	cardiac muscle contraction	biological_process
GO:0004721	2976.57	0.00015	40	37	0.036	phosphoprotein phosphatase activity	molecular_function
GO:0010536	705	0.002	1	1	0.037	positive regulation of activation of Janus kinase activity	biological_process
GO:0033823	705	0.002	1	1	0.037	procollagen glucosyltransferase activity	molecular_function
GO:0034474	705	0.002	1	1	0.037	U2 snRNA 3'-end processing	biological_process
GO:0035617	705	0.002	1	1	0.037	stress granule disassembly	biological_process
GO:0042790	705	0.002	1	1	0.037	transcription of nuclear large rRNA transcript from RNA polymerase I promoter	biological_process
GO:0043250	705	0.002	1	1	0.037	sodium-dependent organic anion transmembrane transporter activity	molecular_function
GO:0043251	705	0.002	1	1	0.037	sodium-dependent organic anion transport	biological_process
GO:0044146	705	0.002	1	1	0.037	negative regulation of growth of symbiont involved in interaction with host	biological_process
GO:0060550	705	0.002	1	1	0.037	positive regulation of fructose 1,6-bisphosphate 1-phosphatase activity	biological_process
GO:0060552	705	0.002	1	1	0.037	positive regulation of fructose 1,6-bisphosphate metabolic process	biological_process
GO:0070119	705	0.002	1	1	0.037	ciliary neurotrophic factor binding	molecular_function
GO:0071351	705	0.002	1	1	0.037	cellular response to interleukin-18	biological_process
GO:0072308	705	0.002	1	1	0.037	negative regulation of metanephric nephron tubule epithelial cell differentiation	biological_process
GO:0004705	955	0.00116667	2	2	0.037	JUN kinase activity	molecular_function
GO:0071283	955	0.00116667	2	2	0.037	cellular response to iron(III) ion	biological_process
GO:0006598	1140.33	0.000888889	3	3	0.037	polyamine catabolic process	biological_process
GO:0046208	1140.33	0.000888889	3	3	0.037	spermine catabolic process	biological_process
GO:0030893	1386.17	0.000444444	6	6	0.037	meiotic cohesin complex	cellular_component
GO:0060442	1421.29	0.000380952	7	7	0.037	branching involved in prostate gland morphogenesis	biological_process
GO:0043583	1497.91	0.000242424	11	11	0.037	ear development	biological_process
GO:0070410	1508.91	0.000212121	11	11	0.037	co-SMAD binding	molecular_function
GO:0019841	1509.08	0.000277778	12	12	0.037	retinol binding	molecular_function
GO:0030517	1519.17	0.000194444	12	12	0.037	negative regulation of axon extension	biological_process
GO:0032794	1519.17	0.000194444	12	12	0.037	GTPase activating protein binding	molecular_function
GO:1900087	1519.17	0.000194444	12	12	0.037	positive regulation of G1/S transition of mitotic cell cycle	biological_process
GO:2000310	1527.64	0.000272727	11	11	0.037	regulation of N-methyl-D-aspartate selective glutamate receptor activity	biological_process
GO:0030667	1554.75	0.000166667	12	12	0.037	secretory granule membrane	cellular_component
GO:0004467	1560.69	0.000153846	13	13	0.037	long-chain fatty acid-CoA ligase activity	molecular_function
GO:0010035	1597.75	8.33333e-05	16	16	0.037	response to inorganic substance	biological_process
GO:0004970	1632	0	18	18	0.037	ionotropic glutamate receptor activity	molecular_function
GO:0005234	1632	0	18	18	0.037	extracellular-glutamate-gated ion channel activity	molecular_function
GO:0032728	1632	0	18	18	0.037	positive regulation of interferon-beta production	biological_process
GO:0048513	1632	0	17	17	0.037	organ development	biological_process
GO:0048738	1632	0	18	18	0.037	cardiac muscle tissue development	biological_process
GO:0009925	2315.89	4.93827e-05	27	26	0.037	basal plasma membrane	cellular_component
GO:0045494	2409.77	0.000166667	22	21	0.037	photoreceptor cell maintenance	biological_process
GO:0001540	2436.7	0.000266667	20	19	0.037	beta-amyloid binding	molecular_function
GO:0032266	2462.55	0.000266667	20	19	0.037	phosphatidylinositol-3-phosphate binding	molecular_function
GO:0032012	2585.56	0.0004375	16	15	0.037	regulation of ARF protein signal transduction	biological_process
GO:0030335	3590.58	0.000170799	121	108	0.037	positive regulation of cell migration	biological_process
GO:0005635	3651.24	9.57096e-05	101	90	0.037	nuclear envelope	cellular_component
GO:0006768	278	0.00233333	1	1	0.038	biotin metabolic process	biological_process
GO:0047708	278	0.00233333	1	1	0.038	biotinidase activity	molecular_function
GO:0035312	705	0.002	1	1	0.038	5'-3' exodeoxyribonuclease activity	molecular_function
GO:0035545	705	0.002	1	1	0.038	determination of left/right asymmetry in nervous system	biological_process
GO:0051908	705	0.002	1	1	0.038	double-stranded DNA 5'-3' exodeoxyribonuclease activity	molecular_function
GO:2000860	705	0.002	1	1	0.038	positive regulation of aldosterone secretion	biological_process
GO:0014057	955	0.00116667	2	2	0.038	positive regulation of acetylcholine secretion, neurotransmission	biological_process
GO:0000439	1337	0.000533333	5	5	0.038	core TFIIH complex	cellular_component
GO:0042609	1337	0.000533333	5	5	0.038	CD4 receptor binding	molecular_function
GO:0071253	1337	0.000533333	5	5	0.038	connexin binding	molecular_function
GO:0007019	1421.29	0.000380952	7	7	0.038	microtubule depolymerization	biological_process
GO:0008023	1496.6	0.000233333	10	10	0.038	transcription elongation factor complex	cellular_component
GO:0021591	1527.85	0.000179487	13	13	0.038	ventricular system development	biological_process
GO:0005892	1584.43	0.000166667	14	14	0.038	acetylcholine-gated channel complex	cellular_component
GO:0070830	1595.47	8.88889e-05	15	15	0.038	tight junction assembly	biological_process
GO:0001968	1624.13	6.66667e-05	15	15	0.038	fibronectin binding	molecular_function
GO:0017147	2315.89	4.93827e-05	27	26	0.038	Wnt-protein binding	molecular_function
GO:0072372	2394.65	0.000144928	23	22	0.038	primary cilium	cellular_component
GO:0055038	2673.06	3.7037e-05	36	34	0.038	recycling endosome membrane	cellular_component
GO:0021512	705	0.002	1	1	0.039	spinal cord anterior/posterior patterning	biological_process
GO:0032581	705	0.002	1	1	0.039	ER-dependent peroxisome organization	biological_process
GO:0072703	705	0.002	1	1	0.039	cellular response to methyl methanesulfonate	biological_process
GO:0004421	955	0.00116667	2	2	0.039	hydroxymethylglutaryl-CoA synthase activity	molecular_function
GO:0072079	955	0.00116667	2	2	0.039	nephron tubule formation	biological_process
GO:0008216	1032	0.00166667	1	1	0.039	spermidine metabolic process	biological_process
GO:0017045	1032	0.00166667	1	1	0.039	corticotropin-releasing hormone activity	molecular_function
GO:0060456	1032	0.00166667	1	1	0.039	positive regulation of digestive system process	biological_process
GO:1900226	1032	0.00166667	1	1	0.039	negative regulation of NLRP3 inflammasome complex assembly	biological_process
GO:0003105	1337	0.000533333	5	5	0.039	negative regulation of glomerular filtration	biological_process
GO:0060644	1508.91	0.000212121	11	11	0.039	mammary gland epithelial cell differentiation	biological_process
GO:0002087	1527.85	0.000179487	13	13	0.039	regulation of respiratory gaseous exchange by neurological system process	biological_process
GO:0004602	1535.29	0.000166667	14	14	0.039	glutathione peroxidase activity	molecular_function
GO:0015908	1554.75	0.000166667	12	12	0.039	fatty acid transport	biological_process
GO:0015095	1560.69	0.000153846	13	13	0.039	magnesium ion transmembrane transporter activity	molecular_function
GO:0071397	1560.69	0.000153846	13	13	0.039	cellular response to cholesterol	biological_process
GO:0010181	1565.79	0.000142857	14	14	0.039	FMN binding	molecular_function
GO:0015693	1565.79	0.000142857	14	14	0.039	magnesium ion transport	biological_process
GO:0030515	1565.79	0.000142857	14	14	0.039	snoRNA binding	molecular_function
GO:0032733	1632	0	17	17	0.039	positive regulation of interleukin-10 production	biological_process
GO:0042562	1632	0	17	17	0.039	hormone binding	molecular_function
GO:0045840	2338.36	9.33333e-05	25	24	0.039	positive regulation of mitosis	biological_process
GO:0005070	2423.14	0.000253968	21	20	0.039	SH3/SH2 adaptor activity	molecular_function
GO:0005100	2450.44	0.0008125	16	15	0.039	Rho GTPase activator activity	molecular_function
GO:0032587	3260.64	0.000193939	55	50	0.039	ruffle membrane	cellular_component
GO:0018009	278	0.00233333	1	1	0.04	N-terminal peptidyl-L-cysteine N-palmitoylation	biological_process
GO:0070722	278	0.00233333	1	1	0.04	Tle3-Aes complex	cellular_component
GO:0005324	705	0.002	1	1	0.04	long-chain fatty acid transporter activity	molecular_function
GO:0021539	705	0.002	1	1	0.04	subthalamus development	biological_process
GO:0021548	705	0.002	1	1	0.04	pons development	biological_process
GO:0042107	705	0.002	1	1	0.04	cytokine metabolic process	biological_process
GO:0030704	955	0.00116667	2	2	0.04	vitelline membrane formation	biological_process
GO:1901981	955	0.00116667	2	2	0.04	phosphatidylinositol phosphate binding	molecular_function
GO:2000872	955	0.00116667	2	2	0.04	positive regulation of progesterone secretion	biological_process
GO:0051938	1386.17	0.000444444	6	6	0.04	L-glutamate import	biological_process
GO:0015651	1386.67	0.000555556	6	6	0.04	quaternary ammonium group transmembrane transporter activity	molecular_function
GO:0015697	1386.67	0.000555556	6	6	0.04	quaternary ammonium group transport	biological_process
GO:0061351	1448	0.000416667	8	8	0.04	neural precursor cell proliferation	biological_process
GO:0042589	1481.56	0.000259259	9	9	0.04	zymogen granule membrane	cellular_component
GO:0033555	1496.6	0.000233333	10	10	0.04	multicellular organismal response to stress	biological_process
GO:0032588	1508.91	0.000212121	11	11	0.04	trans-Golgi network membrane	cellular_component
GO:0060068	1508.91	0.000212121	11	11	0.04	vagina development	biological_process
GO:0008509	1527.85	0.000179487	13	13	0.04	anion transmembrane transporter activity	molecular_function
GO:0042100	1560.69	0.000153846	13	13	0.04	B cell proliferation	biological_process
GO:0030889	1592.86	9.52381e-05	14	14	0.04	negative regulation of B cell proliferation	biological_process
GO:0048741	1595.47	8.88889e-05	15	15	0.04	skeletal muscle fiber development	biological_process
GO:0042462	1632	0	16	16	0.04	eye photoreceptor cell development	biological_process
GO:0048015	2314.58	0.000153846	26	25	0.04	phosphatidylinositol-mediated signaling	biological_process
GO:0009267	2315.89	4.93827e-05	27	26	0.04	cellular response to starvation	biological_process
GO:0070534	2362.75	0.000138889	24	23	0.04	protein K63-linked ubiquitination	biological_process
GO:0006865	2365.88	9.33333e-05	25	24	0.04	amino acid transport	biological_process
GO:0001892	2370.6	5.33333e-05	25	24	0.04	embryonic placenta development	biological_process
GO:0006958	2378.54	0.000111111	24	23	0.04	complement activation, classical pathway	biological_process
GO:0007032	2429.18	0.000121212	22	21	0.04	endosome organization	biological_process
GO:0007026	2507.39	0.000333333	18	17	0.04	negative regulation of microtubule depolymerization	biological_process
GO:0043588	3114.1	0.000136054	49	45	0.04	skin development	biological_process
GO:0006814	3656.01	0.000212121	99	88	0.04	sodium ion transport	biological_process
GO:0006709	278	0.00233333	1	1	0.041	progesterone catabolic process	biological_process
GO:0047006	278	0.00233333	1	1	0.041	17-alpha,20-alpha-dihydroxypregn-4-en-3-one dehydrogenase activity	molecular_function
GO:0016495	705	0.002	1	1	0.041	C-X3-C chemokine receptor activity	molecular_function
GO:0060689	705	0.002	1	1	0.041	cell differentiation involved in salivary gland development	biological_process
GO:0097116	955	0.00116667	2	2	0.041	gephyrin clustering	biological_process
GO:0097233	955	0.00116667	2	2	0.041	alveolar lamellar body membrane	cellular_component
GO:0050798	1386.17	0.000444444	6	6	0.041	activated T cell proliferation	biological_process
GO:0030877	1481.56	0.000259259	9	9	0.041	beta-catenin destruction complex	cellular_component
GO:0032924	1508.91	0.000212121	11	11	0.041	activin receptor signaling pathway	biological_process
GO:2000060	1508.91	0.000212121	11	11	0.041	positive regulation of protein ubiquitination involved in ubiquitin-dependent protein catabolic process	biological_process
GO:0043277	1535.29	0.000166667	14	14	0.041	apoptotic cell clearance	biological_process
GO:0071236	1547.73	0.000181818	11	11	0.041	cellular response to antibiotic	biological_process
GO:0030212	1592.86	9.52381e-05	14	14	0.041	hyaluronan metabolic process	biological_process
GO:0021527	1623.57	7.14286e-05	14	14	0.041	spinal cord association neuron differentiation	biological_process
GO:0032314	1632	0	16	16	0.041	regulation of Rac GTPase activity	biological_process
GO:0030316	2355.44	8e-05	25	24	0.041	osteoclast differentiation	biological_process
GO:0001662	2363.27	0	26	25	0.041	behavioral fear response	biological_process
GO:0002287	705	0.002	1	1	0.042	alpha-beta T cell activation involved in immune response	biological_process
GO:0002432	705	0.002	1	1	0.042	granuloma formation	biological_process
GO:0002476	705	0.002	1	1	0.042	antigen processing and presentation of endogenous peptide antigen via MHC class Ib	biological_process
GO:0002477	705	0.002	1	1	0.042	antigen processing and presentation of exogenous peptide antigen via MHC class Ib	biological_process
GO:0016074	705	0.002	1	1	0.042	snoRNA metabolic process	biological_process
GO:0017174	705	0.002	1	1	0.042	glycine N-methyltransferase activity	molecular_function
GO:0032398	705	0.002	1	1	0.042	MHC class Ib protein complex	cellular_component
GO:0034971	705	0.002	1	1	0.042	histone H3-R17 methylation	biological_process
GO:0035642	705	0.002	1	1	0.042	histone methyltransferase activity (H3-R17 specific)	molecular_function
GO:0071072	705	0.002	1	1	0.042	negative regulation of phospholipid biosynthetic process	biological_process
GO:0071862	705	0.002	1	1	0.042	protein phosphatase type 1 activator activity	molecular_function
GO:0030618	955	0.00116667	2	2	0.042	transforming growth factor beta receptor, pathway-specific cytoplasmic mediator activity	molecular_function
GO:0031436	955	0.00116667	2	2	0.042	BRCA1-BARD1 complex	cellular_component
GO:0031547	955	0.00116667	2	2	0.042	brain-derived neurotrophic factor receptor signaling pathway	biological_process
GO:0060623	955	0.00116667	2	2	0.042	regulation of chromosome condensation	biological_process
GO:0003011	1032	0.00166667	1	1	0.042	involuntary skeletal muscle contraction	biological_process
GO:0004415	1447.62	0.000333333	8	8	0.042	hyalurononglucosaminidase activity	molecular_function
GO:0031227	1447.62	0.000416667	8	8	0.042	intrinsic to endoplasmic reticulum membrane	cellular_component
GO:0006855	1496.6	0.000233333	10	10	0.042	drug transmembrane transport	biological_process
GO:0009100	1508.91	0.000212121	11	11	0.042	glycoprotein metabolic process	biological_process
GO:0005657	1589.14	0.000119048	14	14	0.042	replication fork	cellular_component
GO:0045060	1622.17	8.33333e-05	12	12	0.042	negative thymic T cell selection	biological_process
GO:0035064	2885.11	8.33333e-05	44	41	0.042	methylated histone residue binding	molecular_function
GO:0030677	705	0.002	1	1	0.043	ribonuclease P complex	cellular_component
GO:0003012	955	0.00116667	2	2	0.043	muscle system process	biological_process
GO:0016534	955	0.00116667	2	2	0.043	cyclin-dependent protein kinase 5 activator activity	molecular_function
GO:0019204	955	0.00116667	2	2	0.043	nucleotide phosphatase activity	molecular_function
GO:0021722	955	0.00116667	2	2	0.043	superior olivary nucleus maturation	biological_process
GO:0071674	955	0.00116667	2	2	0.043	mononuclear cell migration	biological_process
GO:0000942	1180.67	0.000777778	3	3	0.043	condensed nuclear chromosome outer kinetochore	cellular_component
GO:0034625	1180.67	0.000777778	3	3	0.043	fatty acid elongation, monounsaturated fatty acid	biological_process
GO:0060373	1386.17	0.000444444	6	6	0.043	regulation of ventricular cardiac muscle cell membrane depolarization	biological_process
GO:0005000	1421.29	0.00047619	7	7	0.043	vasopressin receptor activity	molecular_function
GO:0002161	1468.11	0.000296296	9	9	0.043	aminoacyl-tRNA editing activity	molecular_function
GO:0048009	1519.17	0.000194444	12	12	0.043	insulin-like growth factor receptor signaling pathway	biological_process
GO:0043517	1522.4	0.000266667	10	10	0.043	positive regulation of DNA damage response, signal transduction by p53 class mediator	biological_process
GO:0001508	1624.13	6.66667e-05	15	15	0.043	regulation of action potential	biological_process
GO:0007163	1632	0	17	17	0.043	establishment or maintenance of cell polarity	biological_process
GO:0042327	2336.19	0	27	26	0.043	positive regulation of phosphorylation	biological_process
GO:0005328	2435.43	0.000269841	21	20	0.043	neurotransmitter:sodium symporter activity	molecular_function
GO:0042246	2466.82	0.000529412	17	16	0.043	tissue regeneration	biological_process
GO:0050699	2472.9	0.000111111	21	20	0.043	WW domain binding	molecular_function
GO:0016998	2568.53	0.000392157	17	16	0.043	cell wall macromolecule catabolic process	biological_process
GO:0042612	3132.49	0.000295238	35	32	0.043	MHC class I protein complex	cellular_component
GO:0060271	3134.08	0.000102041	49	45	0.043	cilium morphogenesis	biological_process
GO:0008049	705	0.002	1	1	0.044	male courtship behavior	biological_process
GO:0016300	705	0.002	1	1	0.044	tRNA (uracil) methyltransferase activity	molecular_function
GO:0031323	705	0.002	1	1	0.044	regulation of cellular metabolic process	biological_process
GO:0007597	955	0.00116667	2	2	0.044	blood coagulation, intrinsic pathway	biological_process
GO:0034315	1084	0.00133333	1	1	0.044	regulation of Arp2/3 complex-mediated actin nucleation	biological_process
GO:0010881	1386.17	0.000444444	6	6	0.044	regulation of cardiac muscle contraction by regulation of the release of sequestered calcium ion	biological_process
GO:0006111	1421.29	0.00047619	7	7	0.044	regulation of gluconeogenesis	biological_process
GO:0005861	1447.62	0.000333333	8	8	0.044	troponin complex	cellular_component
GO:0042043	1508.91	0.000212121	11	11	0.044	neurexin family protein binding	molecular_function
GO:0022891	1519.17	0.000194444	12	12	0.044	substrate-specific transmembrane transporter activity	molecular_function
GO:0031396	1519.17	0.000194444	12	12	0.044	regulation of protein ubiquitination	biological_process
GO:0042744	1527.85	0.000179487	13	13	0.044	hydrogen peroxide catabolic process	biological_process
GO:0043229	1554.75	0.000166667	12	12	0.044	intracellular organelle	cellular_component
GO:0006833	1592.86	9.52381e-05	14	14	0.044	water transport	biological_process
GO:0030048	1592.86	9.52381e-05	14	14	0.044	actin filament-based movement	biological_process
GO:0090201	1624.13	6.66667e-05	15	15	0.044	negative regulation of release of cytochrome c from mitochondria	biological_process
GO:0031201	2348.68	0.000106667	25	24	0.044	SNARE complex	cellular_component
GO:0043392	2378.04	0.000173913	23	22	0.044	negative regulation of DNA binding	biological_process
GO:0060291	2444.33	0.000190476	21	20	0.044	long-term synaptic potentiation	biological_process
GO:0004715	2911.44	9.30233e-05	43	40	0.044	non-membrane spanning protein tyrosine kinase activity	molecular_function
GO:0005608	955	0.00116667	2	2	0.045	laminin-3 complex	cellular_component
GO:0043148	955	0.00116667	2	2	0.045	mitotic spindle stabilization	biological_process
GO:0060020	1180.67	0.000777778	3	3	0.045	Bergmann glial cell differentiation	biological_process
GO:0032230	1481.56	0.000259259	9	9	0.045	positive regulation of synaptic transmission, GABAergic	biological_process
GO:0010952	1508.91	0.000212121	11	11	0.045	positive regulation of peptidase activity	biological_process
GO:0040037	1508.91	0.000212121	11	11	0.045	negative regulation of fibroblast growth factor receptor signaling pathway	biological_process
GO:0042698	1508.91	0.000212121	11	11	0.045	ovulation cycle	biological_process
GO:0048599	1519.17	0.000194444	12	12	0.045	oocyte development	biological_process
GO:0043046	1560.69	0.000153846	13	13	0.045	DNA methylation involved in gamete generation	biological_process
GO:2000811	1570.2	0.000133333	15	15	0.045	negative regulation of anoikis	biological_process
GO:0060347	1592.86	9.52381e-05	14	14	0.045	heart trabecula formation	biological_process
GO:0001894	1624.62	6.25e-05	16	16	0.045	tissue homeostasis	biological_process
GO:0042310	1632	0	17	17	0.045	vasoconstriction	biological_process
GO:0046697	1632	0	17	17	0.045	decidualization	biological_process
GO:0060037	1632	0	16	16	0.045	pharyngeal system development	biological_process
GO:0044267	2370.7	0.000202899	23	22	0.045	cellular protein metabolic process	biological_process
GO:0007249	2446.81	0.000174603	21	20	0.045	I-kappaB kinase/NF-kappaB signaling	biological_process
GO:0050796	2919.08	0.000333333	26	24	0.045	regulation of insulin secretion	biological_process
GO:0008544	3219.36	0.000109195	58	53	0.045	epidermis development	biological_process
GO:0055037	3369.37	0.00015873	63	57	0.045	recycling endosome	cellular_component
GO:0004530	705	0.002	1	1	0.046	deoxyribonuclease I activity	molecular_function
GO:0003272	955	0.00116667	2	2	0.046	endocardial cushion formation	biological_process
GO:0004043	955	0.00116667	2	2	0.046	L-aminoadipate-semialdehyde dehydrogenase activity	molecular_function
GO:0007258	1180.67	0.000777778	3	3	0.046	JUN phosphorylation	biological_process
GO:0043295	1462.75	0.000291667	8	8	0.046	glutathione binding	molecular_function
GO:0031115	1468.11	0.000296296	9	9	0.046	negative regulation of microtubule polymerization	biological_process
GO:0051044	1547.73	0.000181818	11	11	0.046	positive regulation of membrane protein ectodomain proteolysis	biological_process
GO:0008484	1632	0	16	16	0.046	sulfuric ester hydrolase activity	molecular_function
GO:0009755	1632	0	17	17	0.046	hormone-mediated signaling pathway	biological_process
GO:0035924	1632	0	18	18	0.046	cellular response to vascular endothelial growth factor stimulus	biological_process
GO:0016525	3284.4	0.000145455	55	50	0.046	negative regulation of angiogenesis	biological_process
GO:0070615	705	0.002	1	1	0.047	nucleosome-dependent ATPase activity	molecular_function
GO:0043490	955	0.00116667	2	2	0.047	malate-aspartate shuttle	biological_process
GO:0060437	955	0.00116667	2	2	0.047	lung growth	biological_process
GO:2000078	955	0.00116667	2	2	0.047	positive regulation of type B pancreatic cell development	biological_process
GO:0002739	1032	0.00166667	1	1	0.047	regulation of cytokine secretion involved in immune response	biological_process
GO:0008387	1032	0.00166667	1	1	0.047	steroid 7-alpha-hydroxylase activity	molecular_function
GO:0033782	1032	0.00166667	1	1	0.047	24-hydroxycholesterol 7alpha-hydroxylase activity	molecular_function
GO:0002576	1180.67	0.000777778	3	3	0.047	platelet degranulation	biological_process
GO:0014827	1180.67	0.000777778	3	3	0.047	intestine smooth muscle contraction	biological_process
GO:0097105	1406.33	0.000388889	6	6	0.047	presynaptic membrane assembly	biological_process
GO:0000375	1481.56	0.000259259	9	9	0.047	RNA splicing, via transesterification reactions	biological_process
GO:0006910	1481.56	0.000259259	9	9	0.047	phagocytosis, recognition	biological_process
GO:0014075	1496.6	0.000233333	10	10	0.047	response to amine	biological_process
GO:0005159	1508.91	0.000212121	11	11	0.047	insulin-like growth factor receptor binding	molecular_function
GO:0071564	1522.4	0.000266667	10	10	0.047	npBAF complex	cellular_component
GO:0016045	1532.36	0.000242424	11	11	0.047	detection of bacterium	biological_process
GO:0048255	1547.73	0.000181818	11	11	0.047	mRNA stabilization	biological_process
GO:0002237	1554.75	0.000166667	12	12	0.047	response to molecule of bacterial origin	biological_process
GO:0032026	1554.75	0.000166667	12	12	0.047	response to magnesium ion	biological_process
GO:0004707	1586.33	0.000111111	12	12	0.047	MAP kinase activity	molecular_function
GO:0021702	1589.85	0.000102564	13	13	0.047	cerebellar Purkinje cell differentiation	biological_process
GO:0017080	1632	0	16	16	0.047	sodium channel regulator activity	molecular_function
GO:0050790	1632	0	18	18	0.047	regulation of catalytic activity	biological_process
GO:0050870	1632	0	16	16	0.047	positive regulation of T cell activation	biological_process
GO:0014003	2385.58	8.33333e-05	24	23	0.047	oligodendrocyte development	biological_process
GO:0004020	955	0.00116667	2	2	0.048	adenylylsulfate kinase activity	molecular_function
GO:0004781	955	0.00116667	2	2	0.048	sulfate adenylyltransferase (ATP) activity	molecular_function
GO:0010641	955	0.00116667	2	2	0.048	positive regulation of platelet-derived growth factor receptor signaling pathway	biological_process
GO:0016048	955	0.00116667	2	2	0.048	detection of temperature stimulus	biological_process
GO:0042835	955	0.00116667	2	2	0.048	BRE binding	molecular_function
GO:2000144	1032	0.00166667	1	1	0.048	positive regulation of DNA-dependent transcription, initiation	biological_process
GO:0016540	1421.29	0.000380952	7	7	0.048	protein autoprocessing	biological_process
GO:0015893	1462.75	0.000291667	8	8	0.048	drug transport	biological_process
GO:0044262	1481.56	0.000259259	9	9	0.048	cellular carbohydrate metabolic process	biological_process
GO:0033993	1508.91	0.000212121	11	11	0.048	response to lipid	biological_process
GO:0048846	1554.75	0.000166667	12	12	0.048	axon extension involved in axon guidance	biological_process
GO:0015012	1565.79	0.000142857	14	14	0.048	heparan sulfate proteoglycan biosynthetic process	biological_process
GO:0060071	1589.85	0.000102564	13	13	0.048	Wnt signaling pathway, planar cell polarity pathway	biological_process
GO:0016079	1592.86	9.52381e-05	14	14	0.048	synaptic vesicle exocytosis	biological_process
GO:0002526	1632	0	15	15	0.048	acute inflammatory response	biological_process
GO:0030279	1632	0	16	16	0.048	negative regulation of ossification	biological_process
GO:0030057	2446.81	0.000174603	21	20	0.048	desmosome	cellular_component
GO:0043014	2446.81	0.000174603	21	20	0.048	alpha-tubulin binding	molecular_function
GO:0001673	2473.05	0.000283333	20	19	0.048	male germ cell nucleus	cellular_component
GO:0005763	2549.83	0.000277778	18	17	0.048	mitochondrial small ribosomal subunit	cellular_component
GO:0006446	2802.23	0.000177778	30	28	0.048	regulation of translational initiation	biological_process
GO:0030729	705	0.002	1	1	0.049	acetoacetate-CoA ligase activity	molecular_function
GO:0004368	955	0.00116667	2	2	0.049	glycerol-3-phosphate dehydrogenase activity	molecular_function
GO:0007352	955	0.00116667	2	2	0.049	zygotic specification of dorsal/ventral axis	biological_process
GO:0016035	955	0.00116667	2	2	0.049	zeta DNA polymerase complex	cellular_component
GO:0016878	955	0.00116667	2	2	0.049	acid-thiol ligase activity	molecular_function
GO:0048382	955	0.00116667	2	2	0.049	mesendoderm development	biological_process
GO:0060621	955	0.00116667	2	2	0.049	negative regulation of cholesterol import	biological_process
GO:0070009	955	0.00116667	2	2	0.049	serine-type aminopeptidase activity	molecular_function
GO:2000366	955	0.00116667	2	2	0.049	positive regulation of STAT protein import into nucleus	biological_process
GO:0046041	1084	0.00133333	1	1	0.049	ITP metabolic process	biological_process
GO:0046051	1084	0.00133333	1	1	0.049	UTP metabolic process	biological_process
GO:0006900	1180.67	0.000777778	3	3	0.049	membrane budding	biological_process
GO:0009374	1180.67	0.000777778	3	3	0.049	biotin binding	molecular_function
GO:0045103	1180.67	0.000777778	3	3	0.049	intermediate filament-based process	biological_process
GO:0060561	1438.57	0.000333333	7	7	0.049	apoptotic process involved in morphogenesis	biological_process
GO:0070723	1438.57	0.000333333	7	7	0.049	response to cholesterol	biological_process
GO:0015267	1468.11	0.000296296	9	9	0.049	channel activity	molecular_function
GO:0008242	1481.56	0.000259259	9	9	0.049	omega peptidase activity	molecular_function
GO:0060039	1496.6	0.000233333	10	10	0.049	pericardium development	biological_process
GO:0031432	1547.73	0.000181818	11	11	0.049	titin binding	molecular_function
GO:0006612	1554.75	0.000166667	12	12	0.049	protein targeting to membrane	biological_process
GO:0018345	1554.75	0.000166667	12	12	0.049	protein palmitoylation	biological_process
GO:1901215	1554.75	0.000166667	12	12	0.049	negative regulation of neuron death	biological_process
GO:0046873	1623.57	7.14286e-05	14	14	0.049	metal ion transmembrane transporter activity	molecular_function
GO:0002244	1632	0	16	16	0.049	hematopoietic progenitor cell differentiation	biological_process
GO:0042573	1632	0	15	15	0.049	retinoic acid metabolic process	biological_process
GO:0046849	1632	0	16	16	0.049	bone remodeling	biological_process
GO:0051393	1632	0	16	16	0.049	alpha-actinin binding	molecular_function
GO:0009314	2355.44	8e-05	25	24	0.049	response to radiation	biological_process
GO:0016575	2434.68	0.000106061	22	21	0.049	histone deacetylation	biological_process
GO:0015991	2739.7	0.00010101	33	31	0.049	ATP hydrolysis coupled proton transport	biological_process
GO:0006914	3457.09	0.000166667	70	63	0.049	autophagy	biological_process
GO:0045113	705	0.002	1	1	0.05	regulation of integrin biosynthetic process	biological_process
GO:0001156	955	0.00116667	2	2	0.05	TFIIIC-class transcription factor binding	molecular_function
GO:0035494	955	0.00116667	2	2	0.05	SNARE complex disassembly	biological_process
GO:0046070	955	0.00116667	2	2	0.05	dGTP metabolic process	biological_process
GO:0015079	1084	0.00133333	1	1	0.05	potassium ion transmembrane transporter activity	molecular_function
GO:0030184	1084	0.00133333	1	1	0.05	nitric oxide transmembrane transporter activity	molecular_function
GO:0035377	1084	0.00133333	1	1	0.05	transepithelial water transport	biological_process
GO:0035378	1084	0.00133333	1	1	0.05	carbon dioxide transmembrane transport	biological_process
GO:0035379	1084	0.00133333	1	1	0.05	carbon dioxide transmembrane transporter activity	molecular_function
GO:0071241	1084	0.00133333	1	1	0.05	cellular response to inorganic substance	biological_process
GO:0072220	1084	0.00133333	1	1	0.05	metanephric descending thin limb development	biological_process
GO:0072230	1084	0.00133333	1	1	0.05	metanephric proximal straight tubule development	biological_process
GO:0072232	1084	0.00133333	1	1	0.05	metanephric proximal convoluted tubule segment 2 development	biological_process
GO:0085018	1084	0.00133333	1	1	0.05	maintenance of symbiont-containing vacuole by host	biological_process
GO:0009798	1180.67	0.000777778	3	3	0.05	axis specification	biological_process
GO:0030663	1180.67	0.000777778	3	3	0.05	COPI-coated vesicle membrane	cellular_component
GO:0051383	1180.67	0.000777778	3	3	0.05	kinetochore organization	biological_process
GO:0030195	1406.33	0.000388889	6	6	0.05	negative regulation of blood coagulation	biological_process
GO:0033700	1496.6	0.000233333	10	10	0.05	phospholipid efflux	biological_process
GO:0022011	1508.91	0.000212121	11	11	0.05	myelination in peripheral nervous system	biological_process
GO:0005452	1519.17	0.000194444	12	12	0.05	inorganic anion exchanger activity	molecular_function
GO:0006744	1565.4	0.000233333	10	10	0.05	ubiquinone biosynthetic process	biological_process
GO:0031641	1572	0.000166667	10	10	0.05	regulation of myelination	biological_process
GO:0046961	1615.14	0.000142857	14	14	0.05	proton-transporting ATPase activity, rotational mechanism	molecular_function
GO:0009116	1632	0	16	16	0.05	nucleoside metabolic process	biological_process
GO:0043292	1632	0	16	16	0.05	contractile fiber	cellular_component
GO:0045184	1632	0	16	16	0.05	establishment of protein localization	biological_process
GO:0002026	2512.63	0.00022807	19	18	0.05	regulation of the force of heart contraction	biological_process
GO:0001786	2558.88	0.000352941	17	16	0.05	phosphatidylserine binding	molecular_function
GO:0070330	2707.03	7.84314e-05	34	32	0.05	aromatase activity	molecular_function
GO:0010897	955	0.00116667	2	2	0.051	negative regulation of triglyceride catabolic process	biological_process
GO:0021551	955	0.00116667	2	2	0.051	central nervous system morphogenesis	biological_process
GO:0004778	1084	0.00133333	1	1	0.051	succinyl-CoA hydrolase activity	molecular_function
GO:0031752	1180.67	0.000777778	3	3	0.051	D5 dopamine receptor binding	molecular_function
GO:2000670	1180.67	0.000777778	3	3	0.051	positive regulation of dendritic cell apoptotic process	biological_process
GO:0001652	1386.17	0.000555556	6	6	0.051	granular component	cellular_component
GO:0061299	1438.57	0.000333333	7	7	0.051	retina vasculature morphogenesis in camera-type eye	biological_process
GO:0015238	1481.56	0.000259259	9	9	0.051	drug transmembrane transporter activity	molecular_function
GO:0031669	1481.56	0.000259259	9	9	0.051	cellular response to nutrient levels	biological_process
GO:0045717	1481.56	0.000259259	9	9	0.051	negative regulation of fatty acid biosynthetic process	biological_process
GO:0010592	1495	0.000333333	8	8	0.051	positive regulation of lamellipodium assembly	biological_process
GO:0001893	1496.6	0.000233333	10	10	0.051	maternal placenta development	biological_process
GO:0043560	1508.91	0.000212121	11	11	0.051	insulin receptor substrate binding	molecular_function
GO:0001709	1547.69	0.000205128	13	13	0.051	cell fate determination	biological_process
GO:0008188	1547.73	0.000181818	11	11	0.051	neuropeptide receptor activity	molecular_function
GO:0043403	1547.73	0.000181818	11	11	0.051	skeletal muscle tissue regeneration	biological_process
GO:0090280	1572	0.000166667	10	10	0.051	positive regulation of calcium ion import	biological_process
GO:0006471	1632	0	15	15	0.051	protein ADP-ribosylation	biological_process
GO:0010575	1632	0	16	16	0.051	positive regulation vascular endothelial growth factor production	biological_process
GO:0043325	1632	0	15	15	0.051	phosphatidylinositol-3,4-bisphosphate binding	molecular_function
GO:0060326	2399.78	0.000101449	23	22	0.051	cell chemotaxis	biological_process
GO:0060135	2418.35	8.69565e-05	23	22	0.051	maternal process involved in female pregnancy	biological_process
GO:0060612	2418.35	8.69565e-05	23	22	0.051	adipose tissue development	biological_process
GO:0046658	2423.82	0.00019697	22	21	0.051	anchored to plasma membrane	cellular_component
GO:0030819	3003.85	0.000116667	40	37	0.051	positive regulation of cAMP biosynthetic process	biological_process
GO:0006006	3442.54	0.00010929	61	55	0.051	glucose metabolic process	biological_process
GO:0021747	955	0.00116667	2	2	0.052	cochlear nucleus development	biological_process
GO:0032814	955	0.00116667	2	2	0.052	regulation of natural killer cell activation	biological_process
GO:0002159	1180.67	0.000777778	3	3	0.052	desmosome assembly	biological_process
GO:0031394	1293.5	0.000583333	4	4	0.052	positive regulation of prostaglandin biosynthetic process	biological_process
GO:0071141	1293.5	0.000583333	4	4	0.052	SMAD protein complex	cellular_component
[truncated: 11,598 more rows]

## Sheet: genes
	Score	Rank	external_gene_name	description
ENSMUSG00000042371	0.00566667	1	Slc5a10	solute carrier family 5 (sodium/glucose cotransporter), member 10 [Source:MGI Symbol;Acc:MGI:1926089]
ENSMUSG00000006378	0.00533333	2	Gcat	glycine C-acetyltransferase (2-amino-3-ketobutyrate-coenzyme A ligase) [Source:MGI Symbol;Acc:MGI:1349389]
ENSMUSG00000027282	0.00533333	2	Mtch2	mitochondrial carrier homolog 2 (C. elegans) [Source:MGI Symbol;Acc:MGI:1929260]
ENSMUSG00000051940	0.00533333	2	5031410I06Rik	RIKEN cDNA 5031410I06 gene [Source:MGI Symbol;Acc:MGI:3036277]
ENSMUSG00000070419	0.00533333	2	Cyp3a57	cytochrome P450, family 3, subfamily a, polypeptide 57 [Source:MGI Symbol;Acc:MGI:3646373]
ENSMUSG00000001247	0.005	6	Lsr	lipolysis stimulated lipoprotein receptor [Source:MGI Symbol;Acc:MGI:1927471]
ENSMUSG00000008730	0.005	6	Hipk1	homeodomain interacting protein kinase 1 [Source:MGI Symbol;Acc:MGI:1314873]
ENSMUSG00000020486	0.005	6	Sept4	septin 4 [Source:MGI Symbol;Acc:MGI:1270156]
ENSMUSG00000021852	0.005	6	Slc35f4	solute carrier family 35, member F4 [Source:MGI Symbol;Acc:MGI:1922538]
ENSMUSG00000022769	0.005	6	Sdf2l1	stromal cell-derived factor 2-like 1 [Source:MGI Symbol;Acc:MGI:2149842]
ENSMUSG00000027589	0.005	6	Pcmtd2	protein-L-isoaspartate (D-aspartate) O-methyltransferase domain containing 2 [Source:MGI Symbol;Acc:MGI:1923927]
ENSMUSG00000033931	0.005	6	Rbm34	RNA binding motif protein 34 [Source:MGI Symbol;Acc:MGI:1098653]
ENSMUSG00000034785	0.005	6	Dio1	deiodinase, iodothyronine, type I [Source:MGI Symbol;Acc:MGI:94896]
ENSMUSG00000039155	0.005	6	Cdh26	cadherin-like 26 [Source:MGI Symbol;Acc:MGI:2685856]
ENSMUSG00000065176	0.005	6	Rnu12	RNA U12, small nuclear [Source:MGI Symbol;Acc:MGI:1336893]
ENSMUSG00000100000	0.005	6	NA	NA
ENSMUST00000080234	0.005	6	NA	NA
ENSMUSG00000020684	0.00466667	18	Rasl10b	RAS-like, family 10, member B [Source:MGI Symbol;Acc:MGI:2685575]
ENSMUSG00000031523	0.00466667	18	Dlc1	deleted in liver cancer 1 [Source:MGI Symbol;Acc:MGI:1354949]
ENSMUSG00000048806	0.00466667	18	Ifnb1	interferon beta 1, fibroblast [Source:MGI Symbol;Acc:MGI:107657]
ENSMUSG00000108043	0.00466667	18	NA	NA
ENSMUST00000100186	0.00466667	18	NA	NA
ENSMUSG00000021403	0.00466667	23	Serpinb9b	serine (or cysteine) peptidase inhibitor, clade B, member 9b [Source:MGI Symbol;Acc:MGI:894668]
ENSMUSG00000023186	0.00466667	23	Vwa5a	von Willebrand factor A domain containing 5A [Source:MGI Symbol;Acc:MGI:1915026]
ENSMUSG00000025257	0.00466667	23	Ribc1	RIB43A domain with coiled-coils 1 [Source:MGI Symbol;Acc:MGI:1913861]
ENSMUSG00000030059	0.00466667	23	Tmf1	TATA element modulatory factor 1 [Source:MGI Symbol;Acc:MGI:2684999]
ENSMUSG00000036411	0.00466667	23	9530077C05Rik	RIKEN cDNA 9530077C05 gene [Source:MGI Symbol;Acc:MGI:1915533]
ENSMUSG00000044098	0.00466667	23	Rsbn1	rosbin, round spermatid basic protein 1 [Source:MGI Symbol;Acc:MGI:2444993]
ENSMUSG00000049470	0.00466667	23	Aff4	AF4/FMR2 family, member 4 [Source:MGI Symbol;Acc:MGI:2136171]
ENSMUSG00000020812	0.00433333	30	1810032O08Rik	RIKEN cDNA 1810032O08 gene [Source:MGI Symbol;Acc:MGI:1913543]
ENSMUSG00000022496	0.00433333	30	Tnfrsf17	tumor necrosis factor receptor superfamily, member 17 [Source:MGI Symbol;Acc:MGI:1343050]
ENSMUSG00000022519	0.00433333	30	Srl	sarcalumenin [Source:MGI Symbol;Acc:MGI:2146620]
ENSMUSG00000032584	0.00433333	30	Mst1r	macrophage stimulating 1 receptor (c-met-related tyrosine kinase) [Source:MGI Symbol;Acc:MGI:99614]
ENSMUSG00000038116	0.00433333	30	Phf20	PHD finger protein 20 [Source:MGI Symbol;Acc:MGI:2444148]
ENSMUSG00000046845	0.00433333	30	Il1f10	interleukin 1 family, member 10 [Source:MGI Symbol;Acc:MGI:2652548]
ENSMUSG00000068122	0.00433333	30	Agtr2	angiotensin II receptor, type 2 [Source:MGI Symbol;Acc:MGI:87966]
ENSMUST00000070382	0.00433333	30	NA	NA
ENSMUSG00000004952	0.00433333	38	Rasa4	RAS p21 protein activator 4 [Source:MGI Symbol;Acc:MGI:1858600]
ENSMUSG00000024960	0.00433333	38	Plcb3	phospholipase C, beta 3 [Source:MGI Symbol;Acc:MGI:104778]
ENSMUSG00000029649	0.004	40	Pomp	proteasome maturation protein [Source:MGI Symbol;Acc:MGI:1913787]
ENSMUSG00000034171	0.004	40	Faah	fatty acid amide hydrolase [Source:MGI Symbol;Acc:MGI:109609]
ENSMUSG00000043050	0.004	40	Tnp2	transition protein 2 [Source:MGI Symbol;Acc:MGI:98785]
ENSMUSG00000055866	0.004	40	Per2	period circadian clock 2 [Source:MGI Symbol;Acc:MGI:1195265]
ENSMUSG00000075166	0.004	40	Olfr1104	olfactory receptor 1104 [Source:MGI Symbol;Acc:MGI:3030938]
ENSMUSG00000096197	0.004	40	4930555G01Rik	RIKEN cDNA 4930555G01 gene [Source:MGI Symbol;Acc:MGI:1922055]
ENSMUST00000082357	0.004	40	NA	NA
ENSMUST00000140989	0.004	40	NA	NA
ENSMUSG00000021144	0.00366667	48	Mta1	metastasis associated 1 [Source:MGI Symbol;Acc:MGI:2150037]
ENSMUSG00000023505	0.00366667	48	Cdca3	cell division cycle associated 3 [Source:MGI Symbol;Acc:MGI:1315198]
ENSMUSG00000027411	0.00366667	48	Vps16	vacuolar protein sorting 16 (yeast) [Source:MGI Symbol;Acc:MGI:2136772]
ENSMUSG00000032314	0.00366667	48	Etfa	electron transferring flavoprotein, alpha polypeptide [Source:MGI Symbol;Acc:MGI:106092]
ENSMUSG00000038252	0.00366667	48	Ncapd2	non-SMC condensin I complex, subunit D2 [Source:MGI Symbol;Acc:MGI:1915548]
ENSMUSG00000050567	0.00366667	48	Maml1	mastermind like 1 (Drosophila) [Source:MGI Symbol;Acc:MGI:1890504]
ENSMUSG00000071749	0.00366667	48	4933412E24Rik	RIKEN cDNA 4933412E24 gene [Source:MGI Symbol;Acc:MGI:1918338]
ENSMUSG00000074785	0.00366667	48	Plxnc1	plexin C1 [Source:MGI Symbol;Acc:MGI:1890127]
ENSMUST00000101508	0.00366667	48	NA	NA
ENSMUSG00000073402	0.00366667	57	Gm8909	predicted gene 8909 [Source:MGI Symbol;Acc:MGI:3704134]
ENSMUST00000133808	0.00366667	57	NA	NA
ENSMUSG00000023977	0.00333333	59	Ubr2	ubiquitin protein ligase E3 component n-recognin 2 [Source:MGI Symbol;Acc:MGI:1861099]
ENSMUSG00000017715	0.00333333	60	Pgs1	phosphatidylglycerophosphate synthase 1 [Source:MGI Symbol;Acc:MGI:1921701]
ENSMUSG00000026064	0.00333333	60	Ptp4a1	protein tyrosine phosphatase 4a1 [Source:MGI Symbol;Acc:MGI:1277096]
ENSMUSG00000027188	0.00333333	60	Pamr1	peptidase domain containing associated with muscle regeneration 1 [Source:MGI Symbol;Acc:MGI:2445082]
ENSMUSG00000032562	0.00333333	60	Gnai2	guanine nucleotide binding protein (G protein), alpha inhibiting 2 [Source:MGI Symbol;Acc:MGI:95772]
ENSMUSG00000045148	0.00333333	60	Olfr1255	olfactory receptor 1255 [Source:MGI Symbol;Acc:MGI:3031089]
ENSMUSG00000104986	0.00333333	60	NA	NA
ENSMUST00000103471	0.00333333	60	NA	NA
ENSMUSG00000000538	0.003	67	Tom1l2	target of myb1-like 2 (chicken) [Source:MGI Symbol;Acc:MGI:2443306]
ENSMUSG00000003559	0.003	67	As3mt	arsenic (+3 oxidation state) methyltransferase [Source:MGI Symbol;Acc:MGI:1929882]
ENSMUSG00000005949	0.003	67	Ctns	cystinosis, nephropathic [Source:MGI Symbol;Acc:MGI:1932872]
ENSMUSG00000006021	0.003	67	Kptn	kaptin [Source:MGI Symbol;Acc:MGI:1890380]
ENSMUSG00000006270	0.003	67	Vax1	ventral anterior homeobox containing gene 1 [Source:MGI Symbol;Acc:MGI:1277163]
ENSMUSG00000007646	0.003	67	Rad51c	RAD51 homolog C [Source:MGI Symbol;Acc:MGI:2150020]
ENSMUSG00000012187	0.003	67	Mogat1	monoacylglycerol O-acyltransferase 1 [Source:MGI Symbol;Acc:MGI:1915643]
ENSMUSG00000015542	0.003	67	Nat9	N-acetyltransferase 9 (GCN5-related, putative) [Source:MGI Symbol;Acc:MGI:1913426]
ENSMUSG00000016262	0.003	67	Sertad4	SERTA domain containing 4 [Source:MGI Symbol;Acc:MGI:2443496]
ENSMUSG00000017007	0.003	67	Rbpjl	recombination signal binding protein for immunoglobulin kappa J region-like [Source:MGI Symbol;Acc:MGI:1196616]
ENSMUSG00000018589	0.003	67	Glra2	glycine receptor, alpha 2 subunit [Source:MGI Symbol;Acc:MGI:95748]
ENSMUSG00000018661	0.003	67	Cog1	component of oligomeric golgi complex 1 [Source:MGI Symbol;Acc:MGI:1333873]
ENSMUSG00000020064	0.003	67	Herc4	hect domain and RLD 4 [Source:MGI Symbol;Acc:MGI:1914595]
ENSMUSG00000020163	0.003	67	Uqcr11	ubiquinol-cytochrome c reductase, complex III subunit XI [Source:MGI Symbol;Acc:MGI:1913844]
ENSMUSG00000021079	0.003	67	Timm9	translocase of inner mitochondrial membrane 9 [Source:MGI Symbol;Acc:MGI:1353436]
ENSMUSG00000022142	0.003	67	Nup155	nucleoporin 155 [Source:MGI Symbol;Acc:MGI:2181182]
ENSMUSG00000022285	0.003	67	Ywhaz	tyrosine 3-monooxygenase/tryptophan 5-monooxygenase activation protein, zeta polypeptide [Source:MGI Symbol;Acc:MGI:109484]
ENSMUSG00000022322	0.003	67	Shcbp1	Shc SH2-domain binding protein 1 [Source:MGI Symbol;Acc:MGI:1338802]
ENSMUSG00000022336	0.003	67	Eif3e	eukaryotic translation initiation factor 3, subunit E [Source:MGI Symbol;Acc:MGI:99257]
ENSMUSG00000022738	0.003	67	Gsc2	goosecoid homebox 2 [Source:MGI Symbol;Acc:MGI:892006]
ENSMUSG00000023967	0.003	67	Mrps18a	mitochondrial ribosomal protein S18A [Source:MGI Symbol;Acc:MGI:1915815]
ENSMUSG00000024754	0.003	67	Tmem2	transmembrane protein 2 [Source:MGI Symbol;Acc:MGI:1890373]
ENSMUSG00000025044	0.003	67	Msr1	macrophage scavenger receptor 1 [Source:MGI Symbol;Acc:MGI:98257]
ENSMUSG00000025357	0.003	67	Dgka	diacylglycerol kinase, alpha [Source:MGI Symbol;Acc:MGI:102952]
ENSMUSG00000026017	0.003	67	Carf	calcium response factor [Source:MGI Symbol;Acc:MGI:2182269]
ENSMUSG00000026840	0.003	67	Lamc3	laminin gamma 3 [Source:MGI Symbol;Acc:MGI:1344394]
ENSMUSG00000028107	0.003	67	Tars2	threonyl-tRNA synthetase 2, mitochondrial (putative) [Source:MGI Symbol;Acc:MGI:1919057]
ENSMUSG00000028176	0.003	67	Lrrc7	leucine rich repeat containing 7 [Source:MGI Symbol;Acc:MGI:2676665]
ENSMUSG00000028456	0.003	67	Unc13b	unc-13 homolog B (C. elegans) [Source:MGI Symbol;Acc:MGI:1342278]
ENSMUSG00000028555	0.003	67	Ttc39a	tetratricopeptide repeat domain 39A [Source:MGI Symbol;Acc:MGI:2444350]
ENSMUSG00000028743	0.003	67	Akr7a5	aldo-keto reductase family 7, member A5 (aflatoxin aldehyde reductase) [Source:MGI Symbol;Acc:MGI:107796]
ENSMUSG00000028776	0.003	67	Tinagl1	tubulointerstitial nephritis antigen-like 1 [Source:MGI Symbol;Acc:MGI:2137617]
ENSMUSG00000028989	0.003	67	Angptl7	angiopoietin-like 7 [Source:MGI Symbol;Acc:MGI:3605801]
ENSMUSG00000030187	0.003	67	Klra2	killer cell lectin-like receptor, subfamily A, member 2 [Source:MGI Symbol;Acc:MGI:101906]
ENSMUSG00000030779	0.003	67	Rbbp6	retinoblastoma binding protein 6 [Source:MGI Symbol;Acc:MGI:894835]
ENSMUSG00000030826	0.003	67	Bcat2	branched chain aminotransferase 2, mitochondrial [Source:MGI Symbol;Acc:MGI:1276534]
ENSMUSG00000031210	0.003	67	Gpr165	G protein-coupled receptor 165 [Source:MGI Symbol;Acc:MGI:1923456]
ENSMUSG00000031488	0.003	67	Rab11fip1	RAB11 family interacting protein 1 (class I) [Source:MGI Symbol;Acc:MGI:1923017]
ENSMUSG00000031881	0.003	67	Cdh16	cadherin 16 [Source:MGI Symbol;Acc:MGI:106671]
ENSMUSG00000032064	0.003	67	Dixdc1	DIX domain containing 1 [Source:MGI Symbol;Acc:MGI:2679721]
ENSMUSG00000032079	0.003	67	Apoa5	apolipoprotein A-V [Source:MGI Symbol;Acc:MGI:1913363]
ENSMUSG00000033053	0.003	67	1700028P14Rik	RIKEN cDNA 1700028P14 gene [Source:MGI Symbol;Acc:MGI:1914733]
ENSMUSG00000033763	0.003	67	Mtss1l	metastasis suppressor 1-like [Source:MGI Symbol;Acc:MGI:3039591]
ENSMUSG00000034551	0.003	67	Hdx	highly divergent homeobox [Source:MGI Symbol;Acc:MGI:2685226]
ENSMUSG00000034850	0.003	67	Tmem127	transmembrane protein 127 [Source:MGI Symbol;Acc:MGI:1916720]
ENSMUSG00000035498	0.003	67	Cdcp1	CUB domain containing protein 1 [Source:MGI Symbol;Acc:MGI:2442010]
ENSMUSG00000035762	0.003	67	Tmem161b	transmembrane protein 161B [Source:MGI Symbol;Acc:MGI:1919995]
ENSMUSG00000036879	0.003	67	Phkb	phosphorylase kinase beta [Source:MGI Symbol;Acc:MGI:97578]
ENSMUSG00000038917	0.003	67	3930402G23Rik	RIKEN cDNA 3930402G23 gene [Source:MGI Symbol;Acc:MGI:1921277]
ENSMUSG00000039031	0.003	67	Arhgap18	Rho GTPase activating protein 18 [Source:MGI Symbol;Acc:MGI:1921160]
ENSMUSG00000039098	0.003	67	Gm9767	predicted gene 9767 [Source:MGI Symbol;Acc:MGI:3704352]
ENSMUSG00000039463	0.003	67	Slc9a8	solute carrier family 9 (sodium/hydrogen exchanger), member 8 [Source:MGI Symbol;Acc:MGI:1924281]
ENSMUSG00000039531	0.003	67	Zufsp	zinc finger with UFM1-specific peptidase domain [Source:MGI Symbol;Acc:MGI:1919830]
ENSMUSG00000041323	0.003	67	Ak7	adenylate kinase 7 [Source:MGI Symbol;Acc:MGI:1926051]
ENSMUSG00000042388	0.003	67	Dlgap3	discs, large (Drosophila) homolog-associated protein 3 [Source:MGI Symbol;Acc:MGI:3039563]
ENSMUSG00000042709	0.003	67	Atpaf2	ATP synthase mitochondrial F1 complex assembly factor 2 [Source:MGI Symbol;Acc:MGI:2180561]
ENSMUSG00000043267	0.003	67	Olfr1031	olfactory receptor 1031 [Source:MGI Symbol;Acc:MGI:3030865]
ENSMUSG00000043314	0.003	67	Olfr30	olfactory receptor 30 [Source:MGI Symbol;Acc:MGI:109305]
ENSMUSG00000043831	0.003	67	Lysmd4	LysM, putative peptidoglycan-binding, domain containing 4 [Source:MGI Symbol;Acc:MGI:1922349]
ENSMUSG00000044624	0.003	67	Gm4922	predicted gene 4922 [Source:MGI Symbol;Acc:MGI:3644318]
ENSMUSG00000047129	0.003	67	1700113H08Rik	RIKEN cDNA 1700113H08 gene [Source:MGI Symbol;Acc:MGI:1923890]
ENSMUSG00000047674	0.003	67	Pdha2	pyruvate dehydrogenase E1 alpha 2 [Source:MGI Symbol;Acc:MGI:97533]
ENSMUSG00000052593	0.003	67	Adam17	a disintegrin and metallopeptidase domain 17 [Source:MGI Symbol;Acc:MGI:1096335]
ENSMUSG00000053560	0.003	67	Ier2	immediate early response 2 [Source:MGI Symbol;Acc:MGI:104815]
ENSMUSG00000054648	0.003	67	Zfp869	zinc finger protein 869 [Source:MGI Symbol;Acc:MGI:1914119]
ENSMUSG00000059077	0.003	67	Pth	parathyroid hormone [Source:MGI Symbol;Acc:MGI:97799]
ENSMUSG00000059540	0.003	67	Tcea2	transcription elongation factor A (SII), 2 [Source:MGI Symbol;Acc:MGI:107368]
ENSMUSG00000061126	0.003	67	Cyp4f39	cytochrome P450, family 4, subfamily f, polypeptide 39 [Source:MGI Symbol;Acc:MGI:2445210]
ENSMUSG00000061904	0.003	67	Slc25a3	solute carrier family 25 (mitochondrial carrier, phosphate carrier), member 3 [Source:MGI Symbol;Acc:MGI:1353498]
ENSMUSG00000064036	0.003	67	Mro	maestro [Source:MGI Symbol;Acc:MGI:2152817]
ENSMUSG00000064262	0.003	67	Gimap8	GTPase, IMAP family member 8 [Source:MGI Symbol;Acc:MGI:2685303]
ENSMUSG00000066463	0.003	67	Omt2a	oocyte maturation, alpha [Source:MGI Symbol;Acc:MGI:106620]
ENSMUSG00000069020	0.003	67	Urm1	ubiquitin related modifier 1 homolog (S. cerevisiae) [Source:MGI Symbol;Acc:MGI:1915455]
ENSMUSG00000070837	0.003	67	Aurkc	aurora kinase C [Source:MGI Symbol;Acc:MGI:1321119]
ENSMUSG00000071510	0.003	67	Olfr172	olfactory receptor 172 [Source:MGI Symbol;Acc:MGI:3030006]
ENSMUSG00000075139	0.003	67	Olfr1162	olfactory receptor 1162 [Source:MGI Symbol;Acc:MGI:3030996]
ENSMUSG00000075140	0.003	67	Olfr73	olfactory receptor 73 [Source:MGI Symbol;Acc:MGI:2151908]
ENSMUSG00000087334	0.003	67	AW495222	expressed sequence AW495222 [Source:MGI Symbol;Acc:MGI:2145435]
ENSMUSG00000090145	0.003	67	Ugt1a6b	UDP glucuronosyltransferase 1 family, polypeptide A6B [Source:MGI Symbol;Acc:MGI:3580629]
ENSMUSG00000094545	0.003	67	Vmn1r101	vomeronasal 1 receptor 101 [Source:MGI Symbol;Acc:MGI:3782311]
ENSMUST00000072852	0.003	67	NA	NA
ENSMUST00000099446	0.003	67	NA	NA
ENSMUST00000103305	0.003	67	NA	NA
ENSMUST00000103365	0.003	67	NA	NA
ENSMUST00000103410	0.003	67	NA	NA
ENSMUST00000115900	0.003	67	NA	NA
ENSMUST00000132690	0.003	67	NA	NA
ENSMUST00000135438	0.003	67	NA	NA
ENSMUST00000152691	0.003	67	NA	NA
ENSMUST00000163627	0.003	67	NA	NA
ENSMUSG00000004936	0.00266667	157	Map2k1	mitogen-activated protein kinase kinase 1 [Source:MGI Symbol;Acc:MGI:1346866]
ENSMUSG00000005087	0.00266667	157	Cd44	CD44 antigen [Source:MGI Symbol;Acc:MGI:88338]
ENSMUSG00000005089	0.00266667	157	Slc1a2	solute carrier family 1 (glial high affinity glutamate transporter), member 2 [Source:MGI Symbol;Acc:MGI:101931]
ENSMUSG00000005649	0.00266667	157	Cabp5	calcium binding protein 5 [Source:MGI Symbol;Acc:MGI:1352746]
ENSMUSG00000007029	0.00266667	157	Vars	valyl-tRNA synthetase [Source:MGI Symbol;Acc:MGI:90675]
ENSMUSG00000007815	0.00266667	157	Rhoa	ras homolog gene family, member A [Source:MGI Symbol;Acc:MGI:1096342]
ENSMUSG00000009828	0.00266667	157	Ick	intestinal cell kinase [Source:MGI Symbol;Acc:MGI:1934157]
ENSMUSG00000014606	0.00266667	157	Slc25a11	solute carrier family 25 (mitochondrial carrier oxoglutarate carrier), member 11 [Source:MGI Symbol;Acc:MGI:1915113]
ENSMUSG00000017316	0.00266667	157	Ppy	pancreatic polypeptide [Source:MGI Symbol;Acc:MGI:97753]
ENSMUSG00000019814	0.00266667	157	Ltv1	LTV1 homolog (S. cerevisiae) [Source:MGI Symbol;Acc:MGI:2447810]
ENSMUSG00000019843	0.00266667	157	Fyn	Fyn proto-oncogene [Source:MGI Symbol;Acc:MGI:95602]
ENSMUSG00000019948	0.00266667	157	Actr6	ARP6 actin-related protein 6 [Source:MGI Symbol;Acc:MGI:1914269]
ENSMUSG00000019984	0.00266667	157	Med23	mediator complex subunit 23 [Source:MGI Symbol;Acc:MGI:1917458]
ENSMUSG00000020635	0.00266667	157	Fkbp1b	FK506 binding protein 1b [Source:MGI Symbol;Acc:MGI:1336205]
ENSMUSG00000020705	0.00266667	157	Ddx42	DEAD (Asp-Glu-Ala-Asp) box polypeptide 42 [Source:MGI Symbol;Acc:MGI:1919297]
ENSMUSG00000021302	0.00266667	157	Ggps1	geranylgeranyl diphosphate synthase 1 [Source:MGI Symbol;Acc:MGI:1341724]
ENSMUSG00000021639	0.00266667	157	Gtf2h2	general transcription factor II H, polypeptide 2 [Source:MGI Symbol;Acc:MGI:1345669]
ENSMUSG00000021782	0.00266667	157	Dlg5	discs, large homolog 5 (Drosophila) [Source:MGI Symbol;Acc:MGI:1918478]
ENSMUSG00000021917	0.00266667	157	Spcs1	signal peptidase complex subunit 1 homolog (S. cerevisiae) [Source:MGI Symbol;Acc:MGI:1916269]
ENSMUSG00000022391	0.00266667	157	Rangap1	RAN GTPase activating protein 1 [Source:MGI Symbol;Acc:MGI:103071]
ENSMUSG00000022432	0.00266667	157	Smc1b	structural maintenance of chromosomes 1B [Source:MGI Symbol;Acc:MGI:2154049]
ENSMUSG00000022706	0.00266667	157	Mrpl40	mitochondrial ribosomal protein L40 [Source:MGI Symbol;Acc:MGI:1332635]
ENSMUSG00000022723	0.00266667	157	Crybg3	beta-gamma crystallin domain containing 3 [Source:MGI Symbol;Acc:MGI:2676311]
ENSMUSG00000023452	0.00266667	157	Pisd	phosphatidylserine decarboxylase [Source:MGI Symbol;Acc:MGI:2445114]
ENSMUSG00000024258	0.00266667	157	Polr2d	polymerase (RNA) II (DNA directed) polypeptide D [Source:MGI Symbol;Acc:MGI:1916491]
ENSMUSG00000024640	0.00266667	157	Psat1	phosphoserine aminotransferase 1 [Source:MGI Symbol;Acc:MGI:2183441]
ENSMUSG00000025351	0.00266667	157	Cd63	CD63 antigen [Source:MGI Symbol;Acc:MGI:99529]
ENSMUSG00000025839	0.00266667	157	Pramel7	preferentially expressed antigen in melanoma like 7 [Source:MGI Symbol;Acc:MGI:2156391]
ENSMUSG00000026887	0.00266667	157	Mrrf	mitochondrial ribosome recycling factor [Source:MGI Symbol;Acc:MGI:1915121]
ENSMUSG00000027333	0.00266667	157	Smox	spermine oxidase [Source:MGI Symbol;Acc:MGI:2445356]
ENSMUSG00000027419	0.00266667	157	Pcsk2	proprotein convertase subtilisin/kexin type 2 [Source:MGI Symbol;Acc:MGI:97512]
ENSMUSG00000028138	0.00266667	157	Adh5	alcohol dehydrogenase 5 (class III), chi polypeptide [Source:MGI Symbol;Acc:MGI:87929]
ENSMUSG00000028293	0.00266667	157	Slc35a1	solute carrier family 35 (CMP-sialic acid transporter), member 1 [Source:MGI Symbol;Acc:MGI:1345622]
ENSMUSG00000028602	0.00266667	157	Tnfrsf8	tumor necrosis factor receptor superfamily, member 8 [Source:MGI Symbol;Acc:MGI:99908]
ENSMUSG00000028832	0.00266667	157	Stmn1	stathmin 1 [Source:MGI Symbol;Acc:MGI:96739]
ENSMUSG00000029072	0.00266667	157	Tas1r3	taste receptor, type 1, member 3 [Source:MGI Symbol;Acc:MGI:1933547]
ENSMUSG00000029158	0.00266667	157	Yipf7	Yip1 domain family, member 7 [Source:MGI Symbol;Acc:MGI:1922831]
ENSMUSG00000029536	0.00266667	157	Gatc	glutamyl-tRNA(Gln) amidotransferase, subunit C homolog (bacterial) [Source:MGI Symbol;Acc:MGI:1923776]
ENSMUSG00000029676	0.00266667	157	Pot1a	protection of telomeres 1A [Source:MGI Symbol;Acc:MGI:2141503]
ENSMUSG00000029686	0.00266667	157	Cul1	cullin 1 [Source:MGI Symbol;Acc:MGI:1349658]
ENSMUSG00000029994	0.00266667	157	Anxa4	annexin A4 [Source:MGI Symbol;Acc:MGI:88030]
ENSMUSG00000030257	0.00266667	157	Srgap3	SLIT-ROBO Rho GTPase activating protein 3 [Source:MGI Symbol;Acc:MGI:2152938]
ENSMUSG00000030259	0.00266667	157	Rassf8	Ras association (RalGDS/AF-6) domain family (N-terminal) member 8 [Source:MGI Symbol;Acc:MGI:1918573]
ENSMUSG00000030465	0.00266667	157	Psd3	pleckstrin and Sec7 domain containing 3 [Source:MGI Symbol;Acc:MGI:1918215]
ENSMUSG00000030553	0.00266667	157	Pgpep1l	pyroglutamyl-peptidase I-like [Source:MGI Symbol;Acc:MGI:1925694]
ENSMUSG00000030771	0.00266667	157	Micalcl	MICAL C-terminal like [Source:MGI Symbol;Acc:MGI:1918127]
ENSMUSG00000031667	0.00266667	157	Aktip	thymoma viral proto-oncogene 1 interacting protein [Source:MGI Symbol;Acc:MGI:3693832]
ENSMUSG00000031684	0.00266667	157	Slc10a7	solute carrier family 10 (sodium/bile acid cotransporter family), member 7 [Source:MGI Symbol;Acc:MGI:1924025]
ENSMUSG00000032121	0.00266667	157	Tmem218	transmembrane protein 218 [Source:MGI Symbol;Acc:MGI:1913529]
ENSMUSG00000032582	0.00266667	157	Rbm6	RNA binding motif protein 6 [Source:MGI Symbol;Acc:MGI:1338037]
ENSMUSG00000033400	0.00266667	157	Agl	amylo-1,6-glucosidase, 4-alpha-glucanotransferase [Source:MGI Symbol;Acc:MGI:1924809]
ENSMUSG00000034219	0.00266667	157	Sept14	septin 14 [Source:MGI Symbol;Acc:MGI:1921472]
ENSMUSG00000035592	0.00266667	157	Krt33a	keratin 33A [Source:MGI Symbol;Acc:MGI:1919138]
ENSMUSG00000036533	0.00266667	157	Cdc42ep3	CDC42 effector protein (Rho GTPase binding) 3 [Source:MGI Symbol;Acc:MGI:2384718]
ENSMUSG00000036586	0.00266667	157	Grifin	galectin-related inter-fiber protein [Source:MGI Symbol;Acc:MGI:1925248]
ENSMUSG00000037148	0.00266667	157	Arhgap10	Rho GTPase activating protein 10 [Source:MGI Symbol;Acc:MGI:1925764]
ENSMUSG00000037463	0.00266667	157	Fbxo27	F-box protein 27 [Source:MGI Symbol;Acc:MGI:2685007]
ENSMUSG00000038298	0.00266667	157	Pdzk1	PDZ domain containing 1 [Source:MGI Symbol;Acc:MGI:1928901]
ENSMUSG00000038615	0.00266667	157	Nfe2l1	nuclear factor, erythroid derived 2,-like 1 [Source:MGI Symbol;Acc:MGI:99421]
ENSMUSG00000038683	0.00266667	157	Pak1ip1	PAK1 interacting protein 1 [Source:MGI Symbol;Acc:MGI:1915333]
ENSMUSG00000041399	0.00266667	157	1700013G24Rik	RIKEN cDNA 1700013G24 gene [Source:MGI Symbol;Acc:MGI:1916630]
ENSMUSG00000041617	0.00266667	157	Ccdc74a	coiled-coil domain containing 74A [Source:MGI Symbol;Acc:MGI:1919565]
ENSMUSG00000041679	0.00266667	157	Lrrc29	leucine rich repeat containing 29 [Source:MGI Symbol;Acc:MGI:2443262]
ENSMUSG00000041734	0.00266667	157	Kirrel	kin of IRRE like (Drosophila) [Source:MGI Symbol;Acc:MGI:1891396]
ENSMUSG00000042248	0.00266667	157	Cyp2c37	cytochrome P450, family 2. subfamily c, polypeptide 37 [Source:MGI Symbol;Acc:MGI:1306806]
ENSMUSG00000043036	0.00266667	157	Ccdc63	coiled-coil domain containing 63 [Source:MGI Symbol;Acc:MGI:3607777]
ENSMUSG00000044067	0.00266667	157	Gpr22	G protein-coupled receptor 22 [Source:MGI Symbol;Acc:MGI:1920260]
ENSMUSG00000045639	0.00266667	157	Zfp629	zinc finger protein 629 [Source:MGI Symbol;Acc:MGI:2444524]
ENSMUSG00000046240	0.00266667	157	Hepacam	hepatocyte cell adhesion molecule [Source:MGI Symbol;Acc:MGI:1920177]
ENSMUSG00000047749	0.00266667	157	Zc3hav1l	zinc finger CCCH-type, antiviral 1-like [Source:MGI Symbol;Acc:MGI:2443387]
ENSMUSG00000047844	0.00266667	157	Bex4	brain expressed gene 4 [Source:MGI Symbol;Acc:MGI:3606746]
ENSMUSG00000048285	0.00266667	157	Frmd6	FERM domain containing 6 [Source:MGI Symbol;Acc:MGI:2442579]
ENSMUSG00000048349	0.00266667	157	Pou4f1	POU domain, class 4, transcription factor 1 [Source:MGI Symbol;Acc:MGI:102525]
ENSMUSG00000049894	0.00266667	157	Olfr808	olfactory receptor 808 [Source:MGI Symbol;Acc:MGI:3030642]
ENSMUSG00000050721	0.00266667	157	Plekho2	pleckstrin homology domain containing, family O member 2 [Source:MGI Symbol;Acc:MGI:2143132]
ENSMUSG00000050751	0.00266667	157	Pgbd5	piggyBac transposable element derived 5 [Source:MGI Symbol;Acc:MGI:2429955]
ENSMUSG00000051579	0.00266667	157	Tceal8	transcription elongation factor A (SII)-like 8 [Source:MGI Symbol;Acc:MGI:1913934]
ENSMUSG00000052821	0.00266667	157	Cysltr1	cysteinyl leukotriene receptor 1 [Source:MGI Symbol;Acc:MGI:1926218]
ENSMUSG00000055044	0.00266667	157	Pdlim1	PDZ and LIM domain 1 (elfin) [Source:MGI Symbol;Acc:MGI:1860611]
ENSMUSG00000056413	0.00266667	157	Adap1	ArfGAP with dual PH domains 1 [Source:MGI Symbol;Acc:MGI:2442201]
ENSMUSG00000057123	0.00266667	157	Gja5	gap junction protein, alpha 5 [Source:MGI Symbol;Acc:MGI:95716]
ENSMUSG00000057278	0.00266667	157	Snrpg	small nuclear ribonucleoprotein polypeptide G [Source:MGI Symbol;Acc:MGI:1915261]
ENSMUSG00000058046	0.00266667	157	4933430I17Rik	RIKEN cDNA 4933430I17 gene [Source:MGI Symbol;Acc:MGI:3045314]
ENSMUSG00000058183	0.00266667	157	Mmel1	membrane metallo-endopeptidase-like 1 [Source:MGI Symbol;Acc:MGI:1351603]
ENSMUSG00000058441	0.00266667	157	Panx2	pannexin 2 [Source:MGI Symbol;Acc:MGI:1890615]
ENSMUSG00000058659	0.00266667	157	Olfr58	olfactory receptor 58 [Source:MGI Symbol;Acc:MGI:1333790]
ENSMUSG00000059873	0.00266667	157	Olfr1029	olfactory receptor 1029 [Source:MGI Symbol;Acc:MGI:3030863]
ENSMUSG00000060314	0.00266667	157	Zfp941	zinc finger protein 941 [Source:MGI Symbol;Acc:MGI:3039601]
ENSMUSG00000060490	0.00266667	157	Vmn1r218	vomeronasal 1 receptor 218 [Source:MGI Symbol;Acc:MGI:2159691]
ENSMUSG00000061374	0.00266667	157	Fiz1	Flt3 interacting zinc finger protein 1 [Source:MGI Symbol;Acc:MGI:1344336]
ENSMUSG00000061815	0.00266667	157	Rufy4	RUN and FYVE domain containing 4 [Source:MGI Symbol;Acc:MGI:3588214]
ENSMUSG00000063827	0.00266667	157	Olfr1382	olfactory receptor 1382 [Source:MGI Symbol;Acc:MGI:3031216]
ENSMUSG00000064179	0.00266667	157	Tnnt1	troponin T1, skeletal, slow [Source:MGI Symbol;Acc:MGI:1333868]
ENSMUSG00000066196	0.00266667	157	Spag8	sperm associated antigen 8 [Source:MGI Symbol;Acc:MGI:3056295]
ENSMUSG00000067360	0.00266667	157	Pramel3	preferentially expressed antigen in melanoma-like 3 [Source:MGI Symbol;Acc:MGI:1890657]
ENSMUSG00000068015	0.00266667	157	Lrch1	leucine-rich repeats and calponin homology (CH) domain containing 1 [Source:MGI Symbol;Acc:MGI:2443390]
ENSMUSG00000068079	0.00266667	157	Tcf15	transcription factor 15 [Source:MGI Symbol;Acc:MGI:104664]
ENSMUSG00000068099	0.00266667	157	1500009C09Rik	RIKEN cDNA 1500009C09 gene [Source:MGI Symbol;Acc:MGI:1923755]
ENSMUSG00000068536	0.00266667	157	Doxl2	diamine oxidase-like protein 2 [Source:MGI Symbol;Acc:MGI:3618290]
ENSMUSG00000068587	0.00266667	157	Mgam	maltase-glucoamylase [Source:MGI Symbol;Acc:MGI:1203495]
ENSMUSG00000070336	0.00266667	157	Fbxo47	F-box protein 47 [Source:MGI Symbol;Acc:MGI:1920223]
ENSMUSG00000073700	0.00266667	157	Klhl21	kelch-like 21 [Source:MGI Symbol;Acc:MGI:1919288]
ENSMUSG00000074580	0.00266667	157	4931440P22Rik	RIKEN cDNA 4931440P22 gene [Source:MGI Symbol;Acc:MGI:1918254]
ENSMUSG00000074871	0.00266667	157	Ctsm	cathepsin M [Source:MGI Symbol;Acc:MGI:1927229]
ENSMUSG00000078127	0.00266667	157	Fam170b	family with sequence similarity 170, member B [Source:MGI Symbol;Acc:MGI:2145650]
ENSMUSG00000078253	0.00266667	157	Krtap16-1	keratin associated protein 16-1 [Source:MGI Symbol;Acc:MGI:3650326]
ENSMUSG00000079644	0.00266667	157	Gm1110	predicted gene 1110 [Source:MGI Symbol;Acc:MGI:2685956]
ENSMUSG00000087306	0.00266667	157	A230004M16Rik	RIKEN cDNA A230004M16 gene [Source:MGI Symbol;Acc:MGI:2445050]
ENSMUSG00000089633	0.00266667	157	A230009B12Rik	RIKEN cDNA A230009B12 gene [Source:MGI Symbol;Acc:MGI:2442666]
ENSMUSG00000090247	0.00266667	157	Bloc1s1	biogenesis of lysosome-related organelles complex-1, subunit 1 [Source:MGI Symbol;Acc:MGI:1195276]
ENSMUSG00000093523	0.00266667	157	Vmn1r16	vomeronasal 1 receptor 16 [Source:MGI Symbol;Acc:MGI:2159465]
ENSMUSG00000096254	0.00266667	157	Olfr724	olfactory receptor 724 [Source:MGI Symbol;Acc:MGI:3030558]
ENSMUSG00000100221	0.00266667	157	NA	NA
ENSMUSG00000105279	0.00266667	157	NA	NA
ENSMUSG00000109806	0.00266667	157	NA	NA
ENSMUST00000038250	0.00266667	157	NA	NA
ENSMUST00000103498	0.00266667	157	NA	NA
ENSMUST00000103559	0.00266667	157	NA	NA
ENSMUST00000109592	0.00266667	157	NA	NA
ENSMUST00000165677	0.00266667	157	NA	NA
ENSMUST00000172100	0.00266667	157	NA	NA
ENSMUSG00000000049	0.00233333	278	Apoh	apolipoprotein H [Source:MGI Symbol;Acc:MGI:88058]
ENSMUSG00000000202	0.00233333	278	Btbd17	BTB (POZ) domain containing 17 [Source:MGI Symbol;Acc:MGI:1919264]
ENSMUSG00000000632	0.00233333	278	Sez6	seizure related gene 6 [Source:MGI Symbol;Acc:MGI:104745]
ENSMUSG00000001151	0.00233333	278	Pcnt	pericentrin (kendrin) [Source:MGI Symbol;Acc:MGI:102722]
ENSMUSG00000001445	0.00233333	278	Mrpl10	mitochondrial ribosomal protein L10 [Source:MGI Symbol;Acc:MGI:1333801]
ENSMUSG00000001542	0.00233333	278	Ell2	elongation factor RNA polymerase II 2 [Source:MGI Symbol;Acc:MGI:2183438]
ENSMUSG00000001552	0.00233333	278	Jup	junction plakoglobin [Source:MGI Symbol;Acc:MGI:96650]
ENSMUSG00000002058	0.00233333	278	Unc119	unc-119 homolog (C. elegans) [Source:MGI Symbol;Acc:MGI:1328357]
ENSMUSG00000002280	0.00233333	278	Narfl	nuclear prelamin A recognition factor-like [Source:MGI Symbol;Acc:MGI:1914813]
ENSMUSG00000002308	0.00233333	278	Cd320	CD320 antigen [Source:MGI Symbol;Acc:MGI:1860083]
ENSMUSG00000003269	0.00233333	278	Cyth2	cytohesin 2 [Source:MGI Symbol;Acc:MGI:1334255]
ENSMUSG00000003746	0.00233333	278	Man1a	mannosidase 1, alpha [Source:MGI Symbol;Acc:MGI:104677]
ENSMUSG00000003872	0.00233333	278	Lin7b	lin-7 homolog B (C. elegans) [Source:MGI Symbol;Acc:MGI:1330858]
ENSMUSG00000004328	0.00233333	278	Hif3a	hypoxia inducible factor 3, alpha subunit [Source:MGI Symbol;Acc:MGI:1859778]
ENSMUSG00000004393	0.00233333	278	Ddx56	DEAD (Asp-Glu-Ala-Asp) box polypeptide 56 [Source:MGI Symbol;Acc:MGI:1277172]
ENSMUSG00000004931	0.00233333	278	Apba3	amyloid beta (A4) precursor protein-binding, family A, member 3 [Source:MGI Symbol;Acc:MGI:1888527]
ENSMUSG00000005763	0.00233333	278	Cd247	CD247 antigen [Source:MGI Symbol;Acc:MGI:88334]
ENSMUSG00000006134	0.00233333	278	Crkl	v-crk sarcoma virus CT10 oncogene homolog (avian)-like [Source:MGI Symbol;Acc:MGI:104686]
ENSMUSG00000006219	0.00233333	278	Fblim1	filamin binding LIM protein 1 [Source:MGI Symbol;Acc:MGI:1921452]
ENSMUSG00000006269	0.00233333	278	Atp6v1b1	ATPase, H+ transporting, lysosomal V1 subunit B1 [Source:MGI Symbol;Acc:MGI:103285]
ENSMUSG00000006390	0.00233333	278	Elovl1	elongation of very long chain fatty acids (FEN1/Elo2, SUR4/Elo3, yeast)-like 1 [Source:MGI Symbol;Acc:MGI:1858959]
ENSMUSG00000006546	0.00233333	278	Cryba2	crystallin, beta A2 [Source:MGI Symbol;Acc:MGI:104336]
ENSMUSG00000007827	0.00233333	278	Ankrd26	ankyrin repeat domain 26 [Source:MGI Symbol;Acc:MGI:1917887]
ENSMUSG00000008855	0.00233333	278	Hdac5	histone deacetylase 5 [Source:MGI Symbol;Acc:MGI:1333784]
ENSMUSG00000011884	0.00233333	278	Gltp	glycolipid transfer protein [Source:MGI Symbol;Acc:MGI:1929253]
ENSMUSG00000012705	0.00233333	278	Retn	resistin [Source:MGI Symbol;Acc:MGI:1888506]
ENSMUSG00000014355	0.00233333	278	Anapc1	anaphase promoting complex subunit 1 [Source:MGI Symbol;Acc:MGI:103097]
ENSMUSG00000014554	0.00233333	278	Dguok	deoxyguanosine kinase [Source:MGI Symbol;Acc:MGI:1351602]
ENSMUSG00000015214	0.00233333	278	Mtmr1	myotubularin related protein 1 [Source:MGI Symbol;Acc:MGI:1858271]
ENSMUSG00000015357	0.00233333	278	Clpx	caseinolytic peptidase X (E.coli) [Source:MGI Symbol;Acc:MGI:1346017]
ENSMUSG00000015468	0.00233333	278	Notch4	notch 4 [Source:MGI Symbol;Acc:MGI:107471]
ENSMUSG00000015484	0.00233333	278	Fam163a	family with sequence similarity 163, member A [Source:MGI Symbol;Acc:MGI:3618859]
ENSMUSG00000015850	0.00233333	278	Adamtsl4	ADAMTS-like 4 [Source:MGI Symbol;Acc:MGI:2389008]
ENSMUSG00000016998	0.00233333	278	Svs4	seminal vesicle secretory protein 4 [Source:MGI Symbol;Acc:MGI:98450]
ENSMUSG00000017000	0.00233333	278	Svs6	seminal vesicle secretory protein 6 [Source:MGI Symbol;Acc:MGI:106178]
ENSMUSG00000017144	0.00233333	278	Rnd3	Rho family GTPase 3 [Source:MGI Symbol;Acc:MGI:1921444]
ENSMUSG00000017754	0.00233333	278	Pltp	phospholipid transfer protein [Source:MGI Symbol;Acc:MGI:103151]
ENSMUSG00000018217	0.00233333	278	Pmp22	peripheral myelin protein 22 [Source:MGI Symbol;Acc:MGI:97631]
ENSMUSG00000018339	0.00233333	278	Gpx3	glutathione peroxidase 3 [Source:MGI Symbol;Acc:MGI:105102]
ENSMUSG00000018395	0.00233333	278	Kif3a	kinesin family member 3A [Source:MGI Symbol;Acc:MGI:107689]
ENSMUSG00000018566	0.00233333	278	Slc2a4	solute carrier family 2 (facilitated glucose transporter), member 4 [Source:MGI Symbol;Acc:MGI:95758]
ENSMUSG00000019461	0.00233333	278	Plscr3	phospholipid scramblase 3 [Source:MGI Symbol;Acc:MGI:1917560]
ENSMUSG00000019841	0.00233333	278	Rev3l	REV3-like, catalytic subunit of DNA polymerase zeta RAD54 like (S. cerevisiae) [Source:MGI Symbol;Acc:MGI:1337131]
ENSMUSG00000019899	0.00233333	278	Lama2	laminin, alpha 2 [Source:MGI Symbol;Acc:MGI:99912]
ENSMUSG00000020023	0.00233333	278	Tmcc3	transmembrane and coiled coil domains 3 [Source:MGI Symbol;Acc:MGI:2442900]
ENSMUSG00000020076	0.00233333	278	Ddx50	DEAD (Asp-Glu-Ala-Asp) box polypeptide 50 [Source:MGI Symbol;Acc:MGI:2182303]
ENSMUSG00000020081	0.00233333	278	Tacr2	tachykinin receptor 2 [Source:MGI Symbol;Acc:MGI:98477]
ENSMUSG00000020105	0.00233333	278	Lrig3	leucine-rich repeats and immunoglobulin-like domains 3 [Source:MGI Symbol;Acc:MGI:2443955]
ENSMUSG00000020159	0.00233333	278	Gabrp	gamma-aminobutyric acid (GABA) A receptor, pi [Source:MGI Symbol;Acc:MGI:2387597]
ENSMUSG00000020366	0.00233333	278	Mapk9	mitogen-activated protein kinase 9 [Source:MGI Symbol;Acc:MGI:1346862]
ENSMUSG00000020437	0.00233333	278	Myo1g	myosin IG [Source:MGI Symbol;Acc:MGI:1927091]
ENSMUSG00000020440	0.00233333	278	Arf5	ADP-ribosylation factor 5 [Source:MGI Symbol;Acc:MGI:99434]
ENSMUSG00000020549	0.00233333	278	Elac2	elaC homolog 2 (E. coli) [Source:MGI Symbol;Acc:MGI:1890496]
ENSMUSG00000020585	0.00233333	278	Laptm4a	lysosomal-associated protein transmembrane 4A [Source:MGI Symbol;Acc:MGI:108017]
ENSMUSG00000020611	0.00233333	278	Gna13	guanine nucleotide binding protein, alpha 13 [Source:MGI Symbol;Acc:MGI:95768]
ENSMUSG00000020717	0.00233333	278	Pecam1	platelet/endothelial cell adhesion molecule 1 [Source:MGI Symbol;Acc:MGI:97537]
ENSMUSG00000020776	0.00233333	278	Fbf1	Fas (TNFRSF6) binding factor 1 [Source:MGI Symbol;Acc:MGI:1922033]
ENSMUSG00000020830	0.00233333	278	Vmo1	vitelline membrane outer layer 1 homolog (chicken) [Source:MGI Symbol;Acc:MGI:2685587]
ENSMUSG00000021097	0.00233333	278	Clmn	calmin [Source:MGI Symbol;Acc:MGI:2136957]
ENSMUSG00000021113	0.00233333	278	Snapc1	small nuclear RNA activating complex, polypeptide 1 [Source:MGI Symbol;Acc:MGI:1922877]
ENSMUSG00000021194	0.00233333	278	Chga	chromogranin A [Source:MGI Symbol;Acc:MGI:88394]
ENSMUSG00000021203	0.00233333	278	Otub2	OTU domain, ubiquitin aldehyde binding 2 [Source:MGI Symbol;Acc:MGI:1915399]
ENSMUSG00000021214	0.00233333	278	Akr1c18	aldo-keto reductase family 1, member C18 [Source:MGI Symbol;Acc:MGI:2145420]
ENSMUSG00000021363	0.00233333	278	Mak	male germ cell-associated kinase [Source:MGI Symbol;Acc:MGI:96913]
ENSMUSG00000021364	0.00233333	278	Elovl2	elongation of very long chain fatty acids (FEN1/Elo2, SUR4/Elo3, yeast)-like 2 [Source:MGI Symbol;Acc:MGI:1858960]
ENSMUSG00000021395	0.00233333	278	Spin1	spindlin 1 [Source:MGI Symbol;Acc:MGI:109242]
ENSMUSG00000021613	0.00233333	278	Hapln1	hyaluronan and proteoglycan link protein 1 [Source:MGI Symbol;Acc:MGI:1337006]
ENSMUSG00000021694	0.00233333	278	Ercc8	excision repaiross-complementing rodent repair deficiency, complementation group 8 [Source:MGI Symbol;Acc:MGI:1919241]
ENSMUSG00000021715	0.00233333	278	Cwc27	CWC27 spliceosome-associated protein homolog (S. cerevisiae) [Source:MGI Symbol;Acc:MGI:1914535]
ENSMUSG00000021733	0.00233333	278	Slc4a7	solute carrier family 4, sodium bicarbonate cotransporter, member 7 [Source:MGI Symbol;Acc:MGI:2443878]
ENSMUSG00000021758	0.00233333	278	Ddx4	DEAD (Asp-Glu-Ala-Asp) box polypeptide 4 [Source:MGI Symbol;Acc:MGI:102670]
ENSMUSG00000021796	0.00233333	278	Bmpr1a	bone morphogenetic protein receptor, type 1A [Source:MGI Symbol;Acc:MGI:1338938]
ENSMUSG00000021900	0.00233333	278	Btd	biotinidase [Source:MGI Symbol;Acc:MGI:1347001]
ENSMUSG00000021913	0.00233333	278	Ogdhl	oxoglutarate dehydrogenase-like [Source:MGI Symbol;Acc:MGI:3616088]
ENSMUSG00000021975	0.00233333	278	Ints9	integrator complex subunit 9 [Source:MGI Symbol;Acc:MGI:1098533]
ENSMUSG00000022003	0.00233333	278	Slc25a30	solute carrier family 25, member 30 [Source:MGI Symbol;Acc:MGI:1914804]
ENSMUSG00000022037	0.00233333	278	Clu	clusterin [Source:MGI Symbol;Acc:MGI:88423]
ENSMUSG00000022114	0.00233333	278	Spry2	sprouty homolog 2 (Drosophila) [Source:MGI Symbol;Acc:MGI:1345138]
ENSMUSG00000022130	0.00233333	278	Tgds	TDP-glucose 4,6-dehydratase [Source:MGI Symbol;Acc:MGI:1923605]
ENSMUSG00000022315	0.00233333	278	Slc30a8	solute carrier family 30 (zinc transporter), member 8 [Source:MGI Symbol;Acc:MGI:2442682]
ENSMUSG00000022321	0.00233333	278	Cdh10	cadherin 10 [Source:MGI Symbol;Acc:MGI:107436]
ENSMUSG00000022385	0.00233333	278	Gtse1	G two S phase expressed protein 1 [Source:MGI Symbol;Acc:MGI:1352755]
ENSMUSG00000022501	0.00233333	278	Prm1	protamine 1 [Source:MGI Symbol;Acc:MGI:97765]
ENSMUSG00000022586	0.00233333	278	Ly6i	lymphocyte antigen 6 complex, locus I [Source:MGI Symbol;Acc:MGI:1888480]
ENSMUSG00000022621	0.00233333	278	Rabl2	RAB, member of RAS oncogene family-like 2 [Source:MGI Symbol;Acc:MGI:1915958]
ENSMUSG00000022650	0.00233333	278	Retnlb	resistin like beta [Source:MGI Symbol;Acc:MGI:1888505]
ENSMUSG00000022680	0.00233333	278	Pdxdc1	pyridoxal-dependent decarboxylase domain containing 1 [Source:MGI Symbol;Acc:MGI:1920909]
ENSMUSG00000022710	0.00233333	278	Usp7	ubiquitin specific peptidase 7 [Source:MGI Symbol;Acc:MGI:2182061]
ENSMUSG00000022972	0.00233333	278	1110004E09Rik	RIKEN cDNA 1110004E09 gene [Source:MGI Symbol;Acc:MGI:1915251]
ENSMUSG00000023043	0.00233333	278	Krt18	keratin 18 [Source:MGI Symbol;Acc:MGI:96692]
ENSMUSG00000023046	0.00233333	278	Igfbp6	insulin-like growth factor binding protein 6 [Source:MGI Symbol;Acc:MGI:96441]
ENSMUSG00000023147	0.00233333	278	Wrb	tryptophan rich basic protein [Source:MGI Symbol;Acc:MGI:2136882]
ENSMUSG00000023210	0.00233333	278	Lcn9	lipocalin 9 [Source:MGI Symbol;Acc:MGI:1924954]
ENSMUSG00000023828	0.00233333	278	Slc22a3	solute carrier family 22 (organic cation transporter), member 3 [Source:MGI Symbol;Acc:MGI:1333817]
ENSMUSG00000024053	0.00233333	278	Emilin2	elastin microfibril interfacer 2 [Source:MGI Symbol;Acc:MGI:2389136]
ENSMUSG00000024130	0.00233333	278	Abca3	ATP-binding cassette, sub-family A (ABC1), member 3 [Source:MGI Symbol;Acc:MGI:1351617]
ENSMUSG00000024268	0.00233333	278	Celf4	CUGBP, Elav-like family member 4 [Source:MGI Symbol;Acc:MGI:1932407]
ENSMUSG00000024459	0.00233333	278	H2-M5	histocompatibility 2, M region locus 5 [Source:MGI Symbol;Acc:MGI:95917]
ENSMUSG00000024519	0.00233333	278	Cplx4	complexin 4 [Source:MGI Symbol;Acc:MGI:2685803]
ENSMUSG00000024563	0.00233333	278	Smad2	SMAD family member 2 [Source:MGI Symbol;Acc:MGI:108051]
ENSMUSG00000024673	0.00233333	278	Ms4a1	membrane-spanning 4-domains, subfamily A, member 1 [Source:MGI Symbol;Acc:MGI:88321]
ENSMUSG00000024740	0.00233333	278	Ddb1	damage specific DNA binding protein 1 [Source:MGI Symbol;Acc:MGI:1202384]
ENSMUSG00000024785	0.00233333	278	Rcl1	RNA terminal phosphate cyclase-like 1 [Source:MGI Symbol;Acc:MGI:1913275]
ENSMUSG00000024846	0.00233333	278	Cst6	cystatin E/M [Source:MGI Symbol;Acc:MGI:1920970]
ENSMUSG00000024999	0.00233333	278	Noc3l	nucleolar complex associated 3 homolog (S. cerevisiae) [Source:MGI Symbol;Acc:MGI:1932610]
ENSMUSG00000025324	0.00233333	278	Atp10a	ATPase, class V, type 10A [Source:MGI Symbol;Acc:MGI:1330809]
ENSMUSG00000025583	0.00233333	278	Rptor	regulatory associated protein of MTOR, complex 1 [Source:MGI Symbol;Acc:MGI:1921620]
ENSMUSG00000025597	0.00233333	278	Klhl4	kelch-like 4 [Source:MGI Symbol;Acc:MGI:2442829]
ENSMUSG00000025602	0.00233333	278	Zfp202	zinc finger protein 202 [Source:MGI Symbol;Acc:MGI:1933401]
ENSMUSG00000025757	0.00233333	278	Hspa4l	heat shock protein 4 like [Source:MGI Symbol;Acc:MGI:107422]
ENSMUSG00000026018	0.00233333	278	Ica1l	islet cell autoantigen 1-like [Source:MGI Symbol;Acc:MGI:1917625]
ENSMUSG00000026036	0.00233333	278	Nif3l1	Ngg1 interacting factor 3-like 1 (S. pombe) [Source:MGI Symbol;Acc:MGI:1929485]
ENSMUSG00000026058	0.00233333	278	Khdrbs2	KH domain containing, RNA binding, signal transduction associated 2 [Source:MGI Symbol;Acc:MGI:2159649]
ENSMUSG00000026110	0.00233333	278	Mgat4a	mannoside acetylglucosaminyltransferase 4, isoenzyme A [Source:MGI Symbol;Acc:MGI:2662992]
ENSMUSG00000026196	0.00233333	278	Bard1	BRCA1 associated RING domain 1 [Source:MGI Symbol;Acc:MGI:1328361]
ENSMUSG00000026226	0.00233333	278	Spata3	spermatogenesis associated 3 [Source:MGI Symbol;Acc:MGI:1917310]
ENSMUSG00000026311	0.00233333	278	Asb1	ankyrin repeat and SOCS box-containing 1 [Source:MGI Symbol;Acc:MGI:1929735]
ENSMUSG00000026319	0.00233333	278	2310035C23Rik	RIKEN cDNA 2310035C23 gene [Source:MGI Symbol;Acc:MGI:1922832]
ENSMUSG00000026602	0.00233333	278	Nphs2	nephrosis 2, podocin [Source:MGI Symbol;Acc:MGI:2157018]
ENSMUSG00000026627	0.00233333	278	Tmem206	transmembrane protein 206 [Source:MGI Symbol;Acc:MGI:1914200]
ENSMUSG00000026728	0.00233333	278	Vim	vimentin [Source:MGI Symbol;Acc:MGI:98932]
ENSMUSG00000026797	0.00233333	278	Stxbp1	syntaxin binding protein 1 [Source:MGI Symbol;Acc:MGI:107363]
ENSMUSG00000026827	0.00233333	278	Gpd2	glycerol phosphate dehydrogenase 2, mitochondrial [Source:MGI Symbol;Acc:MGI:99778]
ENSMUSG00000027010	0.00233333	278	Slc25a12	solute carrier family 25 (mitochondrial carrier, Aralar), member 12 [Source:MGI Symbol;Acc:MGI:1926080]
ENSMUSG00000027210	0.00233333	278	Meis2	Meis homeobox 2 [Source:MGI Symbol;Acc:MGI:108564]
ENSMUSG00000027215	0.00233333	278	Cd82	CD82 antigen [Source:MGI Symbol;Acc:MGI:104651]
ENSMUSG00000027233	0.00233333	278	Patl2	protein associated with topoisomerase II homolog 2 (yeast) [Source:MGI Symbol;Acc:MGI:1914828]
ENSMUSG00000027297	0.00233333	278	Ltk	leukocyte tyrosine kinase [Source:MGI Symbol;Acc:MGI:96840]
ENSMUSG00000027298	0.00233333	278	Tyro3	TYRO3 protein tyrosine kinase 3 [Source:MGI Symbol;Acc:MGI:104294]
ENSMUSG00000027438	0.00233333	278	Napb	N-ethylmaleimide sensitive fusion protein attachment protein beta [Source:MGI Symbol;Acc:MGI:104562]
ENSMUSG00000027533	0.00233333	278	Fabp5	fatty acid binding protein 5, epidermal [Source:MGI Symbol;Acc:MGI:101790]
ENSMUSG00000027610	0.00233333	278	Gss	glutathione synthetase [Source:MGI Symbol;Acc:MGI:95852]
ENSMUSG00000027695	0.00233333	278	Pld1	phospholipase D1 [Source:MGI Symbol;Acc:MGI:109585]
ENSMUSG00000027722	0.00233333	278	Spata5	spermatogenesis associated 5 [Source:MGI Symbol;Acc:MGI:1927170]
ENSMUSG00000027868	0.00233333	278	Tbx15	T-box 15 [Source:MGI Symbol;Acc:MGI:1277234]
ENSMUSG00000027875	0.00233333	278	Hmgcs2	3-hydroxy-3-methylglutaryl-Coenzyme A synthase 2 [Source:MGI Symbol;Acc:MGI:101939]
ENSMUSG00000027900	0.00233333	278	Dram2	DNA-damage regulated autophagy modulator 2 [Source:MGI Symbol;Acc:MGI:1914421]
ENSMUSG00000027961	0.00233333	278	Lrrc39	leucine rich repeat containing 39 [Source:MGI Symbol;Acc:MGI:1924557]
ENSMUSG00000028032	0.00233333	278	Papss1	3'-phosphoadenosine 5'-phosphosulfate synthase 1 [Source:MGI Symbol;Acc:MGI:1330587]
ENSMUSG00000028044	0.00233333	278	Cks1b	CDC28 protein kinase 1b [Source:MGI Symbol;Acc:MGI:1889208]
ENSMUSG00000028089	0.00233333	278	Chd1l	chromodomain helicase DNA binding protein 1-like [Source:MGI Symbol;Acc:MGI:1915308]
ENSMUSG00000028140	0.00233333	278	Mrpl9	mitochondrial ribosomal protein L9 [Source:MGI Symbol;Acc:MGI:2137211]
ENSMUSG00000028158	0.00233333	278	Mttp	microsomal triglyceride transfer protein [Source:MGI Symbol;Acc:MGI:106926]
ENSMUSG00000028187	0.00233333	278	Rpf1	ribosome production factor 1 homolog (S. cerevisiae) [Source:MGI Symbol;Acc:MGI:1917535]
ENSMUSG00000028343	0.00233333	278	Erp44	endoplasmic reticulum protein 44 [Source:MGI Symbol;Acc:MGI:1923549]
ENSMUSG00000028546	0.00233333	278	Elavl4	ELAV (embryonic lethal, abnormal vision, Drosophila)-like 4 (Hu antigen D) [Source:MGI Symbol;Acc:MGI:107427]
ENSMUSG00000028571	0.00233333	278	Cyp2j13	cytochrome P450, family 2, subfamily j, polypeptide 13 [Source:MGI Symbol;Acc:MGI:2385197]
ENSMUSG00000028729	0.00233333	278	Ebna1bp2	EBNA1 binding protein 2 [Source:MGI Symbol;Acc:MGI:1916322]
ENSMUSG00000028772	0.00233333	278	Zcchc17	zinc finger, CCHC domain containing 17 [Source:MGI Symbol;Acc:MGI:1919955]
ENSMUSG00000028917	0.00233333	278	Plekhm2	pleckstrin homology domain containing, family M (with RUN domain) member 2 [Source:MGI Symbol;Acc:MGI:1916832]
ENSMUSG00000029156	0.00233333	278	Sgcb	sarcoglycan, beta (dystrophin-associated glycoprotein) [Source:MGI Symbol;Acc:MGI:1346523]
ENSMUSG00000029166	0.00233333	278	Mapre3	microtubule-associated protein, RP/EB family, member 3 [Source:MGI Symbol;Acc:MGI:2140967]
ENSMUSG00000029206	0.00233333	278	Nsun7	NOL1/NOP2/Sun domain family, member 7 [Source:MGI Symbol;Acc:MGI:1918168]
ENSMUSG00000029372	0.00233333	278	Ppbp	pro-platelet basic protein [Source:MGI Symbol;Acc:MGI:1888712]
ENSMUSG00000029390	0.00233333	278	Tmed2	transmembrane emp24 domain trafficking protein 2 [Source:MGI Symbol;Acc:MGI:1929269]
ENSMUSG00000029474	0.00233333	278	Rnf34	ring finger protein 34 [Source:MGI Symbol;Acc:MGI:2153340]
ENSMUSG00000029518	0.00233333	278	Rab35	RAB35, member RAS oncogene family [Source:MGI Symbol;Acc:MGI:1924657]
ENSMUSG00000030083	0.00233333	278	Abtb1	ankyrin repeat and BTB (POZ) domain containing 1 [Source:MGI Symbol;Acc:MGI:1933148]
ENSMUSG00000030086	0.00233333	278	Chchd6	coiled-coil-helix-coiled-coil-helix domain containing 6 [Source:MGI Symbol;Acc:MGI:1913348]
ENSMUSG00000030236	0.00233333	278	Slco1b2	solute carrier organic anion transporter family, member 1b2 [Source:MGI Symbol;Acc:MGI:1351899]
ENSMUSG00000030545	0.00233333	278	Pex11a	peroxisomal biogenesis factor 11 alpha [Source:MGI Symbol;Acc:MGI:1338788]
ENSMUSG00000030605	0.00233333	278	Mfge8	milk fat globule-EGF factor 8 protein [Source:MGI Symbol;Acc:MGI:102768]
ENSMUSG00000030872	0.00233333	278	Gga2	golgi associated, gamma adaptin ear containing, ARF binding protein 2 [Source:MGI Symbol;Acc:MGI:1921355]
ENSMUSG00000030880	0.00233333	278	Polr3e	polymerase (RNA) III (DNA directed) polypeptide E [Source:MGI Symbol;Acc:MGI:1349452]
ENSMUSG00000030929	0.00233333	278	Eri2	exoribonuclease 2 [Source:MGI Symbol;Acc:MGI:1918401]
ENSMUSG00000031148	0.00233333	278	Gpkow	G patch domain and KOW motifs [Source:MGI Symbol;Acc:MGI:1859610]
ENSMUSG00000031166	0.00233333	278	Wdr13	WD repeat domain 13 [Source:MGI Symbol;Acc:MGI:1914661]
ENSMUSG00000031284	0.00233333	278	Pak3	p21 protein (Cdc42/Rac)-activated kinase 3 [Source:MGI Symbol;Acc:MGI:1339656]
ENSMUSG00000031383	0.00233333	278	Dusp9	dual specificity phosphatase 9 [Source:MGI Symbol;Acc:MGI:2387107]
ENSMUSG00000031385	0.00233333	278	Plxnb3	plexin B3 [Source:MGI Symbol;Acc:MGI:2154240]
ENSMUSG00000031389	0.00233333	278	Arhgap4	Rho GTPase activating protein 4 [Source:MGI Symbol;Acc:MGI:2159577]
ENSMUSG00000031443	0.00233333	278	F7	coagulation factor VII [Source:MGI Symbol;Acc:MGI:109325]
ENSMUSG00000031446	0.00233333	278	Cul4a	cullin 4A [Source:MGI Symbol;Acc:MGI:1914487]
ENSMUSG00000031482	0.00233333	278	Slc25a15	solute carrier family 25 (mitochondrial carrier ornithine transporter), member 15 [Source:MGI Symbol;Acc:MGI:1342274]
ENSMUSG00000031506	0.00233333	278	Ptpn7	protein tyrosine phosphatase, non-receptor type 7 [Source:MGI Symbol;Acc:MGI:2156893]
ENSMUSG00000031536	0.00233333	278	Polb	polymerase (DNA directed), beta [Source:MGI Symbol;Acc:MGI:97740]
ENSMUSG00000031575	0.00233333	278	Ash2l	ash2 (absent, small, or homeotic)-like (Drosophila) [Source:MGI Symbol;Acc:MGI:1344416]
ENSMUSG00000031634	0.00233333	278	Ufsp2	UFM1-specific peptidase 2 [Source:MGI Symbol;Acc:MGI:1913679]
ENSMUSG00000031645	0.00233333	278	F11	coagulation factor XI [Source:MGI Symbol;Acc:MGI:99481]
ENSMUSG00000031812	0.00233333	278	Map1lc3b	microtubule-associated protein 1 light chain 3 beta [Source:MGI Symbol;Acc:MGI:1914693]
ENSMUSG00000031822	0.00233333	278	Gse1	genetic suppressor element 1 [Source:MGI Symbol;Acc:MGI:1098275]
ENSMUSG00000031851	0.00233333	278	Ntpcr	nucleoside-triphosphatase, cancer-related [Source:MGI Symbol;Acc:MGI:1913816]
ENSMUSG00000032065	0.00233333	278	Tex12	testis expressed gene 12 [Source:MGI Symbol;Acc:MGI:1913904]
ENSMUSG00000032081	0.00233333	278	Apoc3	apolipoprotein C-III [Source:MGI Symbol;Acc:MGI:88055]
ENSMUSG00000032320	0.00233333	278	Rcn2	reticulocalbin 2 [Source:MGI Symbol;Acc:MGI:1349765]
ENSMUSG00000032336	0.00233333	278	Nptn	neuroplastin [Source:MGI Symbol;Acc:MGI:108077]
ENSMUSG00000032342	0.00233333	278	Mto1	mitochondrial translation optimization 1 homolog (S. cerevisiae) [Source:MGI Symbol;Acc:MGI:1915541]
ENSMUSG00000032415	0.00233333	278	Ube2cbp	ubiquitin-conjugating enzyme E2C binding protein [Source:MGI Symbol;Acc:MGI:1917598]
ENSMUSG00000032525	0.00233333	278	Nktr	natural killer tumor recognition sequence [Source:MGI Symbol;Acc:MGI:97346]
ENSMUSG00000032624	0.00233333	278	Eml4	echinoderm microtubule associated protein like 4 [Source:MGI Symbol;Acc:MGI:1926048]
ENSMUSG00000032743	0.00233333	278	D430042O09Rik	RIKEN cDNA D430042O09 gene [Source:MGI Symbol;Acc:MGI:2442760]
ENSMUSG00000032796	0.00233333	278	Lama1	laminin, alpha 1 [Source:MGI Symbol;Acc:MGI:99892]
ENSMUSG00000032806	0.00233333	278	Slc10a3	solute carrier family 10 (sodium/bile acid cotransporter family), member 3 [Source:MGI Symbol;Acc:MGI:95048]
ENSMUSG00000032872	0.00233333	278	Cyb5r4	cytochrome b5 reductase 4 [Source:MGI Symbol;Acc:MGI:2386848]
ENSMUSG00000032894	0.00233333	278	1700031F05Rik	RIKEN cDNA 1700031F05 gene [Source:MGI Symbol;Acc:MGI:1920550]
ENSMUSG00000032959	0.00233333	278	Pebp1	phosphatidylethanolamine binding protein 1 [Source:MGI Symbol;Acc:MGI:1344408]
ENSMUSG00000033227	0.00233333	278	Wnt6	wingless-related MMTV integration site 6 [Source:MGI Symbol;Acc:MGI:98960]
ENSMUSG00000033350	0.00233333	278	Chst2	carbohydrate sulfotransferase 2 [Source:MGI Symbol;Acc:MGI:1891160]
ENSMUSG00000033368	0.00233333	278	Trim69	tripartite motif-containing 69 [Source:MGI Symbol;Acc:MGI:1918178]
ENSMUSG00000033948	0.00233333	278	Zswim5	zinc finger SWIM-type containing 5 [Source:MGI Symbol;Acc:MGI:1921714]
ENSMUSG00000034135	0.00233333	278	Sik3	SIK family kinase 3 [Source:MGI Symbol;Acc:MGI:2446296]
ENSMUSG00000034175	0.00233333	278	Rhbdd3	rhomboid domain containing 3 [Source:MGI Symbol;Acc:MGI:2444684]
ENSMUSG00000035152	0.00233333	278	Ap2b1	adaptor-related protein complex 2, beta 1 subunit [Source:MGI Symbol;Acc:MGI:1919020]
ENSMUSG00000035171	0.00233333	278	1110059E24Rik	RIKEN cDNA 1110059E24 gene [Source:MGI Symbol;Acc:MGI:1913456]
ENSMUSG00000035297	0.00233333	278	Cops4	COP9 (constitutive photomorphogenic) homolog, subunit 4 (Arabidopsis thaliana) [Source:MGI Symbol;Acc:MGI:1349414]
ENSMUSG00000035352	0.00233333	278	Ccl12	chemokine (C-C motif) ligand 12 [Source:MGI Symbol;Acc:MGI:108224]
ENSMUSG00000035383	0.00233333	278	Pmch	pro-melanin-concentrating hormone [Source:MGI Symbol;Acc:MGI:97629]
ENSMUSG00000035439	0.00233333	278	Haus8	4HAUS augmin-like complex, subunit 8 [Source:MGI Symbol;Acc:MGI:1923728]
ENSMUSG00000035522	0.00233333	278	Tsga8	testis specific gene A8 [Source:MGI Symbol;Acc:MGI:1194903]
ENSMUSG00000035983	0.00233333	278	Gm7008	predicted gene 7008 [Source:MGI Symbol;Acc:MGI:3647211]
ENSMUSG00000036027	0.00233333	278	1810046K07Rik	RIKEN cDNA 1810046K07 gene [Source:MGI Symbol;Acc:MGI:1917059]
ENSMUSG00000036959	0.00233333	278	Bcorl1	BCL6 co-repressor-like 1 [Source:MGI Symbol;Acc:MGI:2443910]
ENSMUSG00000036975	0.00233333	278	Tmem177	transmembrane protein 177 [Source:MGI Symbol;Acc:MGI:1913593]
ENSMUSG00000037197	0.00233333	278	Rbm17	RNA binding motif protein 17 [Source:MGI Symbol;Acc:MGI:1924188]
ENSMUSG00000037503	0.00233333	278	Fam168b	family with sequence similarity 168, member B [Source:MGI Symbol;Acc:MGI:2448487]
ENSMUSG00000037548	0.00233333	278	H2-DMb2	histocompatibility 2, class II, locus Mb2 [Source:MGI Symbol;Acc:MGI:95923]
ENSMUSG00000038024	0.00233333	278	Dennd4c	DENN/MADD domain containing 4C [Source:MGI Symbol;Acc:MGI:1914769]
ENSMUSG00000038094	0.00233333	278	Atp13a4	ATPase type 13A4 [Source:MGI Symbol;Acc:MGI:1924456]
ENSMUSG00000038178	0.00233333	278	Slc43a2	solute carrier family 43, member 2 [Source:MGI Symbol;Acc:MGI:2442746]
ENSMUSG00000038179	0.00233333	278	Slamf7	SLAM family member 7 [Source:MGI Symbol;Acc:MGI:1922595]
ENSMUSG00000038201	0.00233333	278	Kcna7	potassium voltage-gated channel, shaker-related subfamily, member 7 [Source:MGI Symbol;Acc:MGI:96664]
ENSMUSG00000038344	0.00233333	278	Txlng	taxilin gamma [Source:MGI Symbol;Acc:MGI:3590652]
ENSMUSG00000038365	0.00233333	278	Fbxo25	F-box protein 25 [Source:MGI Symbol;Acc:MGI:1914072]
ENSMUSG00000038403	0.00233333	278	Hfe2	hemochromatosis type 2 (juvenile) (human homolog) [Source:MGI Symbol;Acc:MGI:1916835]
ENSMUSG00000038880	0.00233333	278	Mrps34	mitochondrial ribosomal protein S34 [Source:MGI Symbol;Acc:MGI:1930188]
ENSMUSG00000038943	0.00233333	278	Prc1	protein regulator of cytokinesis 1 [Source:MGI Symbol;Acc:MGI:1858961]
ENSMUSG00000038975	0.00233333	278	Rabggtb	RAB geranylgeranyl transferase, b subunit [Source:MGI Symbol;Acc:MGI:99537]
ENSMUSG00000039047	0.00233333	278	Pigk	phosphatidylinositol glycan anchor biosynthesis, class K [Source:MGI Symbol;Acc:MGI:1913863]
ENSMUSG00000039092	0.00233333	278	Sptlc3	serine palmitoyltransferase, long chain base subunit 3 [Source:MGI Symbol;Acc:MGI:2444678]
ENSMUSG00000039298	0.00233333	278	Cdk5rap2	CDK5 regulatory subunit associated protein 2 [Source:MGI Symbol;Acc:MGI:2384875]
ENSMUSG00000039428	0.00233333	278	Tmem135	transmembrane protein 135 [Source:MGI Symbol;Acc:MGI:1920009]
ENSMUSG00000039477	0.00233333	278	Tnrc18	trinucleotide repeat containing 18 [Source:MGI Symbol;Acc:MGI:3648294]
ENSMUSG00000039488	0.00233333	278	Cntn5	contactin 5 [Source:MGI Symbol;Acc:MGI:3042287]
ENSMUSG00000039759	0.00233333	278	Thap3	THAP domain containing, apoptosis associated protein 3 [Source:MGI Symbol;Acc:MGI:1917126]
ENSMUSG00000039783	0.00233333	278	Kmo	kynurenine 3-monooxygenase (kynurenine 3-hydroxylase) [Source:MGI Symbol;Acc:MGI:2138151]
ENSMUSG00000039873	0.00233333	278	Neurl2	neuralized-like 2 (Drosophila) [Source:MGI Symbol;Acc:MGI:3043305]
ENSMUSG00000040387	0.00233333	278	Klhl32	kelch-like 32 [Source:MGI Symbol;Acc:MGI:3612790]
ENSMUSG00000040536	0.00233333	278	Necab1	N-terminal EF-hand calcium binding protein 1 [Source:MGI Symbol;Acc:MGI:1916602]
ENSMUSG00000040820	0.00233333	278	Hlcs	holocarboxylase synthetase (biotin- [propriony-Coenzyme A-carboxylase (ATP-hydrolysing)] ligase) [Source:MGI Symbol;Acc:MGI:894646]
ENSMUSG00000040929	0.00233333	278	Rfx3	regulatory factor X, 3 (influences HLA class II expression) [Source:MGI Symbol;Acc:MGI:106582]
ENSMUSG00000041126	0.00233333	278	H2afv	H2A histone family, member V [Source:MGI Symbol;Acc:MGI:1924855]
ENSMUSG00000041205	0.00233333	278	Map6d1	MAP6 domain containing 1 [Source:MGI Symbol;Acc:MGI:3607784]
ENSMUSG00000041231	0.00233333	278	Ublcp1	ubiquitin-like domain containing CTD phosphatase 1 [Source:MGI Symbol;Acc:MGI:1933105]
ENSMUSG00000041303	0.00233333	278	Gtf3c3	general transcription factor IIIC, polypeptide 3 [Source:MGI Symbol;Acc:MGI:2138383]
ENSMUSG00000041417	0.00233333	278	Pik3r1	phosphatidylinositol 3-kinase, regulatory subunit, polypeptide 1 (p85 alpha) [Source:MGI Symbol;Acc:MGI:97583]
ENSMUSG00000041431	0.00233333	278	Ccnb1	cyclin B1 [Source:MGI Symbol;Acc:MGI:88302]
ENSMUSG00000041730	0.00233333	278	Prrxl1	paired related homeobox protein-like 1 [Source:MGI Symbol;Acc:MGI:2148204]
ENSMUSG00000041809	0.00233333	278	Efhc1	EF-hand domain (C-terminal) containing 1 [Source:MGI Symbol;Acc:MGI:1919127]
ENSMUSG00000041986	0.00233333	278	Elmod1	ELMO/CED-12 domain containing 1 [Source:MGI Symbol;Acc:MGI:3583900]
ENSMUSG00000042498	0.00233333	278	D330045A20Rik	RIKEN cDNA D330045A20 gene [Source:MGI Symbol;Acc:MGI:2147848]
ENSMUSG00000042608	0.00233333	278	Stk40	serine/threonine kinase 40 [Source:MGI Symbol;Acc:MGI:1921428]
ENSMUSG00000042655	0.00233333	278	Fam159b	family with sequence similarity 159, member B [Source:MGI Symbol;Acc:MGI:1925053]
ENSMUSG00000042662	0.00233333	278	Dusp15	dual specificity phosphatase-like 15 [Source:MGI Symbol;Acc:MGI:1934928]
ENSMUSG00000042747	0.00233333	278	Krtcap2	keratinocyte associated protein 2 [Source:MGI Symbol;Acc:MGI:1913309]
ENSMUSG00000042828	0.00233333	278	Trim72	tripartite motif-containing 72 [Source:MGI Symbol;Acc:MGI:3612190]
ENSMUSG00000043020	0.00233333	278	Wdr63	WD repeat domain 63 [Source:MGI Symbol;Acc:MGI:3045269]
ENSMUSG00000043079	0.00233333	278	Synpo	synaptopodin [Source:MGI Symbol;Acc:MGI:1099446]
ENSMUSG00000043088	0.00233333	278	Il17re	interleukin 17 receptor E [Source:MGI Symbol;Acc:MGI:1889371]
ENSMUSG00000043262	0.00233333	278	Uevld	UEV and lactate/malate dehyrogenase domains [Source:MGI Symbol;Acc:MGI:1860490]
ENSMUSG00000043284	0.00233333	278	Tmem11	transmembrane protein 11 [Source:MGI Symbol;Acc:MGI:2144726]
ENSMUSG00000044551	0.00233333	278	9930012K11Rik	RIKEN cDNA 9930012K11 gene [Source:MGI Symbol;Acc:MGI:2145726]
ENSMUSG00000044897	0.00233333	278	Olfr821	olfactory receptor 821 [Source:MGI Symbol;Acc:MGI:3030655]
ENSMUSG00000044952	0.00233333	278	Kctd21	potassium channel tetramerisation domain containing 21 [Source:MGI Symbol;Acc:MGI:3643121]
ENSMUSG00000045165	0.00233333	278	AI467606	expressed sequence AI467606 [Source:MGI Symbol;Acc:MGI:2141979]
ENSMUSG00000045273	0.00233333	278	Cenph	centromere protein H [Source:MGI Symbol;Acc:MGI:1349448]
ENSMUSG00000045409	0.00233333	278	Trim39	tripartite motif-containing 39 [Source:MGI Symbol;Acc:MGI:1890659]
ENSMUSG00000045479	0.00233333	278	Olfr459	olfactory receptor 459 [Source:MGI Symbol;Acc:MGI:3030293]
ENSMUSG00000046311	0.00233333	278	Zfp62	zinc finger protein 62 [Source:MGI Symbol;Acc:MGI:99662]
ENSMUSG00000046364	0.00233333	278	Rpl27a	ribosomal protein L27A [Source:MGI Symbol;Acc:MGI:1347076]
ENSMUSG00000046804	0.00233333	278	Phgr1	proline/histidine/glycine-rich 1 [Source:MGI Symbol;Acc:MGI:1858382]
ENSMUSG00000046922	0.00233333	278	Gpr6	G protein-coupled receptor 6 [Source:MGI Symbol;Acc:MGI:2155249]
ENSMUSG00000046974	0.00233333	278	BC053393	cDNA sequence BC053393 [Source:MGI Symbol;Acc:MGI:3039605]
ENSMUSG00000047034	0.00233333	278	Ankrd33	ankyrin repeat domain 33 [Source:MGI Symbol;Acc:MGI:2443398]
ENSMUSG00000047293	0.00233333	278	Gpr15	G protein-coupled receptor 15 [Source:MGI Symbol;Acc:MGI:1918473]
ENSMUSG00000047648	0.00233333	278	Fbxo30	F-box protein 30 [Source:MGI Symbol;Acc:MGI:1919115]
ENSMUSG00000047773	0.00233333	278	Ankfn1	ankyrin-repeat and fibronectin type III domain containing 1 [Source:MGI Symbol;Acc:MGI:2686021]
ENSMUSG00000048067	0.00233333	278	Olfr1349	olfactory receptor 1349 [Source:MGI Symbol;Acc:MGI:3031183]
ENSMUSG00000048500	0.00233333	278	Defb15	defensin beta 15 [Source:MGI Symbol;Acc:MGI:2179202]
ENSMUSG00000049008	0.00233333	278	BB014433	expressed sequence BB014433 [Source:MGI Symbol;Acc:MGI:2142823]
ENSMUSG00000049217	0.00233333	278	Olfr788	olfactory receptor 788 [Source:MGI Symbol;Acc:MGI:3030622]
ENSMUSG00000049739	0.00233333	278	Zfp646	zinc finger protein 646 [Source:MGI Symbol;Acc:MGI:3665412]
ENSMUSG00000050035	0.00233333	278	Fhl4	four and a half LIM domains 4 [Source:MGI Symbol;Acc:MGI:1338765]
ENSMUSG00000050350	0.00233333	278	Gpr18	G protein-coupled receptor 18 [Source:MGI Symbol;Acc:MGI:107859]
ENSMUSG00000050592	0.00233333	278	Fam78a	family with sequence similarity 78, member A [Source:MGI Symbol;Acc:MGI:2443569]
ENSMUSG00000050917	0.00233333	278	Fgf4	fibroblast growth factor 4 [Source:MGI Symbol;Acc:MGI:95518]
ENSMUSG00000051022	0.00233333	278	Hs3st1	heparan sulfate (glucosamine) 3-O-sulfotransferase 1 [Source:MGI Symbol;Acc:MGI:1201606]
ENSMUSG00000051359	0.00233333	278	Ncald	neurocalcin delta [Source:MGI Symbol;Acc:MGI:1196326]
ENSMUSG00000051790	0.00233333	278	Nlgn2	neuroligin 2 [Source:MGI Symbol;Acc:MGI:2681835]
ENSMUSG00000051811	0.00233333	278	Cox6b2	cytochrome c oxidase subunit VIb polypeptide 2 [Source:MGI Symbol;Acc:MGI:3044182]
ENSMUSG00000052613	0.00233333	278	Pcdh15	protocadherin 15 [Source:MGI Symbol;Acc:MGI:1891428]
ENSMUSG00000052625	0.00233333	278	Olfr851	olfactory receptor 851 [Source:MGI Symbol;Acc:MGI:3030685]
ENSMUSG00000053012	0.00233333	278	Krcc1	lysine-rich coiled-coil 1 [Source:MGI Symbol;Acc:MGI:1889377]
ENSMUSG00000053228	0.00233333	278	Ceacam3	carcinoembryonic antigen-related cell adhesion molecule 3 [Source:MGI Symbol;Acc:MGI:3646296]
ENSMUSG00000053626	0.00233333	278	Tll1	tolloid-like [Source:MGI Symbol;Acc:MGI:106923]
ENSMUSG00000053646	0.00233333	278	Plxnb1	plexin B1 [Source:MGI Symbol;Acc:MGI:2154238]
ENSMUSG00000053797	0.00233333	278	Krt16	keratin 16 [Source:MGI Symbol;Acc:MGI:96690]
ENSMUSG00000053914	0.00233333	278	Kdm4d	lysine (K)-specific demethylase 4D [Source:MGI Symbol;Acc:MGI:3606484]
ENSMUSG00000053985	0.00233333	278	Zfp14	zinc finger protein 14 [Source:MGI Symbol;Acc:MGI:99160]
ENSMUSG00000054843	0.00233333	278	Atrnl1	attractin like 1 [Source:MGI Symbol;Acc:MGI:2147749]
ENSMUSG00000054855	0.00233333	278	Rnd1	Rho family GTPase 1 [Source:MGI Symbol;Acc:MGI:2444878]
ENSMUSG00000055652	0.00233333	278	Klhl25	kelch-like 25 [Source:MGI Symbol;Acc:MGI:2668031]
ENSMUSG00000055733	0.00233333	278	Nap1l3	nucleosome assembly protein 1-like 3 [Source:MGI Symbol;Acc:MGI:1859565]
ENSMUSG00000055923	0.00233333	278	Aasdh	aminoadipate-semialdehyde dehydrogenase [Source:MGI Symbol;Acc:MGI:2442517]
ENSMUSG00000056185	0.00233333	278	Snx32	sorting nexin 32 [Source:MGI Symbol;Acc:MGI:2444704]
ENSMUSG00000056851	0.00233333	278	Pcbp2	poly(rC) binding protein 2 [Source:MGI Symbol;Acc:MGI:108202]
ENSMUSG00000056901	0.00233333	278	Tas2r102	taste receptor, type 2, member 102 [Source:MGI Symbol;Acc:MGI:2681171]
ENSMUSG00000057069	0.00233333	278	Ero1lb	ERO1-like beta (S. cerevisiae) [Source:MGI Symbol;Acc:MGI:1914725]
ENSMUSG00000057503	0.00233333	278	Olfr1459	olfactory receptor 1459 [Source:MGI Symbol;Acc:MGI:3031293]
ENSMUSG00000058773	0.00233333	278	Hist1h1b	histone cluster 1, H1b [Source:MGI Symbol;Acc:MGI:1861461]
ENSMUSG00000059069	0.00233333	278	Olfr749	olfactory receptor 749 [Source:MGI Symbol;Acc:MGI:3030583]
ENSMUSG00000059481	0.00233333	278	Plg	plasminogen [Source:MGI Symbol;Acc:MGI:97620]
ENSMUSG00000059939	0.00233333	278	9430015G10Rik	RIKEN cDNA 9430015G10 gene [Source:MGI Symbol;Acc:MGI:2444364]
ENSMUSG00000060371	0.00233333	278	Caln1	calneuron 1 [Source:MGI Symbol;Acc:MGI:2155987]
ENSMUSG00000061130	0.00233333	278	Ppm1b	protein phosphatase 1B, magnesium dependent, beta isoform [Source:MGI Symbol;Acc:MGI:101841]
ENSMUSG00000061877	0.00233333	278	BC048679	cDNA sequence BC048679 [Source:MGI Symbol;Acc:MGI:3510776]
ENSMUSG00000061894	0.00233333	278	Zscan20	zinc finger and SCAN domains 20 [Source:MGI Symbol;Acc:MGI:2679268]
ENSMUSG00000062175	0.00233333	278	Tgif2	TGFB-induced factor homeobox 2 [Source:MGI Symbol;Acc:MGI:1915299]
ENSMUSG00000062209	0.00233333	278	Erbb4	v-erb-a erythroblastic leukemia viral oncogene homolog 4 (avian) [Source:MGI Symbol;Acc:MGI:104771]
ENSMUSG00000062232	0.00233333	278	Rapgef2	Rap guanine nucleotide exchange factor (GEF) 2 [Source:MGI Symbol;Acc:MGI:2659071]
ENSMUSG00000062257	0.00233333	278	Opcml	opioid binding protein/cell adhesion molecule-like [Source:MGI Symbol;Acc:MGI:97397]
ENSMUSG00000062421	0.00233333	278	Arf2	ADP-ribosylation factor 2 [Source:MGI Symbol;Acc:MGI:99595]
ENSMUSG00000062434	0.00233333	278	Olfr516	olfactory receptor 516 [Source:MGI Symbol;Acc:MGI:3030350]
ENSMUSG00000062783	0.00233333	278	Csprs	component of Sp100-rs [Source:MGI Symbol;Acc:MGI:1891441]
ENSMUSG00000062793	0.00233333	278	Olfr1158	olfactory receptor 1158 [Source:MGI Symbol;Acc:MGI:3030992]
ENSMUSG00000062818	0.00233333	278	Vmn1r51	vomeronasal 1 receptor 51 [Source:MGI Symbol;Acc:MGI:1333759]
ENSMUSG00000063952	0.00233333	278	Brpf3	bromodomain and PHD finger containing, 3 [Source:MGI Symbol;Acc:MGI:2146836]
ENSMUSG00000064289	0.00233333	278	Tank	TRAF family member-associated Nf-kappa B activator [Source:MGI Symbol;Acc:MGI:107676]
ENSMUSG00000066151	0.00233333	278	Fkbp15	FK506 binding protein 15 [Source:MGI Symbol;Acc:MGI:2444782]
ENSMUSG00000066232	0.00233333	278	Ipo7	importin 7 [Source:MGI Symbol;Acc:MGI:2152414]
ENSMUSG00000066258	0.00233333	278	Trim12a	tripartite motif-containing 12A [Source:MGI Symbol;Acc:MGI:1923931]
ENSMUSG00000066637	0.00233333	278	Ttc32	tetratricopeptide repeat domain 32 [Source:MGI Symbol;Acc:MGI:1922766]
ENSMUSG00000066735	0.00233333	278	Vkorc1l1	vitamin K epoxide reductase complex, subunit 1-like 1 [Source:MGI Symbol;Acc:MGI:1916818]
ENSMUSG00000066894	0.00233333	278	Vsig10	V-set and immunoglobulin domain containing 10 [Source:MGI Symbol;Acc:MGI:2448533]
ENSMUSG00000067455	0.00233333	278	Hist1h4j	histone cluster 1, H4j [Source:MGI Symbol;Acc:MGI:2448436]
ENSMUSG00000067684	0.00233333	278	Obp1a	odorant binding protein IA [Source:MGI Symbol;Acc:MGI:1277949]
ENSMUSG00000067768	0.00233333	278	Xlr4b	X-linked lymphocyte-regulated 4B [Source:MGI Symbol;Acc:MGI:1350975]
ENSMUSG00000069302	0.00233333	278	Hist1h2ah	histone cluster 1, H2ah [Source:MGI Symbol;Acc:MGI:2448295]
ENSMUSG00000069430	0.00233333	278	Olfr9	olfactory receptor 9 [Source:MGI Symbol;Acc:MGI:107600]
ENSMUSG00000070283	0.00233333	278	Ndufaf3	NADH dehydrogenase (ubiquinone) 1 alpha subcomplex, assembly factor 3 [Source:MGI Symbol;Acc:MGI:1913956]
ENSMUSG00000070797	0.00233333	278	Psg27	pregnancy-specific glycoprotein 27 [Source:MGI Symbol;Acc:MGI:1891359]
ENSMUSG00000071661	0.00233333	278	Zbtb3	zinc finger and BTB domain containing 3 [Source:MGI Symbol;Acc:MGI:1922541]
ENSMUSG00000072774	0.00233333	278	Zfp951	zinc finger protein 951 [Source:MGI Symbol;Acc:MGI:2441896]
ENSMUSG00000073027	0.00233333	278	Dmrtc1b	DMRT-like family C1b [Source:MGI Symbol;Acc:MGI:3639121]
ENSMUSG00000073953	0.00233333	278	Olfr596	olfactory receptor 596 [Source:MGI Symbol;Acc:MGI:3030430]
ENSMUSG00000073982	0.00233333	278	Rhog	ras homolog gene family, member G [Source:MGI Symbol;Acc:MGI:1928370]
ENSMUSG00000074028	0.00233333	278	Slc22a13	solute carrier family 22 (organic cation transporter), member 13 [Source:MGI Symbol;Acc:MGI:2143107]
ENSMUSG00000074093	0.00233333	278	Svip	small VCP/p97-interacting protein [Source:MGI Symbol;Acc:MGI:1922994]
ENSMUSG00000074402	0.00233333	278	Vmn1r55	vomeronasal 1 receptor 55 [Source:MGI Symbol;Acc:MGI:3033474]
ENSMUSG00000074646	0.00233333	278	6430550D23Rik	RIKEN cDNA 6430550D23 gene [Source:MGI Symbol;Acc:MGI:2443361]
ENSMUSG00000074657	0.00233333	278	Kif5a	kinesin family member 5A [Source:MGI Symbol;Acc:MGI:109564]
ENSMUSG00000074681	0.00233333	278	Defb23	defensin beta 23 [Source:MGI Symbol;Acc:MGI:3644405]
ENSMUSG00000074971	0.00233333	278	Fibin	fin bud initiation factor homolog (zebrafish) [Source:MGI Symbol;Acc:MGI:1914856]
ENSMUSG00000075132	0.00233333	278	Olfr1173	olfactory receptor 1173 [Source:MGI Symbol;Acc:MGI:3031007]
ENSMUSG00000075204	0.00233333	278	Olfr1039	olfactory receptor 1039 [Source:MGI Symbol;Acc:MGI:3030873]
ENSMUSG00000075218	0.00233333	278	Olfr995	olfactory receptor 995 [Source:MGI Symbol;Acc:MGI:3030829]
ENSMUSG00000078307	0.00233333	278	AI593442	expressed sequence AI593442 [Source:MGI Symbol;Acc:MGI:2143099]
ENSMUSG00000078485	0.00233333	278	Plekhn1	pleckstrin homology domain containing, family N member 1 [Source:MGI Symbol;Acc:MGI:2387630]
ENSMUSG00000078588	0.00233333	278	Ccdc24	coiled-coil domain containing 24 [Source:MGI Symbol;Acc:MGI:2685874]
ENSMUSG00000078768	0.00233333	278	Zfp566	zinc finger protein 566 [Source:MGI Symbol;Acc:MGI:1919806]
ENSMUSG00000078935	0.00233333	278	1700025C18Rik	RIKEN cDNA 1700025C18 gene [Source:MGI Symbol;Acc:MGI:1919461]
ENSMUSG00000079165	0.00233333	278	Sap25	sin3 associated polypeptide [Source:MGI Symbol;Acc:MGI:3802945]
ENSMUSG00000079350	0.00233333	278	Magea8	melanoma antigen, family A, 8 [Source:MGI Symbol;Acc:MGI:1333827]
ENSMUSG00000079852	0.00233333	278	Klra4	killer cell lectin-like receptor, subfamily A, member 4 [Source:MGI Symbol;Acc:MGI:101904]
ENSMUSG00000081534	0.00233333	278	Slc48a1	solute carrier family 48 (heme transporter), member 1 [Source:MGI Symbol;Acc:MGI:1914989]
ENSMUSG00000082932	0.00233333	278	Cyp2j8	cytochrome P450, family 2, subfamily j, polypeptide 8 [Source:MGI Symbol;Acc:MGI:2449817]
ENSMUSG00000083193	0.00233333	278	4930595D18Rik	RIKEN cDNA 4930595D18 gene [Source:MGI Symbol;Acc:MGI:1925312]
ENSMUSG00000085704	0.00233333	278	4921531C22Rik	RIKEN cDNA 4921531C22 gene [Source:MGI Symbol;Acc:MGI:1913980]
ENSMUSG00000086007	0.00233333	278	1700057H21Rik	RIKEN cDNA 1700057H21 gene [Source:MGI Symbol;Acc:MGI:1920625]
ENSMUSG00000087013	0.00233333	278	2610027K06Rik	RIKEN cDNA 2610027K06 gene [Source:MGI Symbol;Acc:MGI:1917159]
ENSMUSG00000090000	0.00233333	278	Ier3ip1	immediate early response 3 interacting protein 1 [Source:MGI Symbol;Acc:MGI:1913441]
ENSMUSG00000090071	0.00233333	278	Cdk5r2	cyclin-dependent kinase 5, regulatory subunit 2 (p39) [Source:MGI Symbol;Acc:MGI:1330828]
ENSMUSG00000090272	0.00233333	278	Mndal	myeloid nuclear differentiation antigen like [Source:MGI Symbol;Acc:MGI:3780953]
ENSMUSG00000090655	0.00233333	278	Vmn2r120	vomeronasal 2, receptor 120 [Source:MGI Symbol;Acc:MGI:3644483]
ENSMUSG00000090942	0.00233333	278	F830016B08Rik	RIKEN cDNA F830016B08 gene [Source:MGI Symbol;Acc:MGI:3588218]
ENSMUSG00000091076	0.00233333	278	Vmn2r115	vomeronasal 2, receptor 115 [Source:MGI Symbol;Acc:MGI:3647235]
ENSMUSG00000091648	0.00233333	278	C2cd4d	C2 calcium-dependent domain containing 4D [Source:MGI Symbol;Acc:MGI:2685505]
ENSMUSG00000093934	0.00233333	278	Olfr971	olfactory receptor 971 [Source:MGI Symbol;Acc:MGI:3030805]
ENSMUSG00000094113	0.00233333	278	5430401F13Rik	RIKEN cDNA 5430401F13 gene [Source:MGI Symbol;Acc:MGI:1918642]
ENSMUSG00000094733	0.00233333	278	Gm5416	predicted gene 5416 [Source:MGI Symbol;Acc:MGI:3644688]
ENSMUSG00000094845	0.00233333	278	Tmem95	transmembrane protein 95 [Source:MGI Symbol;Acc:MGI:3779488]
ENSMUSG00000095071	0.00233333	278	AF067061	cDNA sequence AF067061 [Source:MGI Symbol;Acc:MGI:2681166]
ENSMUSG00000095463	0.00233333	278	Entpd4	ectonucleoside triphosphate diphosphohydrolase 4 [Source:MGI Symbol;Acc:MGI:1914714]
ENSMUSG00000096146	0.00233333	278	Kcnj11	potassium inwardly rectifying channel, subfamily J, member 11 [Source:MGI Symbol;Acc:MGI:107501]
ENSMUSG00000096188	0.00233333	278	Cmtm4	CKLF-like MARVEL transmembrane domain containing 4 [Source:MGI Symbol;Acc:MGI:2142888]
ENSMUSG00000096320	0.00233333	278	Olfr1471	olfactory receptor 1471 [Source:MGI Symbol;Acc:MGI:3031305]
ENSMUSG00000096795	0.00233333	278	Zfp433	RIKEN cDNA 1700123A16 gene [Source:MGI Symbol;Acc:MGI:1920860]
ENSMUSG00000096856	0.00233333	278	Gm10778	predicted gene 10778 [Source:MGI Symbol;Acc:MGI:3809656]
ENSMUSG00000097502	0.00233333	278	4930528D03Rik	RIKEN cDNA 4930528D03 gene [Source:MGI Symbol;Acc:MGI:1922473]
ENSMUSG00000097553	0.00233333	278	4930455D15Rik	RIKEN cDNA 4930455D15 gene [Source:MGI Symbol;Acc:MGI:1923045]
ENSMUSG00000105773	0.00233333	278	NA	NA
ENSMUSG00000107895	0.00233333	278	NA	NA
ENSMUSG00000108414	0.00233333	278	NA	NA
ENSMUSG00000108827	0.00233333	278	NA	NA
ENSMUSG00000109106	0.00233333	278	NA	NA
ENSMUSG00000109449	0.00233333	278	NA	NA
ENSMUSG00000110231	0.00233333	278	NA	NA
ENSMUSG00000111761	0.00233333	278	NA	NA
ENSMUST00000070425	0.00233333	278	NA	NA
ENSMUST00000084587	0.00233333	278	NA	NA
ENSMUST00000098120	0.00233333	278	NA	NA
ENSMUST00000098595	0.00233333	278	NA	NA
ENSMUST00000099693	0.00233333	278	NA	NA
ENSMUST00000101619	0.00233333	278	NA	NA
ENSMUST00000103277	0.00233333	278	NA	NA
ENSMUST00000103299	0.00233333	278	NA	NA
ENSMUST00000103334	0.00233333	278	NA	NA
ENSMUST00000103369	0.00233333	278	NA	NA
ENSMUST00000103376	0.00233333	278	NA	NA
ENSMUST00000103493	0.00233333	278	NA	NA
ENSMUST00000103504	0.00233333	278	NA	NA
ENSMUST00000103508	0.00233333	278	NA	NA
ENSMUST00000112542	0.00233333	278	NA	NA
ENSMUST00000115092	0.00233333	278	NA	NA
ENSMUST00000125909	0.00233333	278	NA	NA
ENSMUST00000137714	0.00233333	278	NA	NA
ENSMUST00000138017	0.00233333	278	NA	NA
ENSMUST00000143967	0.00233333	278	NA	NA
ENSMUST00000147034	0.00233333	278	NA	NA
ENSMUST00000149090	0.00233333	278	NA	NA
ENSMUST00000151164	0.00233333	278	NA	NA
ENSMUST00000156943	0.00233333	278	NA	NA
ENSMUST00000160698	0.00233333	278	NA	NA
ENSMUST00000165619	0.00233333	278	NA	NA
ENSMUST00000167326	0.00233333	278	NA	NA
ENSMUST00000169057	0.00233333	278	NA	NA
ENSMUSG00000036377	0.00233333	703	C530008M17Rik	RIKEN cDNA C530008M17 gene [Source:MGI Symbol;Acc:MGI:2444817]
ENSMUSG00000059820	0.00233333	703	AU019823	expressed sequence AU019823 [Source:MGI Symbol;Acc:MGI:2143205]
ENSMUSG00000000247	0.002	705	Lhx2	LIM homeobox protein 2 [Source:MGI Symbol;Acc:MGI:96785]
ENSMUSG00000000359	0.002	705	Rem1	rad and gem related GTP binding protein 1 [Source:MGI Symbol;Acc:MGI:1097696]
ENSMUSG00000000399	0.002	705	Ndufa9	NADH dehydrogenase (ubiquinone) 1 alpha subcomplex, 9 [Source:MGI Symbol;Acc:MGI:1913358]
ENSMUSG00000000562	0.002	705	Adora3	adenosine A3 receptor [Source:MGI Symbol;Acc:MGI:104847]
ENSMUSG00000001020	0.002	705	S100a4	S100 calcium binding protein A4 [Source:MGI Symbol;Acc:MGI:1330282]
ENSMUSG00000001143	0.002	705	Lman2l	lectin, mannose-binding 2-like [Source:MGI Symbol;Acc:MGI:2443010]
ENSMUSG00000001604	0.002	705	Tcea3	transcription elongation factor A (SII), 3 [Source:MGI Symbol;Acc:MGI:1196908]
ENSMUSG00000002664	0.002	705	Pspn	persephin [Source:MGI Symbol;Acc:MGI:1201684]
ENSMUSG00000002769	0.002	705	Gnmt	glycine N-methyltransferase [Source:MGI Symbol;Acc:MGI:1202304]
ENSMUSG00000003031	0.002	705	Cdkn1b	cyclin-dependent kinase inhibitor 1B [Source:MGI Symbol;Acc:MGI:104565]
ENSMUSG00000003039	0.002	705	Fam32a	family with sequence similarity 32, member A [Source:MGI Symbol;Acc:MGI:1915172]
ENSMUSG00000004207	0.002	705	Psap	prosaposin [Source:MGI Symbol;Acc:MGI:97783]
ENSMUSG00000004846	0.002	705	Plod3	procollagen-lysine, 2-oxoglutarate 5-dioxygenase 3 [Source:MGI Symbol;Acc:MGI:1347008]
ENSMUSG00000005413	0.002	705	Hmox1	heme oxygenase (decycling) 1 [Source:MGI Symbol;Acc:MGI:96163]
ENSMUSG00000005980	0.002	705	Dnase1	deoxyribonuclease I [Source:MGI Symbol;Acc:MGI:103157]
ENSMUSG00000006221	0.002	705	Hspb7	heat shock protein family, member 7 (cardiovascular) [Source:MGI Symbol;Acc:MGI:1352494]
ENSMUSG00000006673	0.002	705	Qrich1	glutamine-rich 1 [Source:MGI Symbol;Acc:MGI:1916482]
ENSMUSG00000006740	0.002	705	Kif5b	kinesin family member 5B [Source:MGI Symbol;Acc:MGI:1098268]
ENSMUSG00000007279	0.002	705	Scube2	signal peptide, CUB domain, EGF-like 2 [Source:MGI Symbol;Acc:MGI:1928765]
ENSMUSG00000007653	0.002	705	Gabrb2	gamma-aminobutyric acid (GABA) A receptor, subunit beta 2 [Source:MGI Symbol;Acc:MGI:95620]
ENSMUSG00000008305	0.002	705	Tle1	transducin-like enhancer of split 1, homolog of Drosophila E(spl) [Source:MGI Symbol;Acc:MGI:104636]
ENSMUSG00000009356	0.002	705	Lpo	lactoperoxidase [Source:MGI Symbol;Acc:MGI:1923363]
ENSMUSG00000015001	0.002	705	Oc90	otoconin 90 [Source:MGI Symbol;Acc:MGI:1313269]
ENSMUSG00000015437	0.002	705	Gzmb	granzyme B [Source:MGI Symbol;Acc:MGI:109267]
ENSMUSG00000015461	0.002	705	Atf6b	activating transcription factor 6 beta [Source:MGI Symbol;Acc:MGI:105121]
ENSMUSG00000016206	0.002	705	H2-M3	histocompatibility 2, M region locus 3 [Source:MGI Symbol;Acc:MGI:95915]
ENSMUSG00000016940	0.002	705	Kctd2	potassium channel tetramerisation domain containing 2 [Source:MGI Symbol;Acc:MGI:1917632]
ENSMUSG00000017664	0.002	705	Slc35c2	solute carrier family 35, member C2 [Source:MGI Symbol;Acc:MGI:2385166]
ENSMUSG00000017817	0.002	705	Jph2	junctophilin 2 [Source:MGI Symbol;Acc:MGI:1891496]
ENSMUSG00000018001	0.002	705	Cyth3	cytohesin 3 [Source:MGI Symbol;Acc:MGI:1335107]
ENSMUSG00000019370	0.002	705	Calm3	calmodulin 3 [Source:MGI Symbol;Acc:MGI:103249]
ENSMUSG00000020099	0.002	705	Unc5b	unc-5 homolog B (C. elegans) [Source:MGI Symbol;Acc:MGI:894703]
ENSMUSG00000020135	0.002	705	Apc2	adenomatosis polyposis coli 2 [Source:MGI Symbol;Acc:MGI:1346052]
ENSMUSG00000020583	0.002	705	Matn3	matrilin 3 [Source:MGI Symbol;Acc:MGI:1328350]
ENSMUSG00000020646	0.002	705	Mboat2	membrane bound O-acyltransferase domain containing 2 [Source:MGI Symbol;Acc:MGI:1914466]
ENSMUSG00000020785	0.002	705	Camkk1	calcium/calmodulin-dependent protein kinase kinase 1, alpha [Source:MGI Symbol;Acc:MGI:1891766]
ENSMUSG00000020788	0.002	705	Atp2a3	ATPase, Ca++ transporting, ubiquitous [Source:MGI Symbol;Acc:MGI:1194503]
ENSMUSG00000020857	0.002	705	Nme2	NME/NM23 nucleoside diphosphate kinase 2 [Source:MGI Symbol;Acc:MGI:97356]
ENSMUSG00000021054	0.002	705	Sgpp1	sphingosine-1-phosphate phosphatase 1 [Source:MGI Symbol;Acc:MGI:2135760]
ENSMUSG00000021190	0.002	705	Lgmn	legumain [Source:MGI Symbol;Acc:MGI:1330838]
ENSMUSG00000021400	0.002	705	Wrnip1	Werner helicase interacting protein 1 [Source:MGI Symbol;Acc:MGI:1926153]
ENSMUSG00000021495	0.002	705	Fam193b	family with sequence similarity 193, member B [Source:MGI Symbol;Acc:MGI:2385851]
ENSMUSG00000021665	0.002	705	Hexb	hexosaminidase B [Source:MGI Symbol;Acc:MGI:96074]
ENSMUSG00000021704	0.002	705	Mtx3	metaxin 3 [Source:MGI Symbol;Acc:MGI:2686040]
ENSMUSG00000021795	0.002	705	Sftpd	surfactant associated protein D [Source:MGI Symbol;Acc:MGI:109515]
ENSMUSG00000022184	0.002	705	Fbxo4	F-box protein 4 [Source:MGI Symbol;Acc:MGI:2146220]
ENSMUSG00000022231	0.002	705	Sema5a	sema domain, seven thrombospondin repeats (type 1 and type 1-like), transmembrane domain (TM) and short cytoplasmic domain, (semaphorin) 5A [Source:MGI Symbol;Acc:MGI:107556]
ENSMUSG00000022311	0.002	705	Csmd3	CUB and Sushi multiple domains 3 [Source:MGI Symbol;Acc:MGI:2386403]
ENSMUSG00000022358	0.002	705	Fbxo32	F-box protein 32 [Source:MGI Symbol;Acc:MGI:1914981]
ENSMUSG00000022515	0.002	705	Anks3	ankyrin repeat and sterile alpha motif domain containing 3 [Source:MGI Symbol;Acc:MGI:1919865]
ENSMUSG00000022843	0.002	705	Clcn2	chloride channel 2 [Source:MGI Symbol;Acc:MGI:105061]
ENSMUSG00000022847	0.002	705	Thpo	thrombopoietin [Source:MGI Symbol;Acc:MGI:101875]
ENSMUSG00000022884	0.002	705	Eif4a2	eukaryotic translation initiation factor 4A2 [Source:MGI Symbol;Acc:MGI:106906]
ENSMUSG00000023052	0.002	705	Npff	neuropeptide FF-amide peptide precursor [Source:MGI Symbol;Acc:MGI:1891708]
ENSMUSG00000023078	0.002	705	Cxcl13	chemokine (C-X-C motif) ligand 13 [Source:MGI Symbol;Acc:MGI:1888499]
ENSMUSG00000023140	0.002	705	Reg2	regenerating islet-derived 2 [Source:MGI Symbol;Acc:MGI:97896]
ENSMUSG00000023165	0.002	705	Ssxb2	synovial sarcoma, X member B, breakpoint 2 [Source:MGI Symbol;Acc:MGI:2446771]
ENSMUSG00000023289	0.002	705	Sva	seminal vesicle antigen [Source:MGI Symbol;Acc:MGI:102785]
ENSMUSG00000024073	0.002	705	Birc6	baculoviral IAP repeat-containing 6 [Source:MGI Symbol;Acc:MGI:1276108]
ENSMUSG00000024422	0.002	705	Dhx16	DEAH (Asp-Glu-Ala-His) box polypeptide 16 [Source:MGI Symbol;Acc:MGI:1916442]
ENSMUSG00000024613	0.002	705	Tcof1	Treacher Collins Franceschetti syndrome 1, homolog [Source:MGI Symbol;Acc:MGI:892003]
ENSMUSG00000024969	0.002	705	Mark2	MAP/microtubule affinity-regulating kinase 2 [Source:MGI Symbol;Acc:MGI:99638]
ENSMUSG00000025040	0.002	705	Fundc1	FUN14 domain containing 1 [Source:MGI Symbol;Acc:MGI:1919268]
ENSMUSG00000025058	0.002	705	5430427O19Rik	RIKEN cDNA 5430427O19 gene [Source:MGI Symbol;Acc:MGI:1918648]
ENSMUSG00000025237	0.002	705	Parp6	poly (ADP-ribose) polymerase family, member 6 [Source:MGI Symbol;Acc:MGI:1914537]
ENSMUSG00000025272	0.002	705	Tro	trophinin [Source:MGI Symbol;Acc:MGI:1928994]
ENSMUSG00000025352	0.002	705	Gdf11	growth differentiation factor 11 [Source:MGI Symbol;Acc:MGI:1338027]
ENSMUSG00000025413	0.002	705	Ttc4	tetratricopeptide repeat domain 4 [Source:MGI Symbol;Acc:MGI:1919604]
ENSMUSG00000025451	0.002	705	Paip1	polyadenylate binding protein-interacting protein 1 [Source:MGI Symbol;Acc:MGI:2384993]
ENSMUSG00000025573	0.002	705	6030468B19Rik	RIKEN cDNA 6030468B19 gene [Source:MGI Symbol;Acc:MGI:1924977]
ENSMUSG00000025898	0.002	705	Cwf19l2	CWF19-like 2, cell cycle control (S. pombe) [Source:MGI Symbol;Acc:MGI:1918023]
ENSMUSG00000025899	0.002	705	Alkbh8	alkB, alkylation repair homolog 8 (E. coli) [Source:MGI Symbol;Acc:MGI:1914917]
ENSMUSG00000025969	0.002	705	Nrp2	neuropilin 2 [Source:MGI Symbol;Acc:MGI:1100492]
ENSMUSG00000025983	0.002	705	Ccdc150	coiled-coil domain containing 150 [Source:MGI Symbol;Acc:MGI:1925266]
ENSMUSG00000026047	0.002	705	Kdelc1	KDEL (Lys-Asp-Glu-Leu) containing 1 [Source:MGI Symbol;Acc:MGI:1919300]
ENSMUSG00000026404	0.002	705	Ddx59	DEAD (Asp-Glu-Ala-Asp) box polypeptide 59 [Source:MGI Symbol;Acc:MGI:1915247]
ENSMUSG00000026429	0.002	705	Ube2t	ubiquitin-conjugating enzyme E2T (putative) [Source:MGI Symbol;Acc:MGI:1914446]
ENSMUSG00000026495	0.002	705	Efcab2	EF-hand calcium binding domain 2 [Source:MGI Symbol;Acc:MGI:1915476]
ENSMUSG00000027014	0.002	705	Cwc22	CWC22 spliceosome-associated protein homolog (S. cerevisiae) [Source:MGI Symbol;Acc:MGI:2136773]
ENSMUSG00000027222	0.002	705	Pex16	peroxisomal biogenesis factor 16 [Source:MGI Symbol;Acc:MGI:1338829]
ENSMUSG00000027394	0.002	705	Ttl	tubulin tyrosine ligase [Source:MGI Symbol;Acc:MGI:1916987]
ENSMUSG00000027806	0.002	705	Tsc22d2	TSC22 domain family, member 2 [Source:MGI Symbol;Acc:MGI:1919283]
ENSMUSG00000027938	0.002	705	Creb3l4	cAMP responsive element binding protein 3-like 4 [Source:MGI Symbol;Acc:MGI:1916603]
ENSMUSG00000027947	0.002	705	Il6ra	interleukin 6 receptor, alpha [Source:MGI Symbol;Acc:MGI:105304]
ENSMUSG00000028211	0.002	705	Trp53inp1	transformation related protein 53 inducible nuclear protein 1 [Source:MGI Symbol;Acc:MGI:1926609]
ENSMUSG00000028741	0.002	705	Mrto4	MRT4, mRNA turnover 4, homolog (S. cerevisiae) [Source:MGI Symbol;Acc:MGI:1917152]
ENSMUSG00000028766	0.002	705	Alpl	alkaline phosphatase, liver/bone/kidney [Source:MGI Symbol;Acc:MGI:87983]
ENSMUSG00000028996	0.002	705	Rbp7	retinol binding protein 7, cellular [Source:MGI Symbol;Acc:MGI:1890409]
ENSMUSG00000029163	0.002	705	Emilin1	elastin microfibril interfacer 1 [Source:MGI Symbol;Acc:MGI:1926189]
ENSMUSG00000029321	0.002	705	Slc10a6	solute carrier family 10 (sodium/bile acid cotransporter family), member 6 [Source:MGI Symbol;Acc:MGI:1923000]
ENSMUSG00000029401	0.002	705	Rilpl2	Rab interacting lysosomal protein-like 2 [Source:MGI Symbol;Acc:MGI:1933112]
ENSMUSG00000029482	0.002	705	Aacs	acetoacetyl-CoA synthetase [Source:MGI Symbol;Acc:MGI:1926144]
ENSMUSG00000029547	0.002	705	Ints1	integrator complex subunit 1 [Source:MGI Symbol;Acc:MGI:1915760]
ENSMUSG00000029591	0.002	705	Ung	uracil DNA glycosylase [Source:MGI Symbol;Acc:MGI:109352]
ENSMUSG00000029623	0.002	705	Pdap1	PDGFA associated protein 1 [Source:MGI Symbol;Acc:MGI:2448536]
ENSMUSG00000029922	0.002	705	Mkrn1	makorin, ring finger protein, 1 [Source:MGI Symbol;Acc:MGI:1859353]
ENSMUSG00000029923	0.002	705	Rab19	RAB19, member RAS oncogene family [Source:MGI Symbol;Acc:MGI:103292]
ENSMUSG00000030051	0.002	705	Aplf	aprataxin and PNKP like factor [Source:MGI Symbol;Acc:MGI:1919353]
ENSMUSG00000030062	0.002	705	Rpn1	ribophorin I [Source:MGI Symbol;Acc:MGI:98084]
ENSMUSG00000030230	0.002	705	Plcz1	phospholipase C, zeta 1 [Source:MGI Symbol;Acc:MGI:2150308]
ENSMUSG00000030423	0.002	705	Pop4	processing of precursor 4, ribonuclease P/MRP family, (S. cerevisiae) [Source:MGI Symbol;Acc:MGI:1913411]
ENSMUSG00000030629	0.002	705	Zfand6	zinc finger, AN1-type domain 6 [Source:MGI Symbol;Acc:MGI:1929510]
ENSMUSG00000030672	0.002	705	Mylpf	myosin light chain, phosphorylatable, fast skeletal muscle [Source:MGI Symbol;Acc:MGI:97273]
ENSMUSG00000030726	0.002	705	Pold3	polymerase (DNA-directed), delta 3, accessory subunit [Source:MGI Symbol;Acc:MGI:1915217]
ENSMUSG00000031099	0.002	705	Smarca1	SWI/SNF related, matrix associated, actin dependent regulator of chromatin, subfamily a, member 1 [Source:MGI Symbol;Acc:MGI:1935127]
ENSMUSG00000031311	0.002	705	Nono	non-POU-domain-containing, octamer binding protein [Source:MGI Symbol;Acc:MGI:1855692]
ENSMUSG00000031347	0.002	705	Cetn2	centrin 2 [Source:MGI Symbol;Acc:MGI:1347085]
ENSMUSG00000031411	0.002	705	Prame	preferentially expressed antigen in melanoma [Source:MGI Symbol;Acc:MGI:1923079]
ENSMUSG00000031438	0.002	705	Rnf128	ring finger protein 128 [Source:MGI Symbol;Acc:MGI:1914139]
ENSMUSG00000031698	0.002	705	Mylk3	myosin light chain kinase 3 [Source:MGI Symbol;Acc:MGI:2443063]
ENSMUSG00000031725	0.002	705	Ces1f	carboxylesterase 1F [Source:MGI Symbol;Acc:MGI:2142687]
ENSMUSG00000031808	0.002	705	Slc27a1	solute carrier family 27 (fatty acid transporter), member 1 [Source:MGI Symbol;Acc:MGI:1347098]
ENSMUSG00000032185	0.002	705	Carm1	coactivator-associated arginine methyltransferase 1 [Source:MGI Symbol;Acc:MGI:1913208]
ENSMUSG00000032468	0.002	705	Armc8	armadillo repeat containing 8 [Source:MGI Symbol;Acc:MGI:1921375]
ENSMUSG00000032737	0.002	705	Inppl1	inositol polyphosphate phosphatase-like 1 [Source:MGI Symbol;Acc:MGI:1333787]
ENSMUSG00000033083	0.002	705	Tbc1d4	TBC1 domain family, member 4 [Source:MGI Symbol;Acc:MGI:2429660]
ENSMUSG00000033187	0.002	705	BC016579	cDNA sequence, BC016579 [Source:MGI Symbol;Acc:MGI:2384848]
ENSMUSG00000033308	0.002	705	Dpyd	dihydropyrimidine dehydrogenase [Source:MGI Symbol;Acc:MGI:2139667]
ENSMUSG00000033450	0.002	705	Tagap	T cell activation Rho GTPase activating protein [Source:MGI Symbol;Acc:MGI:3615484]
ENSMUSG00000033998	0.002	705	Kcnk1	potassium channel, subfamily K, member 1 [Source:MGI Symbol;Acc:MGI:109322]
ENSMUSG00000034152	0.002	705	Exoc3	exocyst complex component 3 [Source:MGI Symbol;Acc:MGI:2443972]
ENSMUSG00000034883	0.002	705	Lrr1	leucine rich repeat protein 1 [Source:MGI Symbol;Acc:MGI:1916956]
ENSMUSG00000036061	0.002	705	Smug1	single-strand selective monofunctional uracil DNA glycosylase [Source:MGI Symbol;Acc:MGI:1918976]
ENSMUSG00000036087	0.002	705	Slain2	SLAIN motif family, member 2 [Source:MGI Symbol;Acc:MGI:1923241]
ENSMUSG00000036435	0.002	705	Exoc1	exocyst complex component 1 [Source:MGI Symbol;Acc:MGI:2445020]
ENSMUSG00000036446	0.002	705	Lum	lumican [Source:MGI Symbol;Acc:MGI:109347]
ENSMUSG00000036707	0.002	705	Cab39	calcium binding protein 39 [Source:MGI Symbol;Acc:MGI:107438]
ENSMUSG00000036737	0.002	705	Oxsr1	oxidative-stress responsive 1 [Source:MGI Symbol;Acc:MGI:1917378]
ENSMUSG00000037217	0.002	705	Syn1	synapsin I [Source:MGI Symbol;Acc:MGI:98460]
ENSMUSG00000037321	0.002	705	Tap1	transporter 1, ATP-binding cassette, sub-family B (MDR/TAP) [Source:MGI Symbol;Acc:MGI:98483]
ENSMUSG00000037347	0.002	705	Chst7	carbohydrate (N-acetylglucosamino) sulfotransferase 7 [Source:MGI Symbol;Acc:MGI:1891767]
ENSMUSG00000037375	0.002	705	Hhat	hedgehog acyltransferase [Source:MGI Symbol;Acc:MGI:2444681]
ENSMUSG00000037692	0.002	705	Ahdc1	AT hook, DNA binding motif, containing 1 [Source:MGI Symbol;Acc:MGI:2444218]
ENSMUSG00000037738	0.002	705	Nek5	NIMA (never in mitosis gene a)-related expressed kinase 5 [Source:MGI Symbol;Acc:MGI:2142824]
ENSMUSG00000037816	0.002	705	Fbxw17	F-box and WD-40 domain protein 17 [Source:MGI Symbol;Acc:MGI:1923584]
ENSMUSG00000037913	0.002	705	Tmem156	transmembrane protein 156 [Source:MGI Symbol;Acc:MGI:2685292]
ENSMUSG00000038080	0.002	705	Kdm1b	lysine (K)-specific demethylase 1B [Source:MGI Symbol;Acc:MGI:2145261]
ENSMUSG00000038205	0.002	705	Prkab2	protein kinase, AMP-activated, beta 2 non-catalytic subunit [Source:MGI Symbol;Acc:MGI:1336185]
ENSMUSG00000038332	0.002	705	Sesn1	sestrin 1 [Source:MGI Symbol;Acc:MGI:2155278]
ENSMUSG00000038387	0.002	705	Rras	Harvey rat sarcoma oncogene, subgroup R [Source:MGI Symbol;Acc:MGI:98179]
ENSMUSG00000038390	0.002	705	Gpr162	G protein-coupled receptor 162 [Source:MGI Symbol;Acc:MGI:1315214]
ENSMUSG00000038497	0.002	705	Tmco3	transmembrane and coiled-coil domains 3 [Source:MGI Symbol;Acc:MGI:2444946]
ENSMUSG00000038500	0.002	705	Prr3	proline-rich polypeptide 3 [Source:MGI Symbol;Acc:MGI:1922460]
ENSMUSG00000038502	0.002	705	Ptov1	prostate tumor over expressed gene 1 [Source:MGI Symbol;Acc:MGI:1933946]
ENSMUSG00000039004	0.002	705	Bmp6	bone morphogenetic protein 6 [Source:MGI Symbol;Acc:MGI:88182]
ENSMUSG00000039367	0.002	705	Sec24c	Sec24 related gene family, member C (S. cerevisiae) [Source:MGI Symbol;Acc:MGI:1919746]
ENSMUSG00000039461	0.002	705	Tcta	T cell leukemia translocation altered gene [Source:MGI Symbol;Acc:MGI:1918829]
ENSMUSG00000039485	0.002	705	Tspyl4	TSPY-like 4 [Source:MGI Symbol;Acc:MGI:106393]
ENSMUSG00000039599	0.002	705	Fam149b	family with sequence similarity 149, member B [Source:MGI Symbol;Acc:MGI:2145567]
ENSMUSG00000039628	0.002	705	Hs3st6	heparan sulfate (glucosamine) 3-O-sulfotransferase 6 [Source:MGI Symbol;Acc:MGI:3580487]
ENSMUSG00000039680	0.002	705	Mrps6	mitochondrial ribosomal protein S6 [Source:MGI Symbol;Acc:MGI:2153111]
ENSMUSG00000039728	0.002	705	Slc6a5	solute carrier family 6 (neurotransmitter transporter, glycine), member 5 [Source:MGI Symbol;Acc:MGI:105090]
ENSMUSG00000039748	0.002	705	Exo1	exonuclease 1 [Source:MGI Symbol;Acc:MGI:1349427]
ENSMUSG00000039953	0.002	705	Clstn1	calsyntenin 1 [Source:MGI Symbol;Acc:MGI:1929895]
ENSMUSG00000040132	0.002	705	Svs2	seminal vesicle secretory protein 2 [Source:MGI Symbol;Acc:MGI:1858275]
ENSMUSG00000040134	0.002	705	Rdh7	retinol dehydrogenase 7 [Source:MGI Symbol;Acc:MGI:1860517]
ENSMUSG00000040165	0.002	705	Cd209c	CD209c antigen [Source:MGI Symbol;Acc:MGI:2157945]
ENSMUSG00000040413	0.002	705	Timd2	T cell immunoglobulin and mucin domain containing 2 [Source:MGI Symbol;Acc:MGI:2159681]
ENSMUSG00000040428	0.002	705	Plekha4	pleckstrin homology domain containing, family A (phosphoinositide binding specific) member 4 [Source:MGI Symbol;Acc:MGI:1916467]
ENSMUSG00000040511	0.002	705	Pvr	poliovirus receptor [Source:MGI Symbol;Acc:MGI:107741]
ENSMUSG00000041287	0.002	705	Sox15	SRY-box containing gene 15 [Source:MGI Symbol;Acc:MGI:98363]
ENSMUSG00000041341	0.002	705	Atg2b	autophagy related 2B [Source:MGI Symbol;Acc:MGI:1923809]
ENSMUSG00000041406	0.002	705	BC055324	cDNA sequence BC055324 [Source:MGI Symbol;Acc:MGI:3590554]
ENSMUSG00000041538	0.002	705	H2-Ob	histocompatibility 2, O region beta locus [Source:MGI Symbol;Acc:MGI:95925]
ENSMUSG00000042079	0.002	705	Hnrnpf	heterogeneous nuclear ribonucleoprotein F [Source:MGI Symbol;Acc:MGI:2138741]
ENSMUSG00000042148	0.002	705	Cox10	cytochrome c oxidase assembly protein 10 [Source:MGI Symbol;Acc:MGI:1917633]
ENSMUSG00000042225	0.002	705	Ammecr1	Alport syndrome, mental retardation, midface hypoplasia and elliptocytosis chromosomal region gene 1 [Source:MGI Symbol;Acc:MGI:1860206]
ENSMUSG00000042340	0.002	705	Ctf1	cardiotrophin 1 [Source:MGI Symbol;Acc:MGI:105115]
ENSMUSG00000042570	0.002	705	Mier2	mesoderm induction early response 1, family member 2 [Source:MGI Symbol;Acc:MGI:1917677]
ENSMUSG00000042686	0.002	705	Jph1	junctophilin 1 [Source:MGI Symbol;Acc:MGI:1891495]
ENSMUSG00000042705	0.002	705	Commd10	COMM domain containing 10 [Source:MGI Symbol;Acc:MGI:1916706]
ENSMUSG00000043659	0.002	705	Npsr1	neuropeptide S receptor 1 [Source:MGI Symbol;Acc:MGI:2441738]
ENSMUSG00000043939	0.002	705	A530064D06Rik	RIKEN cDNA A530064D06 gene [Source:MGI Symbol;Acc:MGI:2443476]
ENSMUSG00000044120	0.002	705	Olfr683	olfactory receptor 683 [Source:MGI Symbol;Acc:MGI:3030517]
ENSMUSG00000044496	0.002	705	2510039O18Rik	RIKEN cDNA 2510039O18 gene [Source:MGI Symbol;Acc:MGI:1924284]
ENSMUSG00000044519	0.002	705	Zfp488	zinc finger protein 488 [Source:MGI Symbol;Acc:MGI:2686052]
ENSMUSG00000044544	0.002	705	4921513I03Rik	RIKEN cDNA 4921513I03 gene [Source:MGI Symbol;Acc:MGI:1918124]
ENSMUSG00000044772	0.002	705	Sntn	sentan, cilia apical structure protein [Source:MGI Symbol;Acc:MGI:3045373]
ENSMUSG00000044813	0.002	705	Shb	src homology 2 domain-containing transforming protein B [Source:MGI Symbol;Acc:MGI:98294]
ENSMUSG00000044894	0.002	705	Uqcrq	ubiquinol-cytochrome c reductase, complex III subunit VII [Source:MGI Symbol;Acc:MGI:107807]
ENSMUSG00000044921	0.002	705	Rassf9	Ras association (RalGDS/AF-6) domain family (N-terminal) member 9 [Source:MGI Symbol;Acc:MGI:2384307]
ENSMUSG00000045136	0.002	705	Tubb2b	tubulin, beta 2B class IIB [Source:MGI Symbol;Acc:MGI:1920960]
ENSMUSG00000045193	0.002	705	Cirbp	cold inducible RNA binding protein [Source:MGI Symbol;Acc:MGI:893588]
ENSMUSG00000045202	0.002	705	Olfr123	olfactory receptor 123 [Source:MGI Symbol;Acc:MGI:2177506]
ENSMUSG00000045302	0.002	705	Preb	prolactin regulatory element binding [Source:MGI Symbol;Acc:MGI:1355326]
ENSMUSG00000045514	0.002	705	Olfr460	olfactory receptor 460 [Source:MGI Symbol;Acc:MGI:3030294]
ENSMUSG00000045942	0.002	705	BC049762	cDNA sequence BC049762 [Source:MGI Symbol;Acc:MGI:3039622]
ENSMUSG00000046516	0.002	705	Cox17	cytochrome c oxidase assembly protein 17 [Source:MGI Symbol;Acc:MGI:1333806]
ENSMUSG00000046865	0.002	705	Fbl	fibrillarin [Source:MGI Symbol;Acc:MGI:95486]
ENSMUSG00000047037	0.002	705	Nipa1	non imprinted in Prader-Willi/Angelman syndrome 1 homolog (human) [Source:MGI Symbol;Acc:MGI:2442058]
ENSMUSG00000047205	0.002	705	Dusp18	dual specificity phosphatase 18 [Source:MGI Symbol;Acc:MGI:1922469]
ENSMUSG00000047606	0.002	705	Ankrd34c	ankyrin repeat domain 34C [Source:MGI Symbol;Acc:MGI:2685617]
ENSMUSG00000047909	0.002	705	Ankrd16	ankyrin repeat domain 16 [Source:MGI Symbol;Acc:MGI:2444796]
ENSMUSG00000048047	0.002	705	Zbtb33	zinc finger and BTB domain containing 33 [Source:MGI Symbol;Acc:MGI:1927290]
ENSMUSG00000048356	0.002	705	Olfr1496	olfactory receptor 1496 [Source:MGI Symbol;Acc:MGI:3031330]
ENSMUSG00000048581	0.002	705	E130311K13Rik	RIKEN cDNA E130311K13 gene [Source:MGI Symbol;Acc:MGI:3607716]
ENSMUSG00000048924	0.002	705	Ccdc125	coiled-coil domain containing 125 [Source:MGI Symbol;Acc:MGI:1923291]
ENSMUSG00000048938	0.002	705	Nr1h5	nuclear receptor subfamily 1, group H, member 5 [Source:MGI Symbol;Acc:MGI:3026618]
ENSMUSG00000049148	0.002	705	Plcxd3	phosphatidylinositol-specific phospholipase C, X domain containing 3 [Source:MGI Symbol;Acc:MGI:2442605]
ENSMUSG00000049307	0.002	705	Fut4	fucosyltransferase 4 [Source:MGI Symbol;Acc:MGI:95594]
ENSMUSG00000049314	0.002	705	Fbxw13	F-box and WD-40 domain protein 13 [Source:MGI Symbol;Acc:MGI:3505590]
ENSMUSG00000049323	0.002	705	Smcr8	Smith-Magenis syndrome chromosome region, candidate 8 homolog (human) [Source:MGI Symbol;Acc:MGI:2444720]
ENSMUSG00000049354	0.002	705	Dcaf7	DDB1 and CUL4 associated factor 7 [Source:MGI Symbol;Acc:MGI:1919083]
ENSMUSG00000049539	0.002	705	Hist1h1a	histone cluster 1, H1a [Source:MGI Symbol;Acc:MGI:1931523]
ENSMUSG00000049755	0.002	705	Zfp672	zinc finger protein 672 [Source:MGI Symbol;Acc:MGI:2442105]
ENSMUSG00000049960	0.002	705	Mrps16	mitochondrial ribosomal protein S16 [Source:MGI Symbol;Acc:MGI:1913492]
ENSMUSG00000050075	0.002	705	Gpr171	G protein-coupled receptor 171 [Source:MGI Symbol;Acc:MGI:2442043]
ENSMUSG00000050395	0.002	705	Tnfsf15	tumor necrosis factor (ligand) superfamily, member 15 [Source:MGI Symbol;Acc:MGI:2180140]
ENSMUSG00000050783	0.002	705	Htr1f	5-hydroxytryptamine (serotonin) receptor 1F [Source:MGI Symbol;Acc:MGI:99842]
ENSMUSG00000050901	0.002	705	Mtnr1b	melatonin receptor 1B [Source:MGI Symbol;Acc:MGI:2181726]
ENSMUSG00000050967	0.002	705	Creg2	cellular repressor of E1A-stimulated genes 2 [Source:MGI Symbol;Acc:MGI:1928333]
ENSMUSG00000051048	0.002	705	P4ha3	procollagen-proline, 2-oxoglutarate 4-dioxygenase (proline 4-hydroxylase), alpha polypeptide III [Source:MGI Symbol;Acc:MGI:2444049]
ENSMUSG00000051985	0.002	705	Igfn1	immunoglobulin-like and fibronectin type III domain containing 1 [Source:MGI Symbol;Acc:MGI:3045352]
ENSMUSG00000052336	0.002	705	Cx3cr1	chemokine (C-X3-C) receptor 1 [Source:MGI Symbol;Acc:MGI:1333815]
ENSMUSG00000052684	0.002	705	Jun	Jun oncogene [Source:MGI Symbol;Acc:MGI:96646]
ENSMUSG00000053769	0.002	705	Lysmd1	LysM, putative peptidoglycan-binding, domain containing 1 [Source:MGI Symbol;Acc:MGI:1919409]
ENSMUSG00000053774	0.002	705	Ubxn7	UBX domain protein 7 [Source:MGI Symbol;Acc:MGI:2146388]
ENSMUSG00000053965	0.002	705	Pde5a	phosphodiesterase 5A, cGMP-specific [Source:MGI Symbol;Acc:MGI:2651499]
ENSMUSG00000054142	0.002	705	Vmn1r236	vomeronasal 1 receptor 236 [Source:MGI Symbol;Acc:MGI:2159638]
ENSMUSG00000054422	0.002	705	Fabp1	fatty acid binding protein 1, liver [Source:MGI Symbol;Acc:MGI:95479]
ENSMUSG00000054423	0.002	705	Cadps	Ca2+-dependent secretion activator [Source:MGI Symbol;Acc:MGI:1350922]
ENSMUSG00000054604	0.002	705	Cggbp1	CGG triplet repeat binding protein 1 [Source:MGI Symbol;Acc:MGI:2146370]
ENSMUSG00000055170	0.002	705	Ifng	interferon gamma [Source:MGI Symbol;Acc:MGI:107656]
ENSMUSG00000055653	0.002	705	Gpc3	glypican 3 [Source:MGI Symbol;Acc:MGI:104903]
ENSMUSG00000055775	0.002	705	Myh8	myosin, heavy polypeptide 8, skeletal muscle, perinatal [Source:MGI Symbol;Acc:MGI:1339712]
ENSMUSG00000056071	0.002	705	S100a9	S100 calcium binding protein A9 (calgranulin B) [Source:MGI Symbol;Acc:MGI:1338947]
ENSMUSG00000056078	0.002	705	Lipm	lipase, family member M [Source:MGI Symbol;Acc:MGI:1926003]
ENSMUSG00000056133	0.002	705	Gm9992	predicted gene 9992 [Source:MGI Symbol;Acc:MGI:3712668]
ENSMUSG00000056671	0.002	705	Prelid2	PRELI domain containing 2 [Source:MGI Symbol;Acc:MGI:1924869]
ENSMUSG00000057461	0.002	705	Olfr591	olfactory receptor 591 [Source:MGI Symbol;Acc:MGI:3030425]
ENSMUSG00000057948	0.002	705	Unc13d	unc-13 homolog D (C. elegans) [Source:MGI Symbol;Acc:MGI:1917700]
ENSMUSG00000058240	0.002	705	Cryzl1	crystallin, zeta (quinone reductase)-like 1 [Source:MGI Symbol;Acc:MGI:1913859]
ENSMUSG00000058925	0.002	705	1700011I03Rik	RIKEN cDNA 1700011I03 gene [Source:MGI Symbol;Acc:MGI:1922694]
ENSMUSG00000059213	0.002	705	Ddn	dendrin [Source:MGI Symbol;Acc:MGI:108101]
ENSMUSG00000059273	0.002	705	Zc3h4	zinc finger CCCH-type containing 4 [Source:MGI Symbol;Acc:MGI:2682314]
ENSMUSG00000059395	0.002	705	Nkapl	NFKB activating protein-like [Source:MGI Symbol;Acc:MGI:1913957]
ENSMUSG00000059623	0.002	705	Olfr39	olfactory receptor 39 [Source:MGI Symbol;Acc:MGI:1313142]
ENSMUSG00000060012	0.002	705	Kif13b	kinesin family member 13B [Source:MGI Symbol;Acc:MGI:1098265]
ENSMUSG00000060044	0.002	705	Tmem26	transmembrane protein 26 [Source:MGI Symbol;Acc:MGI:2143537]
ENSMUSG00000060639	0.002	705	Hist1h4i	histone cluster 1, H4i [Source:MGI Symbol;Acc:MGI:2448432]
ENSMUSG00000060827	0.002	705	Olfr1193	olfactory receptor 1193 [Source:MGI Symbol;Acc:MGI:3031027]
ENSMUSG00000061544	0.002	705	Zfp229	zinc finger protein 229 [Source:MGI Symbol;Acc:MGI:2679295]
ENSMUSG00000061731	0.002	705	Ext1	exostoses (multiple) 1 [Source:MGI Symbol;Acc:MGI:894663]
ENSMUSG00000061974	0.002	705	Cldn24	claudin 24 [Source:MGI Symbol;Acc:MGI:3712484]
ENSMUSG00000062190	0.002	705	Lancl2	LanC (bacterial lantibiotic synthetase component C)-like 2 [Source:MGI Symbol;Acc:MGI:1919085]
ENSMUSG00000062609	0.002	705	Kcnj15	potassium inwardly-rectifying channel, subfamily J, member 15 [Source:MGI Symbol;Acc:MGI:1310000]
ENSMUSG00000063687	0.002	705	Pcdhb5	protocadherin beta 5 [Source:MGI Symbol;Acc:MGI:2136739]
ENSMUSG00000064307	0.002	705	Lrrc51	leucine rich repeat containing 51 [Source:MGI Symbol;Acc:MGI:1916608]
ENSMUSG00000064357	0.002	705	mt-Atp6	mitochondrially encoded ATP synthase 6 [Source:MGI Symbol;Acc:MGI:99927]
ENSMUSG00000066043	0.002	705	Phactr4	phosphatase and actin regulator 4 [Source:MGI Symbol;Acc:MGI:2140327]
ENSMUSG00000066263	0.002	705	Olfr639	olfactory receptor 639 [Source:MGI Symbol;Acc:MGI:3030473]
ENSMUSG00000066272	0.002	705	Olfr559	olfactory receptor 559 [Source:MGI Symbol;Acc:MGI:3030393]
ENSMUSG00000066440	0.002	705	Zfyve26	zinc finger, FYVE domain containing 26 [Source:MGI Symbol;Acc:MGI:1924767]
ENSMUSG00000066748	0.002	705	Olfr145	olfactory receptor 145 [Source:MGI Symbol;Acc:MGI:2177528]
ENSMUSG00000066867	0.002	705	Oas1e	2'-5' oligoadenylate synthetase 1E [Source:MGI Symbol;Acc:MGI:2180856]
ENSMUSG00000067215	0.002	705	Usp51	ubiquitin specific protease 51 [Source:MGI Symbol;Acc:MGI:3588217]
ENSMUSG00000067860	0.002	705	Zic3	zinc finger protein of the cerebellum 3 [Source:MGI Symbol;Acc:MGI:106676]
ENSMUSG00000068341	0.002	705	Reg3d	regenerating islet-derived 3 delta [Source:MGI Symbol;Acc:MGI:1353426]
ENSMUSG00000068392	0.002	705	Rnase13	ribonuclease, RNase A family, 13 (non-active) [Source:MGI Symbol;Acc:MGI:3528592]
ENSMUSG00000068856	0.002	705	Sf3b4	splicing factor 3b, subunit 4 [Source:MGI Symbol;Acc:MGI:109580]
ENSMUSG00000069495	0.002	705	Epc2	enhancer of polycomb homolog 2 (Drosophila) [Source:MGI Symbol;Acc:MGI:1278321]
ENSMUSG00000070306	0.002	705	Ccdc153	coiled-coil domain containing 153 [Source:MGI Symbol;Acc:MGI:2448587]
ENSMUSG00000070382	0.002	705	Olfr391-ps	olfactory receptor 391, pseudogene [Source:MGI Symbol;Acc:MGI:3030225]
ENSMUSG00000071000	0.002	705	Olfr155	olfactory receptor 155 [Source:MGI Symbol;Acc:MGI:1352681]
ENSMUSG00000071647	0.002	705	Eml3	echinoderm microtubule associated protein like 3 [Source:MGI Symbol;Acc:MGI:2387612]
ENSMUSG00000072720	0.002	705	Myo18b	myosin XVIIIb [Source:MGI Symbol;Acc:MGI:1921626]
ENSMUSG00000074336	0.002	705	Apoc4	apolipoprotein C-IV [Source:MGI Symbol;Acc:MGI:87878]
ENSMUSG00000075113	0.002	705	Olfr1209	olfactory receptor 1209 [Source:MGI Symbol;Acc:MGI:3031043]
ENSMUSG00000076430	0.002	705	Hus1b	Hus1 homolog b (S. pombe) [Source:MGI Symbol;Acc:MGI:2671003]
ENSMUSG00000079003	0.002	705	Samd1	sterile alpha motif domain containing 1 [Source:MGI Symbol;Acc:MGI:2142433]
ENSMUSG00000079426	0.002	705	Arpc4	actin related protein 2/3 complex, subunit 4 [Source:MGI Symbol;Acc:MGI:1915339]
ENSMUSG00000079583	0.002	705	Gm7073	predicted gene 7073 [Source:MGI Symbol;Acc:MGI:3779666]
ENSMUSG00000087038	0.002	705	2900079G21Rik	RIKEN cDNA 2900079G21 gene [Source:MGI Symbol;Acc:MGI:1920268]
ENSMUSG00000090891	0.002	705	D6Ertd527e	DNA segment, Chr 6, ERATO Doi 527, expressed [Source:MGI Symbol;Acc:MGI:1261919]
ENSMUSG00000091411	0.002	705	Gm5916	predicted gene 5916 [Source:MGI Symbol;Acc:MGI:3643162]
ENSMUSG00000091531	0.002	705	Olfr102	olfactory receptor 102 [Source:MGI Symbol;Acc:MGI:2177485]
ENSMUSG00000091575	0.002	705	2010016I18Rik	RIKEN cDNA 2010016I18 gene [Source:MGI Symbol;Acc:MGI:1916456]
ENSMUSG00000094035	0.002	705	Ldlrad2	low density lipoprotein receptor A domain containing 2 [Source:MGI Symbol;Acc:MGI:3588210]
ENSMUSG00000094237	0.002	705	AF067063	cDNA sequence AF067063 [Source:MGI Symbol;Acc:MGI:2687009]
ENSMUSG00000094600	0.002	705	Vmn1r217	vomeronasal 1 receptor 217 [Source:MGI Symbol;Acc:MGI:2159677]
ENSMUSG00000094747	0.002	705	Olfr1307	olfactory receptor 1307 [Source:MGI Symbol;Acc:MGI:3031141]
ENSMUSG00000094805	0.002	705	Olfr311	olfactory receptor 311 [Source:MGI Symbol;Acc:MGI:3030145]
ENSMUSG00000094942	0.002	705	Gm3604	predicted gene 3604 [Source:MGI Symbol;Acc:MGI:3781781]
ENSMUSG00000095576	0.002	705	Fmo6	flavin containing monooxygenase 6 [Source:MGI Symbol;Acc:MGI:2681841]
ENSMUSG00000095667	0.002	705	Olfr854	olfactory receptor 854 [Source:MGI Symbol;Acc:MGI:3030688]
ENSMUSG00000096424	0.002	705	Olfr885	olfactory receptor 885 [Source:MGI Symbol;Acc:MGI:3030719]
ENSMUSG00000097049	0.002	705	6530411M01Rik	RIKEN cDNA 6530411M01 gene [Source:MGI Symbol;Acc:MGI:1915041]
ENSMUSG00000097615	0.002	705	Gm2061	predicted gene 2061 [Source:MGI Symbol;Acc:MGI:3780228]
ENSMUSG00000099787	0.002	705	NA	NA
ENSMUSG00000100016	0.002	705	NA	NA
ENSMUSG00000100826	0.002	705	NA	NA
ENSMUSG00000101391	0.002	705	NA	NA
ENSMUSG00000103362	0.002	705	NA	NA
ENSMUSG00000105891	0.002	705	NA	NA
ENSMUSG00000107797	0.002	705	NA	NA
ENSMUSG00000107879	0.002	705	NA	NA
ENSMUSG00000108060	0.002	705	NA	NA
ENSMUSG00000109058	0.002	705	NA	NA
ENSMUSG00000110424	0.002	705	NA	NA
ENSMUSG00000110621	0.002	705	NA	NA
ENSMUSG00000111290	0.002	705	NA	NA
ENSMUSG00000113722	0.002	705	NA	NA
ENSMUST00000050391	0.002	705	NA	NA
ENSMUST00000062252	0.002	705	NA	NA
ENSMUST00000093411	0.002	705	NA	NA
ENSMUST00000097595	0.002	705	NA	NA
ENSMUST00000097865	0.002	705	NA	NA
ENSMUST00000099046	0.002	705	NA	NA
ENSMUST00000100731	0.002	705	NA	NA
ENSMUST00000103544	0.002	705	NA	NA
ENSMUST00000106026	0.002	705	NA	NA
ENSMUST00000106377	0.002	705	NA	NA
ENSMUST00000107984	0.002	705	NA	NA
ENSMUST00000109473	0.002	705	NA	NA
ENSMUST00000129364	0.002	705	NA	NA
ENSMUST00000130177	0.002	705	NA	NA
ENSMUST00000130771	0.002	705	NA	NA
ENSMUST00000140254	0.002	705	NA	NA
ENSMUST00000140843	0.002	705	NA	NA
ENSMUST00000146702	0.002	705	NA	NA
ENSMUST00000153921	0.002	705	NA	NA
ENSMUST00000157042	0.002	705	NA	NA
ENSMUST00000162121	0.002	705	NA	NA
ENSMUST00000162547	0.002	705	NA	NA
ENSMUST00000163209	0.002	705	NA	NA
ENSMUST00000166328	0.002	705	NA	NA
ENSMUST00000166944	0.002	705	NA	NA
ENSMUSG00000002820	0.00166667	1032	Atg4d	autophagy related 4D, cysteine peptidase [Source:MGI Symbol;Acc:MGI:2444308]
ENSMUSG00000010048	0.00166667	1032	Ifrd2	interferon-related developmental regulator 2 [Source:MGI Symbol;Acc:MGI:1316708]
ENSMUSG00000011589	0.00166667	1032	Fsd1	fibronectin type 3 and SPRY domain-containing protein [Source:MGI Symbol;Acc:MGI:1934858]
ENSMUSG00000014542	0.00166667	1032	Clec4f	C-type lectin domain family 4, member f [Source:MGI Symbol;Acc:MGI:1859834]
ENSMUSG00000017491	0.00166667	1032	Rarb	retinoic acid receptor, beta [Source:MGI Symbol;Acc:MGI:97857]
ENSMUSG00000017615	0.00166667	1032	Tnfaip1	tumor necrosis factor, alpha-induced protein 1 (endothelial) [Source:MGI Symbol;Acc:MGI:104961]
ENSMUSG00000018547	0.00166667	1032	Pip4k2b	phosphatidylinositol-5-phosphate 4-kinase, type II, beta [Source:MGI Symbol;Acc:MGI:1934234]
ENSMUSG00000021368	0.00166667	1032	Tbc1d7	TBC1 domain family, member 7 [Source:MGI Symbol;Acc:MGI:1914296]
ENSMUSG00000021983	0.00166667	1032	Atp8a2	ATPase, aminophospholipid transporter-like, class I, type 8A, member 2 [Source:MGI Symbol;Acc:MGI:1354710]
ENSMUSG00000023055	0.00166667	1032	Calcoco1	calcium binding and coiled coil domain 1 [Source:MGI Symbol;Acc:MGI:1914738]
ENSMUSG00000023963	0.00166667	1032	Cyp39a1	cytochrome P450, family 39, subfamily a, polypeptide 1 [Source:MGI Symbol;Acc:MGI:1927096]
ENSMUSG00000025582	0.00166667	1032	Nptx1	neuronal pentraxin 1 [Source:MGI Symbol;Acc:MGI:107811]
ENSMUSG00000026260	0.00166667	1032	Ndufa10	NADH dehydrogenase (ubiquinone) 1 alpha subcomplex 10 [Source:MGI Symbol;Acc:MGI:1914523]
ENSMUSG00000027799	0.00166667	1032	Nbea	neurobeachin [Source:MGI Symbol;Acc:MGI:1347075]
ENSMUSG00000029298	0.00166667	1032	Gbp9	guanylate-binding protein 9 [Source:MGI Symbol;Acc:MGI:3605620]
ENSMUSG00000030500	0.00166667	1032	Slc17a6	solute carrier family 17 (sodium-dependent inorganic phosphate cotransporter), member 6 [Source:MGI Symbol;Acc:MGI:2156052]
ENSMUSG00000030921	0.00166667	1032	Trim30a	tripartite motif-containing 30A [Source:MGI Symbol;Acc:MGI:98178]
ENSMUSG00000031647	0.00166667	1032	Mfap3l	microfibrillar-associated protein 3-like [Source:MGI Symbol;Acc:MGI:1918556]
ENSMUSG00000037529	0.00166667	1032	Prss40	protease, serine, 40 [Source:MGI Symbol;Acc:MGI:1270857]
ENSMUSG00000037608	0.00166667	1032	Bclaf1	BCL2-associated transcription factor 1 [Source:MGI Symbol;Acc:MGI:1917580]
ENSMUSG00000038160	0.00166667	1032	Atg5	autophagy related 5 [Source:MGI Symbol;Acc:MGI:1277186]
ENSMUSG00000039774	0.00166667	1032	Galnt12	UDP-N-acetyl-alpha-D-galactosamine:polypeptide N-acetylgalactosaminyltransferase 12 [Source:MGI Symbol;Acc:MGI:2444664]
ENSMUSG00000039936	0.00166667	1032	Pik3cd	phosphatidylinositol 3-kinase catalytic delta polypeptide [Source:MGI Symbol;Acc:MGI:1098211]
ENSMUSG00000040231	0.00166667	1032	Syngr4	synaptogyrin 4 [Source:MGI Symbol;Acc:MGI:1928903]
ENSMUSG00000041907	0.00166667	1032	Gpr45	G protein-coupled receptor 45 [Source:MGI Symbol;Acc:MGI:2135882]
ENSMUSG00000042594	0.00166667	1032	Sh2b3	SH2B adaptor protein 3 [Source:MGI Symbol;Acc:MGI:893598]
ENSMUSG00000044361	0.00166667	1032	BC024139	cDNA sequence BC024139 [Source:MGI Symbol;Acc:MGI:2442591]
ENSMUSG00000045528	0.00166667	1032	Olfr891	olfactory receptor 891 [Source:MGI Symbol;Acc:MGI:3030725]
ENSMUSG00000045725	0.00166667	1032	Prr15	proline rich 15 [Source:MGI Symbol;Acc:MGI:1925254]
ENSMUSG00000046380	0.00166667	1032	Jrk	jerky [Source:MGI Symbol;Acc:MGI:106214]
ENSMUSG00000049796	0.00166667	1032	Crh	corticotropin releasing hormone [Source:MGI Symbol;Acc:MGI:88496]
ENSMUSG00000049932	0.00166667	1032	H2afx	H2A histone family, member X [Source:MGI Symbol;Acc:MGI:102688]
ENSMUSG00000053536	0.00166667	1032	Cstf2t	cleavage stimulation factor, 3' pre-RNA subunit 2, tau [Source:MGI Symbol;Acc:MGI:1932622]
ENSMUSG00000054136	0.00166667	1032	Adm2	adrenomedullin 2 [Source:MGI Symbol;Acc:MGI:2675256]
ENSMUSG00000055692	0.00166667	1032	Tmem191c	transmembrane protein 191C [Source:MGI Symbol;Acc:MGI:107238]
ENSMUSG00000058486	0.00166667	1032	Wdr91	WD repeat domain 91 [Source:MGI Symbol;Acc:MGI:2141558]
ENSMUSG00000061584	0.00166667	1032	Lyg2	lysozyme G-like 2 [Source:MGI Symbol;Acc:MGI:2685622]
ENSMUSG00000062546	0.00166667	1032	V1ra8	vomeronasal 1 receptor, A8 [Source:MGI Symbol;Acc:MGI:2148513]
ENSMUSG00000063929	0.00166667	1032	Cyp4a32	cytochrome P450, family 4, subfamily a, polypeptide 32 [Source:MGI Symbol;Acc:MGI:3717148]
ENSMUSG00000064044	0.00166667	1032	Olfr319	olfactory receptor 319 [Source:MGI Symbol;Acc:MGI:3030153]
ENSMUSG00000064181	0.00166667	1032	Rab3ip	RAB3A interacting protein [Source:MGI Symbol;Acc:MGI:105933]
ENSMUSG00000066148	0.00166667	1032	Prpf4	PRP4 pre-mRNA processing factor 4 homolog (yeast) [Source:MGI Symbol;Acc:MGI:1917302]
ENSMUSG00000066723	0.00166667	1032	Vmn1r183	vomeronasal 1 receptor 183 [Source:MGI Symbol;Acc:MGI:3033484]
ENSMUSG00000067276	0.00166667	1032	Capn6	calpain 6 [Source:MGI Symbol;Acc:MGI:1100850]
ENSMUSG00000067430	0.00166667	1032	Zfp763	zinc finger protein 763 [Source:MGI Symbol;Acc:MGI:1920701]
ENSMUSG00000069835	0.00166667	1032	Sat2	spermidine/spermine N1-acetyl transferase 2 [Source:MGI Symbol;Acc:MGI:1916465]
ENSMUSG00000069971	0.00166667	1032	4933402J07Rik	RIKEN cDNA 4933402J07 gene [Source:MGI Symbol;Acc:MGI:3607717]
ENSMUSG00000073155	0.00166667	1032	1810058I24Rik	RIKEN cDNA 1810058I24 gene [Source:MGI Symbol;Acc:MGI:1914955]
ENSMUSG00000078580	0.00166667	1032	E430018J23Rik	RIKEN cDNA E430018J23 gene [Source:MGI Symbol;Acc:MGI:2141981]
ENSMUSG00000099398	0.00166667	1032	NA	NA
ENSMUSG00000107341	0.00166667	1032	NA	NA
ENSMUST00000108646	0.00166667	1032	NA	NA
ENSMUSG00000000078	0.00133333	1084	Klf6	Kruppel-like factor 6 [Source:MGI Symbol;Acc:MGI:1346318]
ENSMUSG00000000125	0.00133333	1084	Wnt3	wingless-related MMTV integration site 3 [Source:MGI Symbol;Acc:MGI:98955]
ENSMUSG00000000420	0.00133333	1084	Galnt1	UDP-N-acetyl-alpha-D-galactosamine:polypeptide N-acetylgalactosaminyltransferase 1 [Source:MGI Symbol;Acc:MGI:894693]
ENSMUSG00000001082	0.00133333	1084	Mfsd10	major facilitator superfamily domain containing 10 [Source:MGI Symbol;Acc:MGI:1915544]
ENSMUSG00000001674	0.00133333	1084	Ddx18	DEAD (Asp-Glu-Ala-Asp) box polypeptide 18 [Source:MGI Symbol;Acc:MGI:1914192]
ENSMUSG00000001767	0.00133333	1084	Crnkl1	Crn, crooked neck-like 1 (Drosophila) [Source:MGI Symbol;Acc:MGI:1914127]
ENSMUSG00000001827	0.00133333	1084	Folr1	folate receptor 1 (adult) [Source:MGI Symbol;Acc:MGI:95568]
ENSMUSG00000001855	0.00133333	1084	Nup214	nucleoporin 214 [Source:MGI Symbol;Acc:MGI:1095411]
ENSMUSG00000002068	0.00133333	1084	Ccne1	cyclin E1 [Source:MGI Symbol;Acc:MGI:88316]
ENSMUSG00000002413	0.00133333	1084	Braf	Braf transforming gene [Source:MGI Symbol;Acc:MGI:88190]
ENSMUSG00000002814	0.00133333	1084	Top3a	topoisomerase (DNA) III alpha [Source:MGI Symbol;Acc:MGI:1197527]
ENSMUSG00000003436	0.00133333	1084	Dll3	delta-like 3 (Drosophila) [Source:MGI Symbol;Acc:MGI:1096877]
ENSMUSG00000003452	0.00133333	1084	Bicd1	bicaudal D homolog 1 (Drosophila) [Source:MGI Symbol;Acc:MGI:1101760]
ENSMUSG00000003604	0.00133333	1084	Aven	apoptosis, caspase activation inhibitor [Source:MGI Symbol;Acc:MGI:1921518]
ENSMUSG00000003863	0.00133333	1084	Ppfia3	protein tyrosine phosphatase, receptor type, f polypeptide (PTPRF), interacting protein (liprin), alpha 3 [Source:MGI Symbol;Acc:MGI:1924037]
ENSMUSG00000003992	0.00133333	1084	Ssbp2	single-stranded DNA binding protein 2 [Source:MGI Symbol;Acc:MGI:1914220]
ENSMUSG00000004317	0.00133333	1084	Clcn5	chloride channel 5 [Source:MGI Symbol;Acc:MGI:99486]
ENSMUSG00000004567	0.00133333	1084	Mcoln1	mucolipin 1 [Source:MGI Symbol;Acc:MGI:1890498]
ENSMUSG00000004655	0.00133333	1084	Aqp1	aquaporin 1 [Source:MGI Symbol;Acc:MGI:103201]
ENSMUSG00000004771	0.00133333	1084	Rab11a	RAB11a, member RAS oncogene family [Source:MGI Symbol;Acc:MGI:1858202]
ENSMUSG00000004791	0.00133333	1084	Pgf	placental growth factor [Source:MGI Symbol;Acc:MGI:105095]
ENSMUSG00000004891	0.00133333	1084	Nes	nestin [Source:MGI Symbol;Acc:MGI:101784]
ENSMUSG00000005362	0.00133333	1084	Crbn	cereblon [Source:MGI Symbol;Acc:MGI:1913277]
ENSMUSG00000005465	0.00133333	1084	Il27ra	interleukin 27 receptor, alpha [Source:MGI Symbol;Acc:MGI:1355318]
ENSMUSG00000006529	0.00133333	1084	Itih1	inter-alpha trypsin inhibitor, heavy chain 1 [Source:MGI Symbol;Acc:MGI:96618]
ENSMUSG00000007589	0.00133333	1084	Tinf2	Terf1 (TRF1)-interacting nuclear factor 2 [Source:MGI Symbol;Acc:MGI:107246]
ENSMUSG00000008489	0.00133333	1084	Elavl2	ELAV (embryonic lethal, abnormal vision, Drosophila)-like 2 (Hu antigen B) [Source:MGI Symbol;Acc:MGI:1100887]
ENSMUSG00000009035	0.00133333	1084	Tmem184b	transmembrane protein 184b [Source:MGI Symbol;Acc:MGI:2445179]
ENSMUSG00000009076	0.00133333	1084	Zmat5	zinc finger, matrin type 5 [Source:MGI Symbol;Acc:MGI:1914428]
ENSMUSG00000009291	0.00133333	1084	Pttg1ip	pituitary tumor-transforming 1 interacting protein [Source:MGI Symbol;Acc:MGI:2652132]
ENSMUSG00000010175	0.00133333	1084	Prox1	prospero-related homeobox 1 [Source:MGI Symbol;Acc:MGI:97772]
ENSMUSG00000012609	0.00133333	1084	Ttll5	tubulin tyrosine ligase-like family, member 5 [Source:MGI Symbol;Acc:MGI:2443657]
ENSMUSG00000015605	0.00133333	1084	Srf	serum response factor [Source:MGI Symbol;Acc:MGI:106658]
ENSMUSG00000015702	0.00133333	1084	Anxa9	annexin A9 [Source:MGI Symbol;Acc:MGI:1923711]
ENSMUSG00000016239	0.00133333	1084	Lonrf3	LON peptidase N-terminal domain and ring finger 3 [Source:MGI Symbol;Acc:MGI:1921615]
ENSMUSG00000017291	0.00133333	1084	Taok1	TAO kinase 1 [Source:MGI Symbol;Acc:MGI:1914490]
ENSMUSG00000017428	0.00133333	1084	Psmd11	proteasome (prosome, macropain) 26S subunit, non-ATPase, 11 [Source:MGI Symbol;Acc:MGI:1916327]
ENSMUSG00000018293	0.00133333	1084	Pfn1	profilin 1 [Source:MGI Symbol;Acc:MGI:97549]
ENSMUSG00000019124	0.00133333	1084	Scrn1	secernin 1 [Source:MGI Symbol;Acc:MGI:1917188]
ENSMUSG00000019230	0.00133333	1084	Lhx9	LIM homeobox protein 9 [Source:MGI Symbol;Acc:MGI:1316721]
ENSMUSG00000019762	0.00133333	1084	Iyd	iodotyrosine deiodinase [Source:MGI Symbol;Acc:MGI:1917587]
ENSMUSG00000019851	0.00133333	1084	Perp	PERP, TP53 apoptosis effector [Source:MGI Symbol;Acc:MGI:1929938]
ENSMUSG00000019857	0.00133333	1084	Asf1a	ASF1 anti-silencing function 1 homolog A (S. cerevisiae) [Source:MGI Symbol;Acc:MGI:1913653]
ENSMUSG00000020385	0.00133333	1084	Clk4	CDC like kinase 4 [Source:MGI Symbol;Acc:MGI:1098551]
ENSMUSG00000020412	0.00133333	1084	Ascc2	activating signal cointegrator 1 complex subunit 2 [Source:MGI Symbol;Acc:MGI:1922702]
ENSMUSG00000020834	0.00133333	1084	Dhrs13	dehydrogenase/reductase (SDR family) member 13 [Source:MGI Symbol;Acc:MGI:1917701]
ENSMUSG00000020848	0.00133333	1084	Doc2b	double C2, beta [Source:MGI Symbol;Acc:MGI:1100497]
ENSMUSG00000020923	0.00133333	1084	Ubtf	upstream binding transcription factor, RNA polymerase I [Source:MGI Symbol;Acc:MGI:98512]
ENSMUSG00000020952	0.00133333	1084	Scfd1	Sec1 family domain containing 1 [Source:MGI Symbol;Acc:MGI:1924233]
ENSMUSG00000021036	0.00133333	1084	Sptlc2	serine palmitoyltransferase, long chain base subunit 2 [Source:MGI Symbol;Acc:MGI:108074]
ENSMUSG00000021198	0.00133333	1084	Unc79	unc-79 homolog (C. elegans) [Source:MGI Symbol;Acc:MGI:2684729]
ENSMUSG00000021298	0.00133333	1084	Gpr132	G protein-coupled receptor 132 [Source:MGI Symbol;Acc:MGI:1890220]
ENSMUSG00000021388	0.00133333	1084	Aspn	asporin [Source:MGI Symbol;Acc:MGI:1913945]
ENSMUSG00000021391	0.00133333	1084	Cenpp	centromere protein P [Source:MGI Symbol;Acc:MGI:1913586]
ENSMUSG00000021416	0.00133333	1084	Eci3	enoyl-Coenzyme A delta isomerase 3 [Source:MGI Symbol;Acc:MGI:1916373]
ENSMUSG00000021448	0.00133333	1084	Shc3	src homology 2 domain-containing transforming protein C3 [Source:MGI Symbol;Acc:MGI:106179]
ENSMUSG00000021451	0.00133333	1084	Sema4d	sema domain, immunoglobulin domain (Ig), transmembrane domain (TM) and short cytoplasmic domain, (semaphorin) 4D [Source:MGI Symbol;Acc:MGI:109244]
ENSMUSG00000021553	0.00133333	1084	Slc28a3	solute carrier family 28 (sodium-coupled nucleoside transporter), member 3 [Source:MGI Symbol;Acc:MGI:2137361]
ENSMUSG00000021594	0.00133333	1084	Srd5a1	steroid 5 alpha-reductase 1 [Source:MGI Symbol;Acc:MGI:98400]
ENSMUSG00000021615	0.00133333	1084	Xrcc4	X-ray repair complementing defective repair in Chinese hamster cells 4 [Source:MGI Symbol;Acc:MGI:1333799]
ENSMUSG00000021906	0.00133333	1084	Oxnad1	oxidoreductase NAD-binding domain containing 1 [Source:MGI Symbol;Acc:MGI:1916953]
ENSMUSG00000021991	0.00133333	1084	Cacna2d3	calcium channel, voltage-dependent, alpha2/delta subunit 3 [Source:MGI Symbol;Acc:MGI:1338890]
ENSMUSG00000022023	0.00133333	1084	Wbp4	WW domain binding protein 4 [Source:MGI Symbol;Acc:MGI:109568]
ENSMUSG00000022100	0.00133333	1084	Xpo7	exportin 7 [Source:MGI Symbol;Acc:MGI:1929705]
ENSMUSG00000022181	0.00133333	1084	C6	complement component 6 [Source:MGI Symbol;Acc:MGI:88233]
ENSMUSG00000022269	0.00133333	1084	March11	membrane-associated ring finger (C3HC4) 11 [Source:MGI Symbol;Acc:MGI:3608327]
ENSMUSG00000022283	0.00133333	1084	Pabpc1	poly(A) binding protein, cytoplasmic 1 [Source:MGI Symbol;Acc:MGI:1349722]
ENSMUSG00000022354	0.00133333	1084	Ndufb9	NADH dehydrogenase (ubiquinone) 1 beta subcomplex, 9 [Source:MGI Symbol;Acc:MGI:1913468]
ENSMUSG00000022438	0.00133333	1084	Parvb	parvin, beta [Source:MGI Symbol;Acc:MGI:2153063]
ENSMUSG00000022456	0.00133333	1084	Sept3	septin 3 [Source:MGI Symbol;Acc:MGI:1345148]
ENSMUSG00000022641	0.00133333	1084	Bbx	bobby sox homolog (Drosophila) [Source:MGI Symbol;Acc:MGI:1917758]
ENSMUSG00000022678	0.00133333	1084	Nde1	nuclear distribution gene E homolog 1 (A nidulans) [Source:MGI Symbol;Acc:MGI:1914453]
ENSMUSG00000022899	0.00133333	1084	Slc15a2	solute carrier family 15 (H+/peptide transporter), member 2 [Source:MGI Symbol;Acc:MGI:1890457]
ENSMUSG00000023015	0.00133333	1084	Racgap1	Rac GTPase-activating protein 1 [Source:MGI Symbol;Acc:MGI:1349423]
ENSMUSG00000023224	0.00133333	1084	Serping1	serine (or cysteine) peptidase inhibitor, clade G, member 1 [Source:MGI Symbol;Acc:MGI:894696]
ENSMUSG00000023232	0.00133333	1084	Serinc2	serine incorporator 2 [Source:MGI Symbol;Acc:MGI:1919132]
ENSMUSG00000023939	0.00133333	1084	Mrpl14	mitochondrial ribosomal protein L14 [Source:MGI Symbol;Acc:MGI:1333864]
ENSMUSG00000023993	0.00133333	1084	Treml1	triggering receptor expressed on myeloid cells-like 1 [Source:MGI Symbol;Acc:MGI:1918576]
ENSMUSG00000024032	0.00133333	1084	Tff1	trefoil factor 1 [Source:MGI Symbol;Acc:MGI:88135]
ENSMUSG00000024063	0.00133333	1084	Lbh	limb-bud and heart [Source:MGI Symbol;Acc:MGI:1925139]
ENSMUSG00000024140	0.00133333	1084	Epas1	endothelial PAS domain protein 1 [Source:MGI Symbol;Acc:MGI:109169]
ENSMUSG00000024145	0.00133333	1084	Pigf	phosphatidylinositol glycan anchor biosynthesis, class F [Source:MGI Symbol;Acc:MGI:99462]
ENSMUSG00000024154	0.00133333	1084	Gtf2a1l	general transcription factor IIA, 1-like [Source:MGI Symbol;Acc:MGI:1919078]
ENSMUSG00000024211	0.00133333	1084	Grm8	glutamate receptor, metabotropic 8 [Source:MGI Symbol;Acc:MGI:1351345]
ENSMUSG00000024236	0.00133333	1084	Svil	supervillin [Source:MGI Symbol;Acc:MGI:2147319]
ENSMUSG00000024431	0.00133333	1084	Nr3c1	nuclear receptor subfamily 3, group C, member 1 [Source:MGI Symbol;Acc:MGI:95824]
ENSMUSG00000024561	0.00133333	1084	Mbd1	methyl-CpG binding domain protein 1 [Source:MGI Symbol;Acc:MGI:1333811]
ENSMUSG00000024712	0.00133333	1084	Rfk	riboflavin kinase [Source:MGI Symbol;Acc:MGI:1914688]
ENSMUSG00000024735	0.00133333	1084	Prpf19	PRP19/PSO4 pre-mRNA processing factor 19 homolog (S. cerevisiae) [Source:MGI Symbol;Acc:MGI:106247]
ENSMUSG00000024782	0.00133333	1084	Ak3	adenylate kinase 3 [Source:MGI Symbol;Acc:MGI:1860835]
ENSMUSG00000024818	0.00133333	1084	Slc25a45	solute carrier family 25, member 45 [Source:MGI Symbol;Acc:MGI:2147731]
ENSMUSG00000024992	0.00133333	1084	Pde6c	phosphodiesterase 6C, cGMP specific, cone, alpha prime [Source:MGI Symbol;Acc:MGI:105956]
ENSMUSG00000025321	0.00133333	1084	Itgb8	integrin beta 8 [Source:MGI Symbol;Acc:MGI:1338035]
ENSMUSG00000025369	0.00133333	1084	Smarcc2	SWI/SNF related, matrix associated, actin dependent regulator of chromatin, subfamily c, member 2 [Source:MGI Symbol;Acc:MGI:1915344]
ENSMUSG00000025409	0.00133333	1084	Mbd6	methyl-CpG binding domain protein 6 [Source:MGI Symbol;Acc:MGI:106378]
ENSMUSG00000025423	0.00133333	1084	Pias2	protein inhibitor of activated STAT 2 [Source:MGI Symbol;Acc:MGI:1096566]
ENSMUSG00000025479	0.00133333	1084	Cyp2e1	cytochrome P450, family 2, subfamily e, polypeptide 1 [Source:MGI Symbol;Acc:MGI:88607]
ENSMUSG00000025572	0.00133333	1084	Tmc6	transmembrane channel-like gene family 6 [Source:MGI Symbol;Acc:MGI:1098686]
ENSMUSG00000025875	0.00133333	1084	Tspan17	tetraspanin 17 [Source:MGI Symbol;Acc:MGI:1921507]
ENSMUSG00000025939	0.00133333	1084	Ube2w	ubiquitin-conjugating enzyme E2W (putative) [Source:MGI Symbol;Acc:MGI:1914049]
ENSMUSG00000025946	0.00133333	1084	Pth2r	parathyroid hormone 2 receptor [Source:MGI Symbol;Acc:MGI:2180917]
ENSMUSG00000025968	0.00133333	1084	Ndufs1	NADH dehydrogenase (ubiquinone) Fe-S protein 1 [Source:MGI Symbol;Acc:MGI:2443241]
ENSMUSG00000026278	0.00133333	1084	Bok	BCL2-related ovarian killer protein [Source:MGI Symbol;Acc:MGI:1858494]
ENSMUSG00000026360	0.00133333	1084	Rgs2	regulator of G-protein signaling 2 [Source:MGI Symbol;Acc:MGI:1098271]
ENSMUSG00000026407	0.00133333	1084	Cacna1s	calcium channel, voltage-dependent, L type, alpha 1S subunit [Source:MGI Symbol;Acc:MGI:88294]
ENSMUSG00000026600	0.00133333	1084	Soat1	sterol O-acyltransferase 1 [Source:MGI Symbol;Acc:MGI:104665]
ENSMUSG00000026617	0.00133333	1084	Bpnt1	bisphosphate 3'-nucleotidase 1 [Source:MGI Symbol;Acc:MGI:1338800]
ENSMUSG00000026670	0.00133333	1084	Uap1	UDP-N-acetylglucosamine pyrophosphorylase 1 [Source:MGI Symbol;Acc:MGI:1334459]
ENSMUSG00000026784	0.00133333	1084	Pdss1	prenyl (solanesyl) diphosphate synthase, subunit 1 [Source:MGI Symbol;Acc:MGI:1889278]
ENSMUSG00000026930	0.00133333	1084	Gpsm1	G-protein signalling modulator 1 (AGS3-like, C. elegans) [Source:MGI Symbol;Acc:MGI:1915089]
ENSMUSG00000026985	0.00133333	1084	Il1f8	interleukin 1 family, member 8 [Source:MGI Symbol;Acc:MGI:1916927]
ENSMUSG00000027274	0.00133333	1084	Mkks	McKusick-Kaufman syndrome [Source:MGI Symbol;Acc:MGI:1891836]
ENSMUSG00000027305	0.00133333	1084	Ndufaf1	NADH dehydrogenase (ubiquinone) 1 alpha subcomplex, assembly factor 1 [Source:MGI Symbol;Acc:MGI:1916952]
ENSMUSG00000027374	0.00133333	1084	Mrps5	mitochondrial ribosomal protein S5 [Source:MGI Symbol;Acc:MGI:1924971]
ENSMUSG00000027566	0.00133333	1084	Psma7	proteasome (prosome, macropain) subunit, alpha type 7 [Source:MGI Symbol;Acc:MGI:1347070]
ENSMUSG00000027679	0.00133333	1084	Dnajc19	DnaJ (Hsp40) homolog, subfamily C, member 19 [Source:MGI Symbol;Acc:MGI:1914963]
ENSMUSG00000027801	0.00133333	1084	Tm4sf4	transmembrane 4 superfamily member 4 [Source:MGI Symbol;Acc:MGI:2385173]
ENSMUSG00000027860	0.00133333	1084	Vangl1	vang-like 1 (van gogh, Drosophila) [Source:MGI Symbol;Acc:MGI:2159344]
ENSMUSG00000027933	0.00133333	1084	Ints3	integrator complex subunit 3 [Source:MGI Symbol;Acc:MGI:2140050]
ENSMUSG00000028069	0.00133333	1084	Gpatch4	G patch domain containing 4 [Source:MGI Symbol;Acc:MGI:1913864]
ENSMUSG00000028078	0.00133333	1084	Dclk2	doublecortin-like kinase 2 [Source:MGI Symbol;Acc:MGI:1918012]
ENSMUSG00000028347	0.00133333	1084	Tmeff1	transmembrane protein with EGF-like and two follistatin-like domains 1 [Source:MGI Symbol;Acc:MGI:1926810]
ENSMUSG00000028410	0.00133333	1084	Dnaja1	DnaJ (Hsp40) homolog, subfamily A, member 1 [Source:MGI Symbol;Acc:MGI:1270129]
ENSMUSG00000028420	0.00133333	1084	Tmem38b	transmembrane protein 38B [Source:MGI Symbol;Acc:MGI:1098718]
ENSMUSG00000028457	0.00133333	1084	Atp8b5	ATPase, class I, type 8B, member 5 [Source:MGI Symbol;Acc:MGI:2444287]
ENSMUSG00000028484	0.00133333	1084	Psip1	PC4 and SFRS1 interacting protein 1 [Source:MGI Symbol;Acc:MGI:2142116]
ENSMUSG00000028514	0.00133333	1084	Usp24	ubiquitin specific peptidase 24 [Source:MGI Symbol;Acc:MGI:1919936]
ENSMUSG00000028542	0.00133333	1084	Slc6a9	solute carrier family 6 (neurotransmitter transporter, glycine), member 9 [Source:MGI Symbol;Acc:MGI:95760]
ENSMUSG00000028707	0.00133333	1084	Dmbx1	diencephalon/mesencephalon homeobox 1 [Source:MGI Symbol;Acc:MGI:2153518]
ENSMUSG00000028879	0.00133333	1084	Stx12	syntaxin 12 [Source:MGI Symbol;Acc:MGI:1931027]
ENSMUSG00000028990	0.00133333	1084	Lzic	leucine zipper and CTNNBIP1 domain containing [Source:MGI Symbol;Acc:MGI:1916401]
ENSMUSG00000029027	0.00133333	1084	Dffb	DNA fragmentation factor, beta subunit [Source:MGI Symbol;Acc:MGI:1196287]
ENSMUSG00000029112	0.00133333	1084	Nkx1-1	NK1 transcription factor related, locus 1 (Drosophila) [Source:MGI Symbol;Acc:MGI:109346]
ENSMUSG00000029141	0.00133333	1084	Slc4a1ap	solute carrier family 4 (anion exchanger), member 1, adaptor protein [Source:MGI Symbol;Acc:MGI:1196608]
ENSMUSG00000029179	0.00133333	1084	Zcchc4	zinc finger, CCHC domain containing 4 [Source:MGI Symbol;Acc:MGI:1926046]
ENSMUSG00000029419	0.00133333	1084	Gm996	predicted gene 996 [Source:MGI Symbol;Acc:MGI:2685842]
ENSMUSG00000029614	0.00133333	1084	Rpl6	ribosomal protein L6 [Source:MGI Symbol;Acc:MGI:108057]
ENSMUSG00000029656	0.00133333	1084	C8b	complement component 8, beta polypeptide [Source:MGI Symbol;Acc:MGI:88236]
ENSMUSG00000029700	0.00133333	1084	Slc13a1	solute carrier family 13 (sodium/sulfate symporters), member 1 [Source:MGI Symbol;Acc:MGI:1859937]
ENSMUSG00000029772	0.00133333	1084	Ahcyl2	S-adenosylhomocysteine hydrolase-like 2 [Source:MGI Symbol;Acc:MGI:1921590]
ENSMUSG00000029823	0.00133333	1084	Luc7l2	LUC7-like 2 (S. cerevisiae) [Source:MGI Symbol;Acc:MGI:2183260]
ENSMUSG00000029862	0.00133333	1084	Clcn1	chloride channel 1 [Source:MGI Symbol;Acc:MGI:88417]
ENSMUSG00000030000	0.00133333	1084	Add2	adducin 2 (beta) [Source:MGI Symbol;Acc:MGI:87919]
ENSMUSG00000030007	0.00133333	1084	Cct7	chaperonin containing Tcp1, subunit 7 (eta) [Source:MGI Symbol;Acc:MGI:107184]
ENSMUSG00000030120	0.00133333	1084	Mlf2	myeloid leukemia factor 2 [Source:MGI Symbol;Acc:MGI:1353554]
ENSMUSG00000030125	0.00133333	1084	Lrrc23	leucine rich repeat containing 23 [Source:MGI Symbol;Acc:MGI:1315192]
ENSMUSG00000030214	0.00133333	1084	Plbd1	phospholipase B domain containing 1 [Source:MGI Symbol;Acc:MGI:1914107]
ENSMUSG00000030335	0.00133333	1084	Mrpl51	mitochondrial ribosomal protein L51 [Source:MGI Symbol;Acc:MGI:1913743]
ENSMUSG00000030417	0.00133333	1084	Pdcd5	programmed cell death 5 [Source:MGI Symbol;Acc:MGI:1913538]
ENSMUSG00000030427	0.00133333	1084	Lilra6	leukocyte immunoglobulin-like receptor, subfamily A (with TM domain), member 6 [Source:MGI Symbol;Acc:MGI:1195969]
ENSMUSG00000030474	0.00133333	1084	Siglece	sialic acid binding Ig-like lectin E [Source:MGI Symbol;Acc:MGI:1932475]
ENSMUSG00000030638	0.00133333	1084	Sh3gl3	SH3-domain GRB2-like 3 [Source:MGI Symbol;Acc:MGI:700011]
ENSMUSG00000030739	0.00133333	1084	Myh14	myosin, heavy polypeptide 14 [Source:MGI Symbol;Acc:MGI:1919210]
ENSMUSG00000030895	0.00133333	1084	Hpx	hemopexin [Source:MGI Symbol;Acc:MGI:105112]
ENSMUSG00000031292	0.00133333	1084	Cdkl5	cyclin-dependent kinase-like 5 [Source:MGI Symbol;Acc:MGI:1278336]
ENSMUSG00000031377	0.00133333	1084	Bmx	BMX non-receptor tyrosine kinase [Source:MGI Symbol;Acc:MGI:1101778]
ENSMUSG00000031492	0.00133333	1084	Chrnb3	cholinergic receptor, nicotinic, beta polypeptide 3 [Source:MGI Symbol;Acc:MGI:106212]
ENSMUSG00000031516	0.00133333	1084	Dctn6	dynactin 6 [Source:MGI Symbol;Acc:MGI:1343154]
ENSMUSG00000031518	0.00133333	1084	Spata4	spermatogenesis associated 4 [Source:MGI Symbol;Acc:MGI:1916531]
ENSMUSG00000031519	0.00133333	1084	Asb5	ankyrin repeat and SOCs box-containing 5 [Source:MGI Symbol;Acc:MGI:1923544]
ENSMUSG00000031740	0.00133333	1084	Mmp2	matrix metallopeptidase 2 [Source:MGI Symbol;Acc:MGI:97009]
ENSMUSG00000031825	0.00133333	1084	Crispld2	cysteine-rich secretory protein LCCL domain containing 2 [Source:MGI Symbol;Acc:MGI:1926142]
ENSMUSG00000031839	0.00133333	1084	Hsbp1	heat shock factor binding protein 1 [Source:MGI Symbol;Acc:MGI:1915446]
ENSMUSG00000031862	0.00133333	1084	Atp13a1	ATPase type 13A1 [Source:MGI Symbol;Acc:MGI:2180801]
ENSMUSG00000031902	0.00133333	1084	Nfatc3	nuclear factor of activated T cells, cytoplasmic, calcineurin dependent 3 [Source:MGI Symbol;Acc:MGI:103296]
ENSMUSG00000031916	0.00133333	1084	Cog8	component of oligomeric golgi complex 8 [Source:MGI Symbol;Acc:MGI:2142885]
ENSMUSG00000031996	0.00133333	1084	Aplp2	amyloid beta (A4) precursor-like protein 2 [Source:MGI Symbol;Acc:MGI:88047]
ENSMUSG00000032181	0.00133333	1084	Scg3	secretogranin III [Source:MGI Symbol;Acc:MGI:103032]
ENSMUSG00000032191	0.00133333	1084	Bcl2l10	Bcl2-like 10 [Source:MGI Symbol;Acc:MGI:1330841]
ENSMUSG00000032192	0.00133333	1084	Gnb5	guanine nucleotide binding protein (G protein), beta 5 [Source:MGI Symbol;Acc:MGI:101848]
ENSMUSG00000032280	0.00133333	1084	Tle3	transducin-like enhancer of split 3, homolog of Drosophila E(spl) [Source:MGI Symbol;Acc:MGI:104634]
ENSMUSG00000032291	0.00133333	1084	Crabp1	cellular retinoic acid binding protein I [Source:MGI Symbol;Acc:MGI:88490]
ENSMUSG00000032383	0.00133333	1084	Ppib	peptidylprolyl isomerase B [Source:MGI Symbol;Acc:MGI:97750]
ENSMUSG00000032401	0.00133333	1084	Lctl	lactase-like [Source:MGI Symbol;Acc:MGI:2183549]
ENSMUSG00000032409	0.00133333	1084	Atr	ataxia telangiectasia and Rad3 related [Source:MGI Symbol;Acc:MGI:108028]
ENSMUSG00000032463	0.00133333	1084	Faim	Fas apoptotic inhibitory molecule [Source:MGI Symbol;Acc:MGI:1344387]
ENSMUSG00000032727	0.00133333	1084	Mier3	mesoderm induction early response 1, family member 3 [Source:MGI Symbol;Acc:MGI:2442317]
ENSMUSG00000032812	0.00133333	1084	Arap1	ArfGAP with RhoGAP domain, ankyrin repeat and PH domain 1 [Source:MGI Symbol;Acc:MGI:1916960]
ENSMUSG00000032878	0.00133333	1084	Ccdc85a	coiled-coil domain containing 85A [Source:MGI Symbol;Acc:MGI:2445069]
ENSMUSG00000032902	0.00133333	1084	Slc16a1	solute carrier family 16 (monocarboxylic acid transporters), member 1 [Source:MGI Symbol;Acc:MGI:106013]
ENSMUSG00000033066	0.00133333	1084	Gas7	growth arrest specific 7 [Source:MGI Symbol;Acc:MGI:1202388]
ENSMUSG00000033147	0.00133333	1084	Slc22a15	solute carrier family 22 (organic anion/cation transporter), member 15 [Source:MGI Symbol;Acc:MGI:3607704]
ENSMUSG00000033373	0.00133333	1084	Fntb	farnesyltransferase, CAAX box, beta [Source:MGI Symbol;Acc:MGI:1861305]
ENSMUSG00000033444	0.00133333	1084	Specc1l	sperm antigen with calponin homology and coiled-coil domains 1-like [Source:MGI Symbol;Acc:MGI:1921642]
ENSMUSG00000033501	0.00133333	1084	Crygs	crystallin, gamma S [Source:MGI Symbol;Acc:MGI:1298216]
ENSMUSG00000033671	0.00133333	1084	Cep350	centrosomal protein 350 [Source:MGI Symbol;Acc:MGI:1921331]
ENSMUSG00000033849	0.00133333	1084	B3galt2	UDP-Gal:betaGlcNAc beta 1,3-galactosyltransferase, polypeptide 2 [Source:MGI Symbol;Acc:MGI:1349461]
ENSMUSG00000034042	0.00133333	1084	Gpbp1l1	GC-rich promoter binding protein 1-like 1 [Source:MGI Symbol;Acc:MGI:1924360]
ENSMUSG00000034278	0.00133333	1084	Dnajc17	DnaJ (Hsp40) homolog, subfamily C, member 17 [Source:MGI Symbol;Acc:MGI:1916658]
ENSMUSG00000034533	0.00133333	1084	Scn10a	sodium channel, voltage-gated, type X, alpha [Source:MGI Symbol;Acc:MGI:108029]
ENSMUSG00000034613	0.00133333	1084	Ppm1h	protein phosphatase 1H (PP2C domain containing) [Source:MGI Symbol;Acc:MGI:2442087]
ENSMUSG00000034673	0.00133333	1084	Pbx2	pre B cell leukemia homeobox 2 [Source:MGI Symbol;Acc:MGI:1341793]
ENSMUSG00000034758	0.00133333	1084	Tle6	transducin-like enhancer of split 6, homolog of Drosophila E(spl) [Source:MGI Symbol;Acc:MGI:2149593]
ENSMUSG00000034855	0.00133333	1084	Cxcl10	chemokine (C-X-C motif) ligand 10 [Source:MGI Symbol;Acc:MGI:1352450]
ENSMUSG00000034880	0.00133333	1084	Mrpl34	mitochondrial ribosomal protein L34 [Source:MGI Symbol;Acc:MGI:2137227]
ENSMUSG00000034881	0.00133333	1084	Tbxa2r	thromboxane A2 receptor [Source:MGI Symbol;Acc:MGI:98496]
ENSMUSG00000035181	0.00133333	1084	Heatr5a	HEAT repeat containing 5A [Source:MGI Symbol;Acc:MGI:2444133]
ENSMUSG00000035429	0.00133333	1084	Ptprh	protein tyrosine phosphatase, receptor type, H [Source:MGI Symbol;Acc:MGI:3026877]
ENSMUSG00000035557	0.00133333	1084	Krt17	keratin 17 [Source:MGI Symbol;Acc:MGI:96691]
ENSMUSG00000035769	0.00133333	1084	Xylb	xylulokinase homolog (H. influenzae) [Source:MGI Symbol;Acc:MGI:2142985]
ENSMUSG00000035783	0.00133333	1084	Acta2	actin, alpha 2, smooth muscle, aorta [Source:MGI Symbol;Acc:MGI:87909]
ENSMUSG00000036181	0.00133333	1084	Hist1h1c	histone cluster 1, H1c [Source:MGI Symbol;Acc:MGI:1931526]
ENSMUSG00000036214	0.00133333	1084	Znrd1as	Znrd1 antisense [Source:MGI Symbol;Acc:MGI:1923666]
ENSMUSG00000036295	0.00133333	1084	Lrrn3	leucine rich repeat protein 3, neuronal [Source:MGI Symbol;Acc:MGI:106036]
ENSMUSG00000036503	0.00133333	1084	Rnf13	ring finger protein 13 [Source:MGI Symbol;Acc:MGI:1346341]
ENSMUSG00000036779	0.00133333	1084	Papd5	PAP associated domain containing 5 [Source:MGI Symbol;Acc:MGI:1917820]
ENSMUSG00000036790	0.00133333	1084	Slitrk2	SLIT and NTRK-like family, member 2 [Source:MGI Symbol;Acc:MGI:2679449]
ENSMUSG00000036814	0.00133333	1084	Slc6a20a	solute carrier family 6 (neurotransmitter transporter), member 20A [Source:MGI Symbol;Acc:MGI:2143217]
ENSMUSG00000036863	0.00133333	1084	Syde2	synapse defective 1, Rho GTPase, homolog 2 (C. elegans) [Source:MGI Symbol;Acc:MGI:3036264]
ENSMUSG00000036990	0.00133333	1084	Otud4	OTU domain containing 4 [Source:MGI Symbol;Acc:MGI:1098801]
ENSMUSG00000037257	0.00133333	1084	Aagab	alpha- and gamma-adaptin binding protein [Source:MGI Symbol;Acc:MGI:1914189]
ENSMUSG00000037553	0.00133333	1084	Zdhhc18	zinc finger, DHHC domain containing 18 [Source:MGI Symbol;Acc:MGI:3527792]
ENSMUSG00000037563	0.00133333	1084	Rps16	ribosomal protein S16 [Source:MGI Symbol;Acc:MGI:98118]
ENSMUSG00000037594	0.00133333	1084	BC022687	cDNA sequence BC022687 [Source:MGI Symbol;Acc:MGI:2443738]
ENSMUSG00000037855	0.00133333	1084	Zfp365	zinc finger protein 365 [Source:MGI Symbol;Acc:MGI:2143676]
ENSMUSG00000037935	0.00133333	1084	Smarce1	SWI/SNF related, matrix associated, actin dependent regulator of chromatin, subfamily e, member 1 [Source:MGI Symbol;Acc:MGI:1927347]
ENSMUSG00000038058	0.00133333	1084	Nod1	nucleotide-binding oligomerization domain containing 1 [Source:MGI Symbol;Acc:MGI:1341839]
ENSMUSG00000038538	0.00133333	1084	Ubn2	ubinuclein 2 [Source:MGI Symbol;Acc:MGI:2444236]
ENSMUSG00000038623	0.00133333	1084	Tm6sf1	transmembrane 6 superfamily member 1 [Source:MGI Symbol;Acc:MGI:1933209]
ENSMUSG00000038745	0.00133333	1084	Nlrp6	NLR family, pyrin domain containing 6 [Source:MGI Symbol;Acc:MGI:2141990]
ENSMUSG00000038965	0.00133333	1084	Ube2l3	ubiquitin-conjugating enzyme E2L 3 [Source:MGI Symbol;Acc:MGI:109240]
ENSMUSG00000039110	0.00133333	1084	Mycbpap	MYCBP associated protein [Source:MGI Symbol;Acc:MGI:2388726]
ENSMUSG00000039183	0.00133333	1084	Nubp2	nucleotide binding protein 2 [Source:MGI Symbol;Acc:MGI:1347072]
ENSMUSG00000039337	0.00133333	1084	Tex19.2	testis expressed gene 19.2 [Source:MGI Symbol;Acc:MGI:1918206]
ENSMUSG00000039474	0.00133333	1084	Wfs1	Wolfram syndrome 1 homolog (human) [Source:MGI Symbol;Acc:MGI:1328355]
ENSMUSG00000039601	0.00133333	1084	Rcan2	regulator of calcineurin 2 [Source:MGI Symbol;Acc:MGI:1858219]
ENSMUSG00000040270	0.00133333	1084	Bach2	BTB and CNC homology 2 [Source:MGI Symbol;Acc:MGI:894679]
ENSMUSG00000040280	0.00133333	1084	Ndufa4l2	NADH dehydrogenase (ubiquinone) 1 alpha subcomplex, 4-like 2 [Source:MGI Symbol;Acc:MGI:3039567]
ENSMUSG00000040412	0.00133333	1084	5330417C22Rik	RIKEN cDNA 5330417C22 gene [Source:MGI Symbol;Acc:MGI:1923930]
ENSMUSG00000040459	0.00133333	1084	Arglu1	arginine and glutamate rich 1 [Source:MGI Symbol;Acc:MGI:2442985]
ENSMUSG00000040463	0.00133333	1084	Mybbp1a	MYB binding protein (P160) 1a [Source:MGI Symbol;Acc:MGI:106181]
ENSMUSG00000040533	0.00133333	1084	Matn1	matrilin 1, cartilage matrix protein [Source:MGI Symbol;Acc:MGI:106591]
ENSMUSG00000040543	0.00133333	1084	Pitpnm3	PITPNM family member 3 [Source:MGI Symbol;Acc:MGI:2685726]
ENSMUSG00000040749	0.00133333	1084	Siah1b	seven in absentia 1B [Source:MGI Symbol;Acc:MGI:108063]
ENSMUSG00000040943	0.00133333	1084	Tet2	tet methylcytosine dioxygenase 2 [Source:MGI Symbol;Acc:MGI:2443298]
ENSMUSG00000041014	0.00133333	1084	Nrg3	neuregulin 3 [Source:MGI Symbol;Acc:MGI:1097165]
ENSMUSG00000041161	0.00133333	1084	Otud3	OTU domain containing 3 [Source:MGI Symbol;Acc:MGI:1920412]
ENSMUSG00000041684	0.00133333	1084	Bivm	basic, immunoglobulin-like variable motif containing [Source:MGI Symbol;Acc:MGI:2179809]
ENSMUSG00000041959	0.00133333	1084	S100a10	S100 calcium binding protein A10 (calpactin) [Source:MGI Symbol;Acc:MGI:1339468]
ENSMUSG00000041977	0.00133333	1084	Arhgef11	Rho guanine nucleotide exchange factor (GEF) 11 [Source:MGI Symbol;Acc:MGI:2441869]
ENSMUSG00000042105	0.00133333	1084	Inpp5f	inositol polyphosphate-5-phosphatase F [Source:MGI Symbol;Acc:MGI:2141867]
ENSMUSG00000042156	0.00133333	1084	Dzip1	DAZ interacting protein 1 [Source:MGI Symbol;Acc:MGI:1914311]
ENSMUSG00000042385	0.00133333	1084	Gzmk	granzyme K [Source:MGI Symbol;Acc:MGI:1298232]
ENSMUSG00000042453	0.00133333	1084	Reln	reelin [Source:MGI Symbol;Acc:MGI:103022]
ENSMUSG00000042699	0.00133333	1084	Dhx9	DEAH (Asp-Glu-Ala-His) box polypeptide 9 [Source:MGI Symbol;Acc:MGI:108177]
ENSMUSG00000042821	0.00133333	1084	Snai1	snail homolog 1 (Drosophila) [Source:MGI Symbol;Acc:MGI:98330]
ENSMUSG00000043140	0.00133333	1084	Tmem186	transmembrane protein 186 [Source:MGI Symbol;Acc:MGI:1913940]
ENSMUSG00000043155	0.00133333	1084	Hpdl	4-hydroxyphenylpyruvate dioxygenase-like [Source:MGI Symbol;Acc:MGI:2444646]
ENSMUSG00000043342	0.00133333	1084	Hoxd9	homeobox D9 [Source:MGI Symbol;Acc:MGI:96210]
ENSMUSG00000043441	0.00133333	1084	Gpr149	G protein-coupled receptor 149 [Source:MGI Symbol;Acc:MGI:2443628]
ENSMUSG00000043850	0.00133333	1084	Clrn1	clarin 1 [Source:MGI Symbol;Acc:MGI:2388124]
ENSMUSG00000043895	0.00133333	1084	S1pr2	sphingosine-1-phosphate receptor 2 [Source:MGI Symbol;Acc:MGI:99569]
ENSMUSG00000043911	0.00133333	1084	Olfr922	olfactory receptor 922 [Source:MGI Symbol;Acc:MGI:3030756]
ENSMUSG00000044042	0.00133333	1084	Fmn1	formin 1 [Source:MGI Symbol;Acc:MGI:101815]
ENSMUSG00000044083	0.00133333	1084	Efcab8	EF-hand calcium binding domain 8 [Source:MGI Symbol;Acc:MGI:3644206]
ENSMUSG00000044303	0.00133333	1084	Cdkn2a	cyclin-dependent kinase inhibitor 2A [Source:MGI Symbol;Acc:MGI:104738]
ENSMUSG00000044349	0.00133333	1084	Snhg11	small nucleolar RNA host gene 11 [Source:MGI Symbol;Acc:MGI:2441845]
ENSMUSG00000044518	0.00133333	1084	Foxe3	forkhead box E3 [Source:MGI Symbol;Acc:MGI:1353569]
ENSMUSG00000044912	0.00133333	1084	Syt16	synaptotagmin XVI [Source:MGI Symbol;Acc:MGI:2673872]
ENSMUSG00000044986	0.00133333	1084	Tst	thiosulfate sulfurtransferase, mitochondrial [Source:MGI Symbol;Acc:MGI:98852]
ENSMUSG00000045092	0.00133333	1084	S1pr1	sphingosine-1-phosphate receptor 1 [Source:MGI Symbol;Acc:MGI:1096355]
ENSMUSG00000045395	0.00133333	1084	Olfr1499	olfactory receptor 1499 [Source:MGI Symbol;Acc:MGI:3031333]
ENSMUSG00000045438	0.00133333	1084	Cox19	cytochrome c oxidase assembly protein 19 [Source:MGI Symbol;Acc:MGI:1915283]
ENSMUSG00000045474	0.00133333	1084	Olfr1368	olfactory receptor 1368 [Source:MGI Symbol;Acc:MGI:3031202]
ENSMUSG00000045792	0.00133333	1084	Olfr578	olfactory receptor 578 [Source:MGI Symbol;Acc:MGI:3030412]
ENSMUSG00000045871	0.00133333	1084	Slitrk6	SLIT and NTRK-like family, member 6 [Source:MGI Symbol;Acc:MGI:2443198]
ENSMUSG00000046229	0.00133333	1084	Scand1	SCAN domain-containing 1 [Source:MGI Symbol;Acc:MGI:1343132]
ENSMUSG00000046613	0.00133333	1084	Vwa5b2	von Willebrand factor A domain containing 5B2 [Source:MGI Symbol;Acc:MGI:2681859]
ENSMUSG00000046826	0.00133333	1084	Fam187b	family with sequence similarity 187, member B [Source:MGI Symbol;Acc:MGI:1923665]
ENSMUSG00000046844	0.00133333	1084	Vat1l	vesicle amine transport protein 1 homolog-like (T. californica) [Source:MGI Symbol;Acc:MGI:2142534]
ENSMUSG00000046913	0.00133333	1084	Olfr1451	olfactory receptor 1451 [Source:MGI Symbol;Acc:MGI:3031285]
ENSMUSG00000047193	0.00133333	1084	Dync2h1	dynein cytoplasmic 2 heavy chain 1 [Source:MGI Symbol;Acc:MGI:107736]
ENSMUSG00000047238	0.00133333	1084	Mageh1	melanoma antigen, family H, 1 [Source:MGI Symbol;Acc:MGI:1922875]
ENSMUSG00000047394	0.00133333	1084	Odf3b	outer dense fiber of sperm tails 3B [Source:MGI Symbol;Acc:MGI:1917363]
ENSMUSG00000047842	0.00133333	1084	Diras2	DIRAS family, GTP-binding RAS-like 2 [Source:MGI Symbol;Acc:MGI:1915453]
ENSMUSG00000047960	0.00133333	1084	Olfr186	olfactory receptor 186 [Source:MGI Symbol;Acc:MGI:3030020]
ENSMUSG00000048230	0.00133333	1084	Fbxo43	F-box protein 43 [Source:MGI Symbol;Acc:MGI:1926053]
ENSMUSG00000048271	0.00133333	1084	Rbm33	RNA binding motif protein 33 [Source:MGI Symbol;Acc:MGI:1919670]
ENSMUSG00000048703	0.00133333	1084	Speer4b	spermatogenesis associated glutamate (E)-rich protein 4b [Source:MGI Symbol;Acc:MGI:1920776]
ENSMUSG00000048922	0.00133333	1084	Cdca2	cell division cycle associated 2 [Source:MGI Symbol;Acc:MGI:1919787]
ENSMUSG00000049556	0.00133333	1084	Lingo1	leucine rich repeat and Ig domain containing 1 [Source:MGI Symbol;Acc:MGI:1915522]
ENSMUSG00000049593	0.00133333	1084	Lce1h	late cornified envelope 1H [Source:MGI Symbol;Acc:MGI:1914968]
ENSMUSG00000049600	0.00133333	1084	Zbtb45	zinc finger and BTB domain containing 45 [Source:MGI Symbol;Acc:MGI:2685003]
ENSMUSG00000050100	0.00133333	1084	Hmx2	H6 homeobox 2 [Source:MGI Symbol;Acc:MGI:107159]
ENSMUSG00000050213	0.00133333	1084	Snip1	Smad nuclear interacting protein 1 [Source:MGI Symbol;Acc:MGI:2156003]
ENSMUSG00000050222	0.00133333	1084	Il17d	interleukin 17D [Source:MGI Symbol;Acc:MGI:2446510]
ENSMUSG00000050366	0.00133333	1084	Olfr524	olfactory receptor 524 [Source:MGI Symbol;Acc:MGI:3030358]
ENSMUSG00000050530	0.00133333	1084	Fam171a1	family with sequence similarity 171, member A1 [Source:MGI Symbol;Acc:MGI:2442917]
ENSMUSG00000050556	0.00133333	1084	Kcnb1	potassium voltage gated channel, Shab-related subfamily, member 1 [Source:MGI Symbol;Acc:MGI:96666]
ENSMUSG00000050558	0.00133333	1084	Prokr2	prokineticin receptor 2 [Source:MGI Symbol;Acc:MGI:2181363]
ENSMUSG00000051062	0.00133333	1084	Fbll1	fibrillarin-like 1 [Source:MGI Symbol;Acc:MGI:3034689]
ENSMUSG00000051319	0.00133333	1084	1500011K16Rik	RIKEN cDNA 1500011K16 gene [Source:MGI Symbol;Acc:MGI:1915135]
ENSMUSG00000051390	0.00133333	1084	Zbtb22	zinc finger and BTB domain containing 22 [Source:MGI Symbol;Acc:MGI:1931870]
ENSMUSG00000051401	0.00133333	1084	Kctd16	potassium channel tetramerisation domain containing 16 [Source:MGI Symbol;Acc:MGI:1914659]
ENSMUSG00000051456	0.00133333	1084	Hspb3	heat shock protein 3 [Source:MGI Symbol;Acc:MGI:1928479]
ENSMUSG00000051557	0.00133333	1084	Pusl1	pseudouridylate synthase-like 1 [Source:MGI Symbol;Acc:MGI:3047787]
ENSMUSG00000051592	0.00133333	1084	Ccnb3	cyclin B3 [Source:MGI Symbol;Acc:MGI:2183443]
ENSMUSG00000051706	0.00133333	1084	Olfr1325	olfactory receptor 1325 [Source:MGI Symbol;Acc:MGI:3031159]
ENSMUSG00000051936	0.00133333	1084	Prss58	protease, serine 58 [Source:MGI Symbol;Acc:MGI:3608323]
ENSMUSG00000052033	0.00133333	1084	Pfdn4	prefoldin 4 [Source:MGI Symbol;Acc:MGI:1923512]
ENSMUSG00000052392	0.00133333	1084	Acot4	acyl-CoA thioesterase 4 [Source:MGI Symbol;Acc:MGI:2159621]
ENSMUSG00000052417	0.00133333	1084	Olfr720	olfactory receptor 720 [Source:MGI Symbol;Acc:MGI:3030554]
ENSMUSG00000053483	0.00133333	1084	Usp21	ubiquitin specific peptidase 21 [Source:MGI Symbol;Acc:MGI:1353665]
ENSMUSG00000053825	0.00133333	1084	Ppfia2	protein tyrosine phosphatase, receptor type, f polypeptide (PTPRF), interacting protein (liprin), alpha 2 [Source:MGI Symbol;Acc:MGI:2443834]
ENSMUSG00000054115	0.00133333	1084	Skp2	S-phase kinase-associated protein 2 (p45) [Source:MGI Symbol;Acc:MGI:1351663]
ENSMUSG00000054196	0.00133333	1084	Cthrc1	collagen triple helix repeat containing 1 [Source:MGI Symbol;Acc:MGI:1915838]
ENSMUSG00000054383	0.00133333	1084	Pnma1	paraneoplastic antigen MA1 [Source:MGI Symbol;Acc:MGI:2180564]
ENSMUSG00000054708	0.00133333	1084	Ankrd24	ankyrin repeat domain 24 [Source:MGI Symbol;Acc:MGI:1890394]
ENSMUSG00000056174	0.00133333	1084	Col8a2	collagen, type VIII, alpha 2 [Source:MGI Symbol;Acc:MGI:88464]
ENSMUSG00000057068	0.00133333	1084	Fam47e	family with sequence similarity 47, member E [Source:MGI Symbol;Acc:MGI:2686227]
ENSMUSG00000057133	0.00133333	1084	Chd6	chromodomain helicase DNA binding protein 6 [Source:MGI Symbol;Acc:MGI:1918639]
ENSMUSG00000057270	0.00133333	1084	Olfr1501	olfactory receptor 1501 [Source:MGI Symbol;Acc:MGI:3031335]
ENSMUSG00000057863	0.00133333	1084	Rpl36	ribosomal protein L36 [Source:MGI Symbol;Acc:MGI:1860603]
ENSMUSG00000058084	0.00133333	1084	Olfr825	olfactory receptor 825 [Source:MGI Symbol;Acc:MGI:3030659]
ENSMUSG00000058135	0.00133333	1084	Gstm1	glutathione S-transferase, mu 1 [Source:MGI Symbol;Acc:MGI:95860]
ENSMUSG00000058153	0.00133333	1084	Sez6l	seizure related 6 homolog like [Source:MGI Symbol;Acc:MGI:1935121]
ENSMUSG00000058254	0.00133333	1084	Tspan7	tetraspanin 7 [Source:MGI Symbol;Acc:MGI:1298407]
ENSMUSG00000058498	0.00133333	1084	Rnf207	ring finger protein 207 [Source:MGI Symbol;Acc:MGI:2684989]
ENSMUSG00000058628	0.00133333	1084	Olfr875	olfactory receptor 875 [Source:MGI Symbol;Acc:MGI:3030709]
ENSMUSG00000058981	0.00133333	1084	Olfr1406	olfactory receptor 1406 [Source:MGI Symbol;Acc:MGI:3031240]
ENSMUSG00000059743	0.00133333	1084	Fdps	farnesyl diphosphate synthetase [Source:MGI Symbol;Acc:MGI:104888]
ENSMUSG00000059964	0.00133333	1084	Olfr119	olfactory receptor 119 [Source:MGI Symbol;Acc:MGI:2177502]
ENSMUSG00000060550	0.00133333	1084	H2-Q7	histocompatibility 2, Q region locus 7 [Source:MGI Symbol;Acc:MGI:95936]
ENSMUSG00000060780	0.00133333	1084	Lrrtm1	leucine rich repeat transmembrane neuronal 1 [Source:MGI Symbol;Acc:MGI:2389173]
ENSMUSG00000061477	0.00133333	1084	Rps7	ribosomal protein S7 [Source:MGI Symbol;Acc:MGI:1333818]
ENSMUSG00000061524	0.00133333	1084	Zic2	zinc finger protein of the cerebellum 2 [Source:MGI Symbol;Acc:MGI:106679]
ENSMUSG00000062729	0.00133333	1084	Ppox	protoporphyrinogen oxidase [Source:MGI Symbol;Acc:MGI:104968]
ENSMUSG00000062757	0.00133333	1084	Olfr1206	olfactory receptor 1206 [Source:MGI Symbol;Acc:MGI:3031040]
ENSMUSG00000063065	0.00133333	1084	Mapk3	mitogen-activated protein kinase 3 [Source:MGI Symbol;Acc:MGI:1346859]
ENSMUSG00000063200	0.00133333	1084	Nol7	nucleolar protein 7 [Source:MGI Symbol;Acc:MGI:1917328]
ENSMUSG00000066516	0.00133333	1084	Klk1b21	kallikrein 1-related peptidase b21 [Source:MGI Symbol;Acc:MGI:892022]
ENSMUSG00000067231	0.00133333	1084	Cyp2c65	cytochrome P450, family 2, subfamily c, polypeptide 65 [Source:MGI Symbol;Acc:MGI:1919553]
ENSMUSG00000067773	0.00133333	1084	Defb41	defensin beta 41 [Source:MGI Symbol;Acc:MGI:1924923]
ENSMUSG00000068040	0.00133333	1084	Tm9sf4	transmembrane 9 superfamily protein member 4 [Source:MGI Symbol;Acc:MGI:2139220]
ENSMUSG00000068078	0.00133333	1084	2310034C09Rik	RIKEN cDNA 2310034C09 gene [Source:MGI Symbol;Acc:MGI:2152338]
ENSMUSG00000068747	0.00133333	1084	Sort1	sortilin 1 [Source:MGI Symbol;Acc:MGI:1338015]
ENSMUSG00000068823	0.00133333	1084	Csde1	cold shock domain containing E1, RNA binding [Source:MGI Symbol;Acc:MGI:92356]
ENSMUSG00000068889	0.00133333	1084	Lce1e	late cornified envelope 1E [Source:MGI Symbol;Acc:MGI:1915944]
ENSMUSG00000069833	0.00133333	1084	Ahnak	AHNAK nucleoprotein (desmoyokin) [Source:MGI Symbol;Acc:MGI:1316648]
ENSMUSG00000070604	0.00133333	1084	Vsig10l	ZV-set and immunoglobulin domain containing 10 like [Source:MGI Symbol;Acc:MGI:1922940]
ENSMUSG00000070618	0.00133333	1084	BC080695	cDNA sequence BC080695 [Source:MGI Symbol;Acc:MGI:3525148]
ENSMUSG00000070983	0.00133333	1084	Olfr270	olfactory receptor 270 [Source:MGI Symbol;Acc:MGI:3030104]
ENSMUSG00000071001	0.00133333	1084	Hrct1	histidine rich carboxyl terminus 1 [Source:MGI Symbol;Acc:MGI:1917945]
ENSMUSG00000071715	0.00133333	1084	Ncf4	neutrophil cytosolic factor 4 [Source:MGI Symbol;Acc:MGI:109186]
ENSMUSG00000073067	0.00133333	1084	9130019P16Rik	RIKEN cDNA 9130019P16 gene [Source:MGI Symbol;Acc:MGI:1918824]
ENSMUSG00000073130	0.00133333	1084	Gm1141	predicted gene 1141 [Source:MGI Symbol;Acc:MGI:2685987]
ENSMUSG00000073433	0.00133333	1084	Arhgdig	Rho GDP dissociation inhibitor (GDI) gamma [Source:MGI Symbol;Acc:MGI:108430]
ENSMUSG00000073791	0.00133333	1084	Efcab7	EF-hand calcium binding domain 7 [Source:MGI Symbol;Acc:MGI:2385199]
ENSMUSG00000074088	0.00133333	1084	Snrnp40	small nuclear ribonucleoprotein 40 (U5) [Source:MGI Symbol;Acc:MGI:1913835]
ENSMUSG00000074221	0.00133333	1084	Zfp568	zinc finger protein 568 [Source:MGI Symbol;Acc:MGI:2142347]
ENSMUSG00000074238	0.00133333	1084	Ap1ar	adaptor-related protein complex 1 associated regulatory protein [Source:MGI Symbol;Acc:MGI:2384822]
ENSMUSG00000074417	0.00133333	1084	Gm14548	predicted gene 14548 [Source:MGI Symbol;Acc:MGI:3709645]
ENSMUSG00000074469	0.00133333	1084	Gm15348	predicted gene 15348 [Source:MGI Symbol;Acc:MGI:3642533]
ENSMUSG00000074881	0.00133333	1084	Mageb3	melanoma antigen, family B, 3 [Source:MGI Symbol;Acc:MGI:105109]
ENSMUSG00000075063	0.00133333	1084	Olfr142	olfactory receptor 142 [Source:MGI Symbol;Acc:MGI:2177525]
ENSMUSG00000075072	0.00133333	1084	Olfr48	olfactory receptor 48 [Source:MGI Symbol;Acc:MGI:1333765]
ENSMUSG00000075104	0.00133333	1084	Olfr1219	olfactory receptor 1219 [Source:MGI Symbol;Acc:MGI:3031053]
ENSMUSG00000075165	0.00133333	1084	Olfr1105	olfactory receptor 1105 [Source:MGI Symbol;Acc:MGI:3030939]
ENSMUSG00000078144	0.00133333	1084	Capns2	calpain, small subunit 2 [Source:MGI Symbol;Acc:MGI:1916793]
ENSMUSG00000078945	0.00133333	1084	Naip2	NLR family, apoptosis inhibitory protein 2 [Source:MGI Symbol;Acc:MGI:1298226]
ENSMUSG00000079184	0.00133333	1084	Mphosph8	M-phase phosphoprotein 8 [Source:MGI Symbol;Acc:MGI:1922589]
ENSMUSG00000079508	0.00133333	1084	Apoo	apolipoprotein O [Source:MGI Symbol;Acc:MGI:1915566]
ENSMUSG00000084803	0.00133333	1084	5830444B04Rik	RIKEN cDNA 5830444B04 gene [Source:MGI Symbol;Acc:MGI:3603170]
ENSMUSG00000084957	0.00133333	1084	Bbip1	BBSome interacting protein 1 [Source:MGI Symbol;Acc:MGI:1913610]
ENSMUSG00000085631	0.00133333	1084	9630028H03Rik	RIKEN cDNA 9630028H03 gene [Source:MGI Symbol;Acc:MGI:2444526]
ENSMUSG00000085860	0.00133333	1084	2410003L11Rik	RIKEN cDNA 2410003L11 gene [Source:MGI Symbol;Acc:MGI:1916979]
ENSMUSG00000086938	0.00133333	1084	4930481A15Rik	RIKEN cDNA 4930481A15 gene [Source:MGI Symbol;Acc:MGI:1922181]
ENSMUSG00000087408	0.00133333	1084	Cers1	ceramide synthase 1 [Source:MGI Symbol;Acc:MGI:2136690]
ENSMUSG00000087621	0.00133333	1084	1700003G18Rik	RIKEN cDNA 1700003G18 gene [Source:MGI Symbol;Acc:MGI:1916600]
ENSMUSG00000088108	0.00133333	1084	Snora47	small nucleolar RNA, H/ACA box 47 [Source:MGI Symbol;Acc:MGI:3819507]
ENSMUSG00000089996	0.00133333	1084	Tmsb15b2	thymosin beta 15b2 [Source:MGI Symbol;Acc:MGI:3843061]
ENSMUSG00000090967	0.00133333	1084	Vmn2r61	vomeronasal 2, receptor 61 [Source:MGI Symbol;Acc:MGI:1351347]
ENSMUSG00000091519	0.00133333	1084	Skor2	SKI family transcriptional corepressor 2 [Source:MGI Symbol;Acc:MGI:3645984]
ENSMUSG00000093769	0.00133333	1084	Hist2h3c1	histone cluster 2, H3c1 [Source:MGI Symbol;Acc:MGI:2448355]
ENSMUSG00000093853	0.00133333	1084	Vmn1r151	vomeronasal 1 receptor 151 [Source:MGI Symbol;Acc:MGI:3644394]
ENSMUSG00000094422	0.00133333	1084	Olfr205	olfactory receptor 205 [Source:MGI Symbol;Acc:MGI:3030039]
ENSMUSG00000095156	0.00133333	1084	Olfr1281	olfactory receptor 1281 [Source:MGI Symbol;Acc:MGI:3031115]
ENSMUSG00000095765	0.00133333	1084	Olfr741	olfactory receptor 741 [Source:MGI Symbol;Acc:MGI:3030575]
ENSMUSG00000095831	0.00133333	1084	Olfr453	olfactory receptor 453 [Source:MGI Symbol;Acc:MGI:3030287]
ENSMUSG00000096009	0.00133333	1084	Olfr134	olfactory receptor 134 [Source:MGI Symbol;Acc:MGI:2177517]
ENSMUSG00000096703	0.00133333	1084	Olfr1286	olfactory receptor 1286 [Source:MGI Symbol;Acc:MGI:3031120]
ENSMUSG00000097693	0.00133333	1084	4930471M09Rik	RIKEN cDNA 4930471M09 gene [Source:MGI Symbol;Acc:MGI:1922150]
ENSMUSG00000097725	0.00133333	1084	4930593A02Rik	RIKEN cDNA 4930593A02 gene [Source:MGI Symbol;Acc:MGI:1923132]
ENSMUSG00000097756	0.00133333	1084	A730056A06Rik	RIKEN cDNA A730056A06 gene [Source:MGI Symbol;Acc:MGI:2442718]
ENSMUSG00000098197	0.00133333	1084	BC051537	cDNA sequence BC051537 [Source:MGI Symbol;Acc:MGI:3041255]
ENSMUSG00000099411	0.00133333	1084	NA	NA
ENSMUSG00000100459	0.00133333	1084	NA	NA
ENSMUSG00000100857	0.00133333	1084	NA	NA
ENSMUSG00000103255	0.00133333	1084	NA	NA
ENSMUSG00000107622	0.00133333	1084	NA	NA
ENSMUSG00000108030	0.00133333	1084	NA	NA
ENSMUSG00000108558	0.00133333	1084	NA	NA
ENSMUSG00000109644	0.00133333	1084	NA	NA
ENSMUSG00000111448	0.00133333	1084	NA	NA
ENSMUSG00000113949	0.00133333	1084	NA	NA
ENSMUSG00000114136	0.00133333	1084	NA	NA
ENSMUST00000039199	0.00133333	1084	NA	NA
ENSMUST00000043711	0.00133333	1084	NA	NA
ENSMUST00000057837	0.00133333	1084	NA	NA
ENSMUST00000069880	0.00133333	1084	NA	NA
ENSMUST00000069967	0.00133333	1084	NA	NA
ENSMUST00000077150	0.00133333	1084	NA	NA
ENSMUST00000080603	0.00133333	1084	NA	NA
ENSMUST00000093784	0.00133333	1084	NA	NA
ENSMUST00000099198	0.00133333	1084	NA	NA
ENSMUST00000099300	0.00133333	1084	NA	NA
ENSMUST00000099692	0.00133333	1084	NA	NA
ENSMUST00000100518	0.00133333	1084	NA	NA
ENSMUST00000103328	0.00133333	1084	NA	NA
ENSMUST00000103384	0.00133333	1084	NA	NA
ENSMUST00000103454	0.00133333	1084	NA	NA
ENSMUST00000103459	0.00133333	1084	NA	NA
ENSMUST00000103486	0.00133333	1084	NA	NA
ENSMUST00000103513	0.00133333	1084	NA	NA
ENSMUST00000103612	0.00133333	1084	NA	NA
ENSMUST00000104931	0.00133333	1084	NA	NA
ENSMUST00000115650	0.00133333	1084	NA	NA
ENSMUST00000116172	0.00133333	1084	NA	NA
ENSMUST00000124095	0.00133333	1084	NA	NA
ENSMUST00000124829	0.00133333	1084	NA	NA
ENSMUST00000127074	0.00133333	1084	NA	NA
ENSMUST00000128078	0.00133333	1084	NA	NA
ENSMUST00000131716	0.00133333	1084	NA	NA
ENSMUST00000139692	0.00133333	1084	NA	NA
ENSMUST00000144750	0.00133333	1084	NA	NA
ENSMUST00000145050	0.00133333	1084	NA	NA
ENSMUST00000149237	0.00133333	1084	NA	NA
ENSMUST00000153865	0.00133333	1084	NA	NA
ENSMUST00000164308	0.00133333	1084	NA	NA
ENSMUST00000170059	0.00133333	1084	NA	NA
ENSMUSG00000000838	0.001	1514	Fmr1	fragile X mental retardation syndrome 1 [Source:MGI Symbol;Acc:MGI:95564]
ENSMUSG00000001348	0.001	1514	Acp5	acid phosphatase 5, tartrate resistant [Source:MGI Symbol;Acc:MGI:87883]
ENSMUSG00000002346	0.001	1514	Slc25a42	solute carrier family 25, member 42 [Source:MGI Symbol;Acc:MGI:1920345]
ENSMUSG00000002781	0.001	1514	Tmem143	transmembrane protein 143 [Source:MGI Symbol;Acc:MGI:1917459]
ENSMUSG00000003200	0.001	1514	Sh3gl1	SH3-domain GRB2-like 1 [Source:MGI Symbol;Acc:MGI:700010]
ENSMUSG00000003273	0.001	1514	Car11	carbonic anhydrase 11 [Source:MGI Symbol;Acc:MGI:1336193]
ENSMUSG00000005621	0.001	1514	Zfp592	zinc finger protein 592 [Source:MGI Symbol;Acc:MGI:2443541]
ENSMUSG00000006784	0.001	1514	Ttc25	tetratricopeptide repeat domain 25 [Source:MGI Symbol;Acc:MGI:1921657]
ENSMUSG00000014030	0.001	1514	Pax5	paired box gene 5 [Source:MGI Symbol;Acc:MGI:97489]
ENSMUSG00000015970	0.001	1514	Chdh	choline dehydrogenase [Source:MGI Symbol;Acc:MGI:1860776]
ENSMUSG00000016252	0.001	1514	Atp5e	ATP synthase, H+ transporting, mitochondrial F1 complex, epsilon subunit [Source:MGI Symbol;Acc:MGI:1855697]
ENSMUSG00000016757	0.001	1514	Ttll12	tubulin tyrosine ligase-like family, member 12 [Source:MGI Symbol;Acc:MGI:3039573]
ENSMUSG00000018401	0.001	1514	Mtmr4	myotubularin related protein 4 [Source:MGI Symbol;Acc:MGI:2180699]
ENSMUSG00000018669	0.001	1514	Cdk5rap3	CDK5 regulatory subunit associated protein 3 [Source:MGI Symbol;Acc:MGI:1933126]
ENSMUSG00000019997	0.001	1514	Ctgf	connective tissue growth factor [Source:MGI Symbol;Acc:MGI:95537]
ENSMUSG00000020453	0.001	1514	Patz1	POZ (BTB) and AT hook containing zinc finger 1 [Source:MGI Symbol;Acc:MGI:1891832]
ENSMUSG00000021318	0.001	1514	Gli3	GLI-Kruppel family member GLI3 [Source:MGI Symbol;Acc:MGI:95729]
ENSMUSG00000021488	0.001	1514	Nsd1	nuclear receptor-binding SET-domain protein 1 [Source:MGI Symbol;Acc:MGI:1276545]
ENSMUSG00000021611	0.001	1514	Tert	telomerase reverse transcriptase [Source:MGI Symbol;Acc:MGI:1202709]
ENSMUSG00000021612	0.001	1514	Slc6a18	solute carrier family 6 (neurotransmitter transporter), member 18 [Source:MGI Symbol;Acc:MGI:1336892]
ENSMUSG00000021820	0.001	1514	Camk2g	calcium/calmodulin-dependent protein kinase II gamma [Source:MGI Symbol;Acc:MGI:88259]
ENSMUSG00000021969	0.001	1514	Zdhhc20	zinc finger, DHHC domain containing 20 [Source:MGI Symbol;Acc:MGI:1923215]
ENSMUSG00000022340	0.001	1514	Sybu	syntabulin (syntaxin-interacting) [Source:MGI Symbol;Acc:MGI:2442392]
ENSMUSG00000022464	0.001	1514	Slc38a4	solute carrier family 38, member 4 [Source:MGI Symbol;Acc:MGI:1916604]
ENSMUSG00000022598	0.001	1514	Psca	prostate stem cell antigen [Source:MGI Symbol;Acc:MGI:1919623]
ENSMUSG00000022900	0.001	1514	Ildr1	immunoglobulin-like domain containing receptor 1 [Source:MGI Symbol;Acc:MGI:2146574]
ENSMUSG00000023120	0.001	1514	Gm853	predicted gene 853 [Source:MGI Symbol;Acc:MGI:2685699]
ENSMUSG00000023826	0.001	1514	Park2	Parkinson disease (autosomal recessive, juvenile) 2, parkin [Source:MGI Symbol;Acc:MGI:1355296]
ENSMUSG00000024175	0.001	1514	Tekt4	tektin 4 [Source:MGI Symbol;Acc:MGI:1919090]
ENSMUSG00000024209	0.001	1514	1700061G19Rik	RIKEN cDNA 1700061G19 gene [Source:MGI Symbol;Acc:MGI:1925875]
ENSMUSG00000024270	0.001	1514	Slc39a6	solute carrier family 39 (metal ion transporter), member 6 [Source:MGI Symbol;Acc:MGI:2147279]
ENSMUSG00000024330	0.001	1514	Col11a2	collagen, type XI, alpha 2 [Source:MGI Symbol;Acc:MGI:88447]
ENSMUSG00000024370	0.001	1514	Cdc23	CDC23 cell division cycle 23 [Source:MGI Symbol;Acc:MGI:1098815]
ENSMUSG00000024427	0.001	1514	Spry4	sprouty homolog 4 (Drosophila) [Source:MGI Symbol;Acc:MGI:1345144]
ENSMUSG00000024527	0.001	1514	Afg3l2	AFG3(ATPase family gene 3)-like 2 (yeast) [Source:MGI Symbol;Acc:MGI:1916847]
ENSMUSG00000025733	0.001	1514	Rhot2	ras homolog gene family, member T2 [Source:MGI Symbol;Acc:MGI:2384892]
ENSMUSG00000026417	0.001	1514	Pigr	polymeric immunoglobulin receptor [Source:MGI Symbol;Acc:MGI:103080]
ENSMUSG00000026447	0.001	1514	Pik3c2b	phosphoinositide-3-kinase, class 2, beta polypeptide [Source:MGI Symbol;Acc:MGI:2685045]
ENSMUSG00000026686	0.001	1514	Lmx1a	LIM homeobox transcription factor 1 alpha [Source:MGI Symbol;Acc:MGI:1888519]
ENSMUSG00000026821	0.001	1514	Ralgds	ral guanine nucleotide dissociation stimulator [Source:MGI Symbol;Acc:MGI:107485]
ENSMUSG00000027577	0.001	1514	Chrna4	cholinergic receptor, nicotinic, alpha polypeptide 4 [Source:MGI Symbol;Acc:MGI:87888]
ENSMUSG00000027636	0.001	1514	Sla2	Src-like-adaptor 2 [Source:MGI Symbol;Acc:MGI:1925049]
ENSMUSG00000028247	0.001	1514	Coq3	coenzyme Q3 homolog, methyltransferase (yeast) [Source:MGI Symbol;Acc:MGI:101813]
ENSMUSG00000028719	0.001	1514	Cmpk1	cytidine monophosphate (UMP-CMP) kinase 1 [Source:MGI Symbol;Acc:MGI:1913838]
ENSMUSG00000028974	0.001	1514	Dffa	DNA fragmentation factor, alpha subunit [Source:MGI Symbol;Acc:MGI:1196227]
ENSMUSG00000029706	0.001	1514	Pax4	paired box gene 4 [Source:MGI Symbol;Acc:MGI:97488]
ENSMUSG00000030782	0.001	1514	Tgfb1i1	transforming growth factor beta 1 induced transcript 1 [Source:MGI Symbol;Acc:MGI:102784]
ENSMUSG00000031125	0.001	1514	3830403N18Rik	RIKEN cDNA 3830403N18 gene [Source:MGI Symbol;Acc:MGI:1917941]
ENSMUSG00000031231	0.001	1514	Cox7b	cytochrome c oxidase subunit VIIb [Source:MGI Symbol;Acc:MGI:1913392]
ENSMUSG00000031343	0.001	1514	Gabra3	gamma-aminobutyric acid (GABA) A receptor, subunit alpha 3 [Source:MGI Symbol;Acc:MGI:95615]
ENSMUSG00000031662	0.001	1514	Snx20	sorting nexin 20 [Source:MGI Symbol;Acc:MGI:1918857]
ENSMUSG00000031991	0.001	1514	Spata19	spermatogenesis associated 19 [Source:MGI Symbol;Acc:MGI:1922719]
ENSMUSG00000032278	0.001	1514	Paqr5	progestin and adipoQ receptor family member V [Source:MGI Symbol;Acc:MGI:1921340]
ENSMUSG00000033027	0.001	1514	Klrc3	killer cell lectin-like receptor subfamily C, member 3 [Source:MGI Symbol;Acc:MGI:1929720]
ENSMUSG00000033781	0.001	1514	Asb13	ankyrin repeat and SOCS box-containing 13 [Source:MGI Symbol;Acc:MGI:2145525]
ENSMUSG00000033793	0.001	1514	Atp6v1h	ATPase, H+ transporting, lysosomal V1 subunit H [Source:MGI Symbol;Acc:MGI:1914864]
ENSMUSG00000035686	0.001	1514	Thrsp	thyroid hormone responsive [Source:MGI Symbol;Acc:MGI:109126]
ENSMUSG00000035863	0.001	1514	Palm	paralemmin [Source:MGI Symbol;Acc:MGI:1261814]
ENSMUSG00000037537	0.001	1514	H2-M11	histocompatibility 2, M region locus 11 [Source:MGI Symbol;Acc:MGI:2676637]
ENSMUSG00000038084	0.001	1514	Opa1	optic atrophy 1 [Source:MGI Symbol;Acc:MGI:1921393]
ENSMUSG00000038304	0.001	1514	Cd160	CD160 antigen [Source:MGI Symbol;Acc:MGI:1860383]
ENSMUSG00000038886	0.001	1514	Man2a2	mannosidase 2, alpha 2 [Source:MGI Symbol;Acc:MGI:2150656]
ENSMUSG00000038984	0.001	1514	Tspyl5	testis-specific protein, Y-encoded-like 5 [Source:MGI Symbol;Acc:MGI:2442458]
ENSMUSG00000039081	0.001	1514	Zfp503	zinc finger protein 503 [Source:MGI Symbol;Acc:MGI:1353644]
ENSMUSG00000039257	0.001	1514	Vstm2b	V-set and transmembrane domain containing 2B [Source:MGI Symbol;Acc:MGI:1914525]
ENSMUSG00000039262	0.001	1514	Prrc2b	proline-rich coiled-coil 2B [Source:MGI Symbol;Acc:MGI:1923304]
ENSMUSG00000039483	0.001	1514	Asb6	ankyrin repeat and SOCS box-containing 6 [Source:MGI Symbol;Acc:MGI:1919573]
ENSMUSG00000040093	0.001	1514	Bmf	BCL2 modifying factor [Source:MGI Symbol;Acc:MGI:2176433]
ENSMUSG00000040616	0.001	1514	Tmem51	transmembrane protein 51 [Source:MGI Symbol;Acc:MGI:2384874]
ENSMUSG00000040648	0.001	1514	Ppip5k2	diphosphoinositol pentakisphosphate kinase 2 [Source:MGI Symbol;Acc:MGI:2142810]
ENSMUSG00000040966	0.001	1514	Slc22a2	solute carrier family 22 (organic cation transporter), member 2 [Source:MGI Symbol;Acc:MGI:1335072]
ENSMUSG00000042032	0.001	1514	Mat2b	methionine adenosyltransferase II, beta [Source:MGI Symbol;Acc:MGI:1913667]
ENSMUSG00000042510	0.001	1514	AA986860	expressed sequence AA986860 [Source:MGI Symbol;Acc:MGI:2138143]
ENSMUSG00000042849	0.001	1514	Olfr1414	olfactory receptor 1414 [Source:MGI Symbol;Acc:MGI:3031248]
ENSMUSG00000042870	0.001	1514	Tom1	target of myb1 homolog (chicken) [Source:MGI Symbol;Acc:MGI:1338026]
ENSMUSG00000046295	0.001	1514	Ankle1	ankyrin repeat and LEM domain containing 1 [Source:MGI Symbol;Acc:MGI:1918775]
ENSMUSG00000047361	0.001	1514	Gm973	predicted gene 973 [Source:MGI Symbol;Acc:MGI:2685819]
ENSMUSG00000048004	0.001	1514	Tmem196	transmembrane protein 196 [Source:MGI Symbol;Acc:MGI:2685374]
ENSMUSG00000052270	0.001	1514	Fpr2	formyl peptide receptor 2 [Source:MGI Symbol;Acc:MGI:1278319]
ENSMUSG00000053129	0.001	1514	Gsx1	GS homeobox 1 [Source:MGI Symbol;Acc:MGI:95842]
ENSMUSG00000054951	0.001	1514	9130008F23Rik	RIKEN cDNA 9130008F23 gene [Source:MGI Symbol;Acc:MGI:1918833]
ENSMUSG00000055730	0.001	1514	Ces2a	carboxylesterase 2A [Source:MGI Symbol;Acc:MGI:2142491]
ENSMUSG00000056487	0.001	1514	Mettl7a2	methyltransferase like 7A2 [Source:MGI Symbol;Acc:MGI:3026615]
ENSMUSG00000056820	0.001	1514	Tsnax	translin-associated factor X [Source:MGI Symbol;Acc:MGI:1855672]
ENSMUSG00000058398	0.001	1514	Prss43	protease, serine, 43 [Source:MGI Symbol;Acc:MGI:2684822]
ENSMUSG00000059626	0.001	1514	Rhox3e	reproductive homeobox 3E [Source:MGI Symbol;Acc:MGI:3770274]
ENSMUSG00000060523	0.001	1514	Olfr726	olfactory receptor 726 [Source:MGI Symbol;Acc:MGI:3030560]
ENSMUSG00000060794	0.001	1514	Tssk5	testis-specific serine kinase 5 [Source:MGI Symbol;Acc:MGI:1920792]
ENSMUSG00000063216	0.001	1514	Olfr1351	olfactory receptor 1351 [Source:MGI Symbol;Acc:MGI:3031185]
ENSMUSG00000063406	0.001	1514	Tmed5	transmembrane emp24 protein transport domain containing 5 [Source:MGI Symbol;Acc:MGI:1921586]
ENSMUSG00000063873	0.001	1514	Slc24a3	solute carrier family 24 (sodium/potassium/calcium exchanger), member 3 [Source:MGI Symbol;Acc:MGI:2137513]
ENSMUSG00000066239	0.001	1514	Olfr519	olfactory receptor 519 [Source:MGI Symbol;Acc:MGI:3030353]
ENSMUSG00000066672	0.001	1514	Olfr417	olfactory receptor 417 [Source:MGI Symbol;Acc:MGI:3030251]
ENSMUSG00000068154	0.001	1514	Insm1	insulinoma-associated 1 [Source:MGI Symbol;Acc:MGI:1859980]
ENSMUSG00000070000	0.001	1514	Fcho1	FCH domain only 1 [Source:MGI Symbol;Acc:MGI:1921265]
ENSMUSG00000071392	0.001	1514	Ect2l	epithelial cell transforming sequence 2 oncogene-like [Source:MGI Symbol;Acc:MGI:3641723]
ENSMUSG00000073177	0.001	1514	Gm773	predicted gene 773 [Source:MGI Symbol;Acc:MGI:2685619]
ENSMUSG00000073652	0.001	1514	Apol7d	apolipoprotein L 7d [Source:MGI Symbol;Acc:MGI:3723449]
ENSMUSG00000074401	0.001	1514	Vmn1r59	vomeronasal 1 receptor 59 [Source:MGI Symbol;Acc:MGI:3033479]
ENSMUSG00000075188	0.001	1514	Olfr1056	olfactory receptor 1056 [Source:MGI Symbol;Acc:MGI:3030890]
ENSMUSG00000075206	0.001	1514	Olfr1024	olfactory receptor 1024 [Source:MGI Symbol;Acc:MGI:3030858]
ENSMUSG00000075599	0.001	1514	Smok3a	sperm motility kinase 3A [Source:MGI Symbol;Acc:MGI:3693943]
ENSMUSG00000081154	0.001	1514	Defa-ps13	defensin, alpha, pseudogene 13 [Source:MGI Symbol;Acc:MGI:3705864]
ENSMUSG00000086784	0.001	1514	Isoc2a	isochorismatase domain containing 2a [Source:MGI Symbol;Acc:MGI:3609243]
ENSMUSG00000089717	0.001	1514	Olfr275	olfactory receptor 275 [Source:MGI Symbol;Acc:MGI:3030109]
ENSMUSG00000091586	0.001	1514	Cyp4f17	cytochrome P450, family 4, subfamily f, polypeptide 17 [Source:MGI Symbol;Acc:MGI:3646233]
ENSMUSG00000097166	0.001	1514	9330179D12Rik	RIKEN cDNA 9330179D12 gene [Source:MGI Symbol;Acc:MGI:1924808]
ENSMUSG00000097321	0.001	1514	1700028E10Rik	RIKEN cDNA 1700028E10 gene [Source:MGI Symbol;Acc:MGI:1916713]
ENSMUSG00000100210	0.001	1514	NA	NA
ENSMUSG00000110777	0.001	1514	NA	NA
ENSMUST00000097448	0.001	1514	NA	NA
ENSMUST00000101060	0.001	1514	NA	NA
ENSMUST00000103281	0.001	1514	NA	NA
ENSMUST00000103558	0.001	1514	NA	NA
ENSMUST00000145196	0.001	1514	NA	NA
ENSMUST00000149707	0.001	1514	NA	NA
ENSMUST00000151170	0.001	1514	NA	NA
ENSMUST00000153818	0.001	1514	NA	NA
ENSMUSG00000000001	0	1632	Gnai3	guanine nucleotide binding protein (G protein), alpha inhibiting 3 [Source:MGI Symbol;Acc:MGI:95773]
ENSMUSG00000000003	0	1632	Pbsn	probasin [Source:MGI Symbol;Acc:MGI:1860484]
ENSMUSG00000000028	0	1632	Cdc45	cell division cycle 45 [Source:MGI Symbol;Acc:MGI:1338073]
ENSMUSG00000000031	0	1632	H19	H19 fetal liver mRNA [Source:MGI Symbol;Acc:MGI:95891]
ENSMUSG00000000037	0	1632	Scml2	sex comb on midleg-like 2 (Drosophila) [Source:MGI Symbol;Acc:MGI:1340042]
ENSMUSG00000000056	0	1632	Narf	nuclear prelamin A recognition factor [Source:MGI Symbol;Acc:MGI:1914858]
ENSMUSG00000000058	0	1632	Cav2	caveolin 2 [Source:MGI Symbol;Acc:MGI:107571]
ENSMUSG00000000085	0	1632	Scmh1	sex comb on midleg homolog 1 [Source:MGI Symbol;Acc:MGI:1352762]
ENSMUSG00000000088	0	1632	Cox5a	cytochrome c oxidase subunit Va [Source:MGI Symbol;Acc:MGI:88474]
ENSMUSG00000000093	0	1632	Tbx2	T-box 2 [Source:MGI Symbol;Acc:MGI:98494]
ENSMUSG00000000094	0	1632	Tbx4	T-box 4 [Source:MGI Symbol;Acc:MGI:102556]
ENSMUSG00000000103	0	1632	Zfy2	zinc finger protein 2, Y linked [Source:MGI Symbol;Acc:MGI:99213]
ENSMUSG00000000120	0	1632	Ngfr	nerve growth factor receptor (TNFR superfamily, member 16) [Source:MGI Symbol;Acc:MGI:97323]
ENSMUSG00000000126	0	1632	Wnt9a	wingless-type MMTV integration site 9A [Source:MGI Symbol;Acc:MGI:2446084]
ENSMUSG00000000131	0	1632	Xpo6	exportin 6 [Source:MGI Symbol;Acc:MGI:2429950]
ENSMUSG00000000142	0	1632	Axin2	axin2 [Source:MGI Symbol;Acc:MGI:1270862]
ENSMUSG00000000149	0	1632	Gna12	guanine nucleotide binding protein, alpha 12 [Source:MGI Symbol;Acc:MGI:95767]
ENSMUSG00000000154	0	1632	Slc22a18	solute carrier family 22 (organic cation transporter), member 18 [Source:MGI Symbol;Acc:MGI:1336884]
ENSMUSG00000000157	0	1632	Itgb2l	integrin beta 2-like [Source:MGI Symbol;Acc:MGI:1277979]
ENSMUSG00000000159	0	1632	Igsf5	immunoglobulin superfamily, member 5 [Source:MGI Symbol;Acc:MGI:1919308]
ENSMUSG00000000167	0	1632	Pih1d2	PIH1 domain containing 2 [Source:MGI Symbol;Acc:MGI:1919864]
ENSMUSG00000000168	0	1632	Dlat	dihydrolipoamide S-acetyltransferase (E2 component of pyruvate dehydrogenase complex) [Source:MGI Symbol;Acc:MGI:2385311]
ENSMUSG00000000171	0	1632	Sdhd	succinate dehydrogenase complex, subunit D, integral membrane protein [Source:MGI Symbol;Acc:MGI:1914175]
ENSMUSG00000000182	0	1632	Fgf23	fibroblast growth factor 23 [Source:MGI Symbol;Acc:MGI:1891427]
ENSMUSG00000000183	0	1632	Fgf6	fibroblast growth factor 6 [Source:MGI Symbol;Acc:MGI:95520]
ENSMUSG00000000184	0	1632	Ccnd2	cyclin D2 [Source:MGI Symbol;Acc:MGI:88314]
ENSMUSG00000000194	0	1632	Gpr107	G protein-coupled receptor 107 [Source:MGI Symbol;Acc:MGI:2139054]
ENSMUSG00000000197	0	1632	Nalcn	sodium leak channel, non-selective [Source:MGI Symbol;Acc:MGI:2444306]
ENSMUSG00000000204	0	1632	Slfn4	schlafen 4 [Source:MGI Symbol;Acc:MGI:1329010]
ENSMUSG00000000214	0	1632	Th	tyrosine hydroxylase [Source:MGI Symbol;Acc:MGI:98735]
ENSMUSG00000000215	0	1632	Ins2	insulin II [Source:MGI Symbol;Acc:MGI:96573]
ENSMUSG00000000216	0	1632	Scnn1g	sodium channel, nonvoltage-gated 1 gamma [Source:MGI Symbol;Acc:MGI:104695]
ENSMUSG00000000223	0	1632	Drp2	dystrophin related protein 2 [Source:MGI Symbol;Acc:MGI:107432]
ENSMUSG00000000244	0	1632	Tspan32	tetraspanin 32 [Source:MGI Symbol;Acc:MGI:1350360]
ENSMUSG00000000248	0	1632	Clec2g	C-type lectin domain family 2, member g [Source:MGI Symbol;Acc:MGI:1918059]
ENSMUSG00000000253	0	1632	Gmpr	guanosine monophosphate reductase [Source:MGI Symbol;Acc:MGI:1913605]
ENSMUSG00000000263	0	1632	Glra1	glycine receptor, alpha 1 subunit [Source:MGI Symbol;Acc:MGI:95747]
ENSMUSG00000000266	0	1632	Mid2	midline 2 [Source:MGI Symbol;Acc:MGI:1344333]
ENSMUSG00000000275	0	1632	Trim25	tripartite motif-containing 25 [Source:MGI Symbol;Acc:MGI:102749]
ENSMUSG00000000276	0	1632	Dgke	diacylglycerol kinase, epsilon [Source:MGI Symbol;Acc:MGI:1889276]
ENSMUSG00000000278	0	1632	Scpep1	serine carboxypeptidase 1 [Source:MGI Symbol;Acc:MGI:1921867]
ENSMUSG00000000282	0	1632	Mnt	max binding protein [Source:MGI Symbol;Acc:MGI:109150]
ENSMUSG00000000290	0	1632	Itgb2	integrin beta 2 [Source:MGI Symbol;Acc:MGI:96611]
ENSMUSG00000000295	0	1632	Hddc2	HD domain containing 2 [Source:MGI Symbol;Acc:MGI:1916942]
ENSMUSG00000000296	0	1632	Tpd52l1	tumor protein D52-like 1 [Source:MGI Symbol;Acc:MGI:1298386]
ENSMUSG00000000301	0	1632	Pemt	phosphatidylethanolamine N-methyltransferase [Source:MGI Symbol;Acc:MGI:104535]
ENSMUSG00000000303	0	1632	Cdh1	cadherin 1 [Source:MGI Symbol;Acc:MGI:88354]
ENSMUSG00000000305	0	1632	Cdh4	cadherin 4 [Source:MGI Symbol;Acc:MGI:99218]
ENSMUSG00000000308	0	1632	Ckmt1	creatine kinase, mitochondrial 1, ubiquitous [Source:MGI Symbol;Acc:MGI:99441]
ENSMUSG00000000317	0	1632	Bcl6b	B cell CLL/lymphoma 6, member B [Source:MGI Symbol;Acc:MGI:1278332]
ENSMUSG00000000318	0	1632	Clec10a	C-type lectin domain family 10, member A [Source:MGI Symbol;Acc:MGI:96975]
ENSMUSG00000000320	0	1632	Alox12	arachidonate 12-lipoxygenase [Source:MGI Symbol;Acc:MGI:87998]
ENSMUSG00000000325	0	1632	Arvcf	armadillo repeat gene deleted in velo-cardio-facial syndrome [Source:MGI Symbol;Acc:MGI:109620]
ENSMUSG00000000326	0	1632	Comt	catechol-O-methyltransferase [Source:MGI Symbol;Acc:MGI:88470]
ENSMUSG00000000340	0	1632	Dbt	dihydrolipoamide branched chain transacylase E2 [Source:MGI Symbol;Acc:MGI:105386]
ENSMUSG00000000346	0	1632	Dazap2	DAZ associated protein 2 [Source:MGI Symbol;Acc:MGI:1344344]
ENSMUSG00000000355	0	1632	Mcts1	malignant T cell amplified sequence 1 [Source:MGI Symbol;Acc:MGI:1916245]
ENSMUSG00000000365	0	1632	Rnf17	ring finger protein 17 [Source:MGI Symbol;Acc:MGI:1353419]
ENSMUSG00000000374	0	1632	Trappc10	trafficking protein particle complex 10 [Source:MGI Symbol;Acc:MGI:1336209]
ENSMUSG00000000378	0	1632	Ccm2	cerebral cavernous malformation 2 [Source:MGI Symbol;Acc:MGI:2384924]
ENSMUSG00000000381	0	1632	Wap	whey acidic protein [Source:MGI Symbol;Acc:MGI:98943]
ENSMUSG00000000384	0	1632	Tbrg4	transforming growth factor beta regulated gene 4 [Source:MGI Symbol;Acc:MGI:1100868]
ENSMUSG00000000385	0	1632	Tmprss2	transmembrane protease, serine 2 [Source:MGI Symbol;Acc:MGI:1354381]
ENSMUSG00000000386	0	1632	Mx1	myxovirus (influenza virus) resistance 1 [Source:MGI Symbol;Acc:MGI:97243]
ENSMUSG00000000392	0	1632	Fap	fibroblast activation protein [Source:MGI Symbol;Acc:MGI:109608]
ENSMUSG00000000394	0	1632	Gcg	glucagon [Source:MGI Symbol;Acc:MGI:95674]
ENSMUSG00000000402	0	1632	Egfl6	EGF-like-domain, multiple 6 [Source:MGI Symbol;Acc:MGI:1858599]
ENSMUSG00000000409	0	1632	Lck	lymphocyte protein tyrosine kinase [Source:MGI Symbol;Acc:MGI:96756]
ENSMUSG00000000411	0	1632	Tssk3	testis-specific serine kinase 3 [Source:MGI Symbol;Acc:MGI:1929914]
ENSMUSG00000000416	0	1632	Cttnbp2	cortactin binding protein 2 [Source:MGI Symbol;Acc:MGI:1353467]
ENSMUSG00000000435	0	1632	Myf5	myogenic factor 5 [Source:MGI Symbol;Acc:MGI:97252]
ENSMUSG00000000439	0	1632	Mkrn2	makorin, ring finger protein, 2 [Source:MGI Symbol;Acc:MGI:1914277]
ENSMUSG00000000440	0	1632	Pparg	peroxisome proliferator activated receptor gamma [Source:MGI Symbol;Acc:MGI:97747]
ENSMUSG00000000441	0	1632	Raf1	v-raf-leukemia viral oncogene 1 [Source:MGI Symbol;Acc:MGI:97847]
ENSMUSG00000000486	0	1632	Sept1	septin 1 [Source:MGI Symbol;Acc:MGI:1858916]
ENSMUSG00000000489	0	1632	Pdgfb	platelet derived growth factor, B polypeptide [Source:MGI Symbol;Acc:MGI:97528]
ENSMUSG00000000530	0	1632	Acvrl1	activin A receptor, type II-like 1 [Source:MGI Symbol;Acc:MGI:1338946]
ENSMUSG00000000531	0	1632	Grasp	GRP1 (general receptor for phosphoinositides 1)-associated scaffold protein [Source:MGI Symbol;Acc:MGI:1860303]
ENSMUSG00000000532	0	1632	Acvr1b	activin A receptor, type 1B [Source:MGI Symbol;Acc:MGI:1338944]
ENSMUSG00000000544	0	1632	Gpa33	glycoprotein A33 (transmembrane) [Source:MGI Symbol;Acc:MGI:1891703]
ENSMUSG00000000552	0	1632	Zfp385a	zinc finger protein 385A [Source:MGI Symbol;Acc:MGI:1352495]
ENSMUSG00000000555	0	1632	Itga5	integrin alpha 5 (fibronectin receptor alpha) [Source:MGI Symbol;Acc:MGI:96604]
ENSMUSG00000000560	0	1632	Gabra2	gamma-aminobutyric acid (GABA) A receptor, subunit alpha 2 [Source:MGI Symbol;Acc:MGI:95614]
ENSMUSG00000000561	0	1632	Wdr77	WD repeat domain 77 [Source:MGI Symbol;Acc:MGI:1917715]
ENSMUSG00000000563	0	1632	Atp5f1	ATP synthase, H+ transporting, mitochondrial F0 complex, subunit B1 [Source:MGI Symbol;Acc:MGI:1100495]
ENSMUSG00000000567	0	1632	Sox9	SRY-box containing gene 9 [Source:MGI Symbol;Acc:MGI:98371]
ENSMUSG00000000568	0	1632	Hnrnpd	heterogeneous nuclear ribonucleoprotein D [Source:MGI Symbol;Acc:MGI:101947]
ENSMUSG00000000579	0	1632	Dynlt1c	dynein light chain Tctex-type 1C [Source:MGI Symbol;Acc:MGI:3807476]
ENSMUSG00000000581	0	1632	C1d	C1D nuclear receptor co-repressor [Source:MGI Symbol;Acc:MGI:1927354]
ENSMUSG00000000594	0	1632	Gm2a	GM2 ganglioside activator protein [Source:MGI Symbol;Acc:MGI:95762]
ENSMUSG00000000600	0	1632	Krit1	KRIT1, ankyrin repeat containing [Source:MGI Symbol;Acc:MGI:1930618]
ENSMUSG00000000606	0	1632	Vmn2r88	vomeronasal 2, receptor 88 [Source:MGI Symbol;Acc:MGI:1316662]
ENSMUSG00000000617	0	1632	Grm6	glutamate receptor, metabotropic 6 [Source:MGI Symbol;Acc:MGI:1351343]
ENSMUSG00000000627	0	1632	Sema4f	sema domain, immunoglobulin domain (Ig), TM domain, and short cytoplasmic domain [Source:MGI Symbol;Acc:MGI:1340055]
ENSMUSG00000000628	0	1632	Hk2	hexokinase 2 [Source:MGI Symbol;Acc:MGI:1315197]
ENSMUSG00000000631	0	1632	Myo18a	myosin XVIIIA [Source:MGI Symbol;Acc:MGI:2667185]
ENSMUSG00000000673	0	1632	Haao	3-hydroxyanthranilate 3,4-dioxygenase [Source:MGI Symbol;Acc:MGI:1349444]
ENSMUSG00000000682	0	1632	Cd52	CD52 antigen [Source:MGI Symbol;Acc:MGI:1346088]
ENSMUSG00000000686	0	1632	Abhd15	abhydrolase domain containing 15 [Source:MGI Symbol;Acc:MGI:1914727]
ENSMUSG00000000690	0	1632	Hoxb6	homeobox B6 [Source:MGI Symbol;Acc:MGI:96187]
ENSMUSG00000000693	0	1632	Loxl3	lysyl oxidase-like 3 [Source:MGI Symbol;Acc:MGI:1337004]
ENSMUSG00000000701	0	1632	Tcl1b5	T cell leukemia/lymphoma 1B, 5 [Source:MGI Symbol;Acc:MGI:1351635]
ENSMUSG00000000706	0	1632	Btn1a1	butyrophilin, subfamily 1, member A1 [Source:MGI Symbol;Acc:MGI:103118]
ENSMUSG00000000708	0	1632	Kat2b	K(lysine) acetyltransferase 2B [Source:MGI Symbol;Acc:MGI:1343094]
ENSMUSG00000000711	0	1632	Rab5b	RAB5B, member RAS oncogene family [Source:MGI Symbol;Acc:MGI:105938]
ENSMUSG00000000724	0	1632	Cryba1	crystallin, beta A1 [Source:MGI Symbol;Acc:MGI:88518]
ENSMUSG00000000730	0	1632	Dnmt3l	DNA (cytosine-5-)-methyltransferase 3-like [Source:MGI Symbol;Acc:MGI:1859287]
ENSMUSG00000000731	0	1632	Aire	autoimmune regulator (autoimmune polyendocrinopathy candidiasis ectodermal dystrophy) [Source:MGI Symbol;Acc:MGI:1338803]
ENSMUSG00000000732	0	1632	Icosl	icos ligand [Source:MGI Symbol;Acc:MGI:1354701]
ENSMUSG00000000738	0	1632	Spg7	spastic paraplegia 7 homolog (human) [Source:MGI Symbol;Acc:MGI:2385906]
ENSMUSG00000000739	0	1632	Sult5a1	sulfotransferase family 5A, member 1 [Source:MGI Symbol;Acc:MGI:1931463]
ENSMUSG00000000740	0	1632	Rpl13	ribosomal protein L13 [Source:MGI Symbol;Acc:MGI:105922]
ENSMUSG00000000743	0	1632	Chmp1a	charged multivesicular body protein 1A [Source:MGI Symbol;Acc:MGI:1920159]
ENSMUSG00000000751	0	1632	Rpa1	replication protein A1 [Source:MGI Symbol;Acc:MGI:1915525]
ENSMUSG00000000753	0	1632	Serpinf1	serine (or cysteine) peptidase inhibitor, clade F, member 1 [Source:MGI Symbol;Acc:MGI:108080]
ENSMUSG00000000759	0	1632	Tubgcp3	tubulin, gamma complex associated protein 3 [Source:MGI Symbol;Acc:MGI:2183752]
ENSMUSG00000000766	0	1632	Oprm1	opioid receptor, mu 1 [Source:MGI Symbol;Acc:MGI:97441]
ENSMUSG00000000776	0	1632	Polr3d	polymerase (RNA) III (DNA directed) polypeptide D [Source:MGI Symbol;Acc:MGI:1914315]
ENSMUSG00000000782	0	1632	Tcf7	transcription factor 7, T cell specific [Source:MGI Symbol;Acc:MGI:98507]
ENSMUSG00000000787	0	1632	Ddx3x	DEAD/H (Asp-Glu-Ala-Asp/His) box polypeptide 3, X-linked [Source:MGI Symbol;Acc:MGI:103064]
ENSMUSG00000000791	0	1632	Il12rb1	interleukin 12 receptor, beta 1 [Source:MGI Symbol;Acc:MGI:104579]
ENSMUSG00000000792	0	1632	Slc5a5	solute carrier family 5 (sodium iodide symporter), member 5 [Source:MGI Symbol;Acc:MGI:2149330]
ENSMUSG00000000794	0	1632	Kcnn3	potassium intermediate/small conductance calcium-activated channel, subfamily N, member 3 [Source:MGI Symbol;Acc:MGI:2153183]
ENSMUSG00000000804	0	1632	Usp32	ubiquitin specific peptidase 32 [Source:MGI Symbol;Acc:MGI:2144475]
ENSMUSG00000000805	0	1632	Car4	carbonic anhydrase 4 [Source:MGI Symbol;Acc:MGI:1096574]
ENSMUSG00000000811	0	1632	Txnrd3	thioredoxin reductase 3 [Source:MGI Symbol;Acc:MGI:2386711]
ENSMUSG00000000817	0	1632	Fasl	Fas ligand (TNF superfamily, member 6) [Source:MGI Symbol;Acc:MGI:99255]
ENSMUSG00000000826	0	1632	Dnajc5	DnaJ (Hsp40) homolog, subfamily C, member 5 [Source:MGI Symbol;Acc:MGI:892995]
ENSMUSG00000000827	0	1632	Tpd52l2	tumor protein D52-like 2 [Source:MGI Symbol;Acc:MGI:1913564]
ENSMUSG00000000861	0	1632	Bcl11a	B cell CLL/lymphoma 11A (zinc finger protein) [Source:MGI Symbol;Acc:MGI:106190]
ENSMUSG00000000869	0	1632	Il4	interleukin 4 [Source:MGI Symbol;Acc:MGI:96556]
ENSMUSG00000000876	0	1632	Pxmp4	peroxisomal membrane protein 4 [Source:MGI Symbol;Acc:MGI:1891701]
ENSMUSG00000000881	0	1632	Dlg3	discs, large homolog 3 (Drosophila) [Source:MGI Symbol;Acc:MGI:1888986]
ENSMUSG00000000884	0	1632	Gnb1l	guanine nucleotide binding protein (G protein), beta polypeptide 1-like [Source:MGI Symbol;Acc:MGI:1338057]
ENSMUSG00000000889	0	1632	Dbh	dopamine beta hydroxylase [Source:MGI Symbol;Acc:MGI:94864]
ENSMUSG00000000901	0	1632	Mmp11	matrix metallopeptidase 11 [Source:MGI Symbol;Acc:MGI:97008]
ENSMUSG00000000902	0	1632	Smarcb1	SWI/SNF related, matrix associated, actin dependent regulator of chromatin, subfamily b, member 1 [Source:MGI Symbol;Acc:MGI:1328366]
ENSMUSG00000000903	0	1632	Vpreb3	pre-B lymphocyte gene 3 [Source:MGI Symbol;Acc:MGI:98938]
ENSMUSG00000000915	0	1632	Hip1r	huntingtin interacting protein 1 related [Source:MGI Symbol;Acc:MGI:1352504]
ENSMUSG00000000916	0	1632	Nsun5	NOL1/NOP2/Sun domain family, member 5 [Source:MGI Symbol;Acc:MGI:2140844]
ENSMUSG00000000934	0	1632	Top1mt	DNA topoisomerase 1, mitochondrial [Source:MGI Symbol;Acc:MGI:1920210]
ENSMUSG00000000938	0	1632	Hoxa10	homeobox A10 [Source:MGI Symbol;Acc:MGI:96171]
ENSMUSG00000000942	0	1632	Hoxa4	homeobox A4 [Source:MGI Symbol;Acc:MGI:96176]
ENSMUSG00000000957	0	1632	Mmp14	matrix metallopeptidase 14 (membrane-inserted) [Source:MGI Symbol;Acc:MGI:101900]
ENSMUSG00000000958	0	1632	Slc7a7	solute carrier family 7 (cationic amino acid transporter, y+ system), member 7 [Source:MGI Symbol;Acc:MGI:1337120]
ENSMUSG00000000959	0	1632	Oxa1l	oxidase assembly 1-like [Source:MGI Symbol;Acc:MGI:1916339]
ENSMUSG00000000976	0	1632	Heatr6	HEAT repeat containing 6 [Source:MGI Symbol;Acc:MGI:1919790]
ENSMUSG00000000982	0	1632	Ccl3	chemokine (C-C motif) ligand 3 [Source:MGI Symbol;Acc:MGI:98260]
ENSMUSG00000001014	0	1632	Icam4	intercellular adhesion molecule 4, Landsteiner-Wiener blood group [Source:MGI Symbol;Acc:MGI:1925619]
ENSMUSG00000001016	0	1632	Ilf2	interleukin enhancer binding factor 2 [Source:MGI Symbol;Acc:MGI:1915031]
ENSMUSG00000001018	0	1632	Snapin	SNAP-associated protein [Source:MGI Symbol;Acc:MGI:1333745]
ENSMUSG00000001021	0	1632	S100a3	S100 calcium binding protein A3 [Source:MGI Symbol;Acc:MGI:1338849]
ENSMUSG00000001023	0	1632	S100a5	S100 calcium binding protein A5 [Source:MGI Symbol;Acc:MGI:1338915]
ENSMUSG00000001025	0	1632	S100a6	S100 calcium binding protein A6 (calcyclin) [Source:MGI Symbol;Acc:MGI:1339467]
ENSMUSG00000001027	0	1632	Scn4a	sodium channel, voltage-gated, type IV, alpha [Source:MGI Symbol;Acc:MGI:98250]
ENSMUSG00000001029	0	1632	Icam2	intercellular adhesion molecule 2 [Source:MGI Symbol;Acc:MGI:96394]
ENSMUSG00000001034	0	1632	Mapk7	mitogen-activated protein kinase 7 [Source:MGI Symbol;Acc:MGI:1346347]
ENSMUSG00000001036	0	1632	Epn2	epsin 2 [Source:MGI Symbol;Acc:MGI:1333766]
ENSMUSG00000001039	0	1632	B9d1	B9 protein domain 1 [Source:MGI Symbol;Acc:MGI:1351471]
ENSMUSG00000001052	0	1632	Sec24b	Sec24 related gene family, member B (S. cerevisiae) [Source:MGI Symbol;Acc:MGI:2139764]
ENSMUSG00000001053	0	1632	N4bp3	NEDD4 binding protein 3 [Source:MGI Symbol;Acc:MGI:2442218]
ENSMUSG00000001054	0	1632	Rmnd5b	required for meiotic nuclear division 5 homolog B (S. cerevisiae) [Source:MGI Symbol;Acc:MGI:1913339]
ENSMUSG00000001056	0	1632	Nhp2	NHP2 ribonucleoprotein [Source:MGI Symbol;Acc:MGI:1098547]
ENSMUSG00000001065	0	1632	Zfp276	zinc finger protein (C2H2 type) 276 [Source:MGI Symbol;Acc:MGI:1888495]
ENSMUSG00000001076	0	1632	C1ql4	complement component 1, q subcomponent-like 4 [Source:MGI Symbol;Acc:MGI:3579909]
ENSMUSG00000001089	0	1632	Luzp1	leucine zipper protein 1 [Source:MGI Symbol;Acc:MGI:107629]
ENSMUSG00000001095	0	1632	Slc13a2	solute carrier family 13 (sodium-dependent dicarboxylate transporter), member 2 [Source:MGI Symbol;Acc:MGI:1276558]
ENSMUSG00000001098	0	1632	Kctd10	potassium channel tetramerisation domain containing 10 [Source:MGI Symbol;Acc:MGI:2141207]
ENSMUSG00000001100	0	1632	Poldip2	polymerase (DNA-directed), delta interacting protein 2 [Source:MGI Symbol;Acc:MGI:1915061]
ENSMUSG00000001103	0	1632	Sebox	SEBOX homeobox [Source:MGI Symbol;Acc:MGI:108012]
ENSMUSG00000001105	0	1632	Ift20	intraflagellar transport 20 [Source:MGI Symbol;Acc:MGI:1915585]
ENSMUSG00000001119	0	1632	Col6a1	collagen, type VI, alpha 1 [Source:MGI Symbol;Acc:MGI:88459]
ENSMUSG00000001120	0	1632	Pcbp3	poly(rC) binding protein 3 [Source:MGI Symbol;Acc:MGI:1890470]
ENSMUSG00000001123	0	1632	Lgals9	lectin, galactose binding, soluble 9 [Source:MGI Symbol;Acc:MGI:109496]
ENSMUSG00000001127	0	1632	Araf	v-raf murine sarcoma 3611 viral oncogene homolog [Source:MGI Symbol;Acc:MGI:88065]
ENSMUSG00000001128	0	1632	Cfp	complement factor properdin [Source:MGI Symbol;Acc:MGI:97545]
ENSMUSG00000001131	0	1632	Timp1	tissue inhibitor of metalloproteinase 1 [Source:MGI Symbol;Acc:MGI:98752]
ENSMUSG00000001134	0	1632	Uxt	ubiquitously expressed transcript [Source:MGI Symbol;Acc:MGI:1277988]
ENSMUSG00000001138	0	1632	Cnnm3	cyclin M3 [Source:MGI Symbol;Acc:MGI:2151055]
ENSMUSG00000001150	0	1632	Mcm3ap	minichromosome maintenance deficient 3 (S. cerevisiae) associated protein [Source:MGI Symbol;Acc:MGI:1930089]
ENSMUSG00000001155	0	1632	Ftcd	formiminotransferase cyclodeaminase [Source:MGI Symbol;Acc:MGI:1339962]
ENSMUSG00000001156	0	1632	Mxd1	MAX dimerization protein 1 [Source:MGI Symbol;Acc:MGI:96908]
ENSMUSG00000001157	0	1632	Gmcl1	germ cell-less homolog 1 (Drosophila) [Source:MGI Symbol;Acc:MGI:1345156]
ENSMUSG00000001158	0	1632	Snrnp27	small nuclear ribonucleoprotein 27 (U4/U6.U5) [Source:MGI Symbol;Acc:MGI:1913868]
ENSMUSG00000001166	0	1632	Oas1c	2'-5' oligoadenylate synthetase 1C [Source:MGI Symbol;Acc:MGI:2149633]
ENSMUSG00000001168	0	1632	Oas1h	2'-5' oligoadenylate synthetase 1H [Source:MGI Symbol;Acc:MGI:2180853]
ENSMUSG00000001173	0	1632	Ocrl	oculocerebrorenal syndrome of Lowe [Source:MGI Symbol;Acc:MGI:109589]
ENSMUSG00000001175	0	1632	Calm1	calmodulin 1 [Source:MGI Symbol;Acc:MGI:88251]
ENSMUSG00000001211	0	1632	Agpat3	1-acylglycerol-3-phosphate O-acyltransferase 3 [Source:MGI Symbol;Acc:MGI:1336186]
ENSMUSG00000001225	0	1632	Slc26a3	solute carrier family 26, member 3 [Source:MGI Symbol;Acc:MGI:107181]
ENSMUSG00000001227	0	1632	Sema6b	sema domain, transmembrane domain (TM), and cytoplasmic domain, (semaphorin) 6B [Source:MGI Symbol;Acc:MGI:1202889]
ENSMUSG00000001228	0	1632	Uhrf1	ubiquitin-like, containing PHD and RING finger domains, 1 [Source:MGI Symbol;Acc:MGI:1338889]
ENSMUSG00000001229	0	1632	Dpp9	dipeptidylpeptidase 9 [Source:MGI Symbol;Acc:MGI:2443967]
ENSMUSG00000001240	0	1632	Ramp2	receptor (calcitonin) activity modifying protein 2 [Source:MGI Symbol;Acc:MGI:1859650]
ENSMUSG00000001248	0	1632	Gramd1a	GRAM domain containing 1A [Source:MGI Symbol;Acc:MGI:105490]
ENSMUSG00000001249	0	1632	Hpn	hepsin [Source:MGI Symbol;Acc:MGI:1196620]
ENSMUSG00000001260	0	1632	Gabrg1	gamma-aminobutyric acid (GABA) A receptor, subunit gamma 1 [Source:MGI Symbol;Acc:MGI:103156]
ENSMUSG00000001270	0	1632	Ckb	creatine kinase, brain [Source:MGI Symbol;Acc:MGI:88407]
ENSMUSG00000001280	0	1632	Sp1	trans-acting transcription factor 1 [Source:MGI Symbol;Acc:MGI:98372]
ENSMUSG00000001281	0	1632	Itgb7	integrin beta 7 [Source:MGI Symbol;Acc:MGI:96616]
ENSMUSG00000001285	0	1632	Myg1	melanocyte proliferating gene 1 [Source:MGI Symbol;Acc:MGI:1929864]
ENSMUSG00000001288	0	1632	Rarg	retinoic acid receptor, gamma [Source:MGI Symbol;Acc:MGI:97858]
ENSMUSG00000001289	0	1632	Pfdn5	prefoldin 5 [Source:MGI Symbol;Acc:MGI:1928753]
ENSMUSG00000001300	0	1632	Efnb2	ephrin B2 [Source:MGI Symbol;Acc:MGI:105097]
ENSMUSG00000001305	0	1632	Rrp15	ribosomal RNA processing 15 homolog (S. cerevisiae) [Source:MGI Symbol;Acc:MGI:1914473]
ENSMUSG00000001313	0	1632	Rnd2	Rho family GTPase 2 [Source:MGI Symbol;Acc:MGI:1338755]
ENSMUSG00000001323	0	1632	Srr	serine racemase [Source:MGI Symbol;Acc:MGI:1351636]
ENSMUSG00000001333	0	1632	Sync	syncoilin [Source:MGI Symbol;Acc:MGI:1916078]
ENSMUSG00000001334	0	1632	Fndc5	fibronectin type III domain containing 5 [Source:MGI Symbol;Acc:MGI:1917614]
ENSMUSG00000001349	0	1632	Cnn1	calponin 1 [Source:MGI Symbol;Acc:MGI:104979]
ENSMUSG00000001366	0	1632	Fbxo9	f-box protein 9 [Source:MGI Symbol;Acc:MGI:1918788]
ENSMUSG00000001380	0	1632	Hars	histidyl-tRNA synthetase [Source:MGI Symbol;Acc:MGI:108087]
ENSMUSG00000001383	0	1632	Zmat2	zinc finger, matrin type 2 [Source:MGI Symbol;Acc:MGI:1913742]
ENSMUSG00000001403	0	1632	Ube2c	ubiquitin-conjugating enzyme E2C [Source:MGI Symbol;Acc:MGI:1915862]
ENSMUSG00000001415	0	1632	Smg5	Smg-5 homolog, nonsense mediated mRNA decay factor (C. elegans) [Source:MGI Symbol;Acc:MGI:2447364]
ENSMUSG00000001416	0	1632	Cct3	chaperonin containing Tcp1, subunit 3 (gamma) [Source:MGI Symbol;Acc:MGI:104708]
ENSMUSG00000001419	0	1632	Mef2d	myocyte enhancer factor 2D [Source:MGI Symbol;Acc:MGI:99533]
ENSMUSG00000001420	0	1632	Tmem79	transmembrane protein 79 [Source:MGI Symbol;Acc:MGI:1919163]
ENSMUSG00000001424	0	1632	Snd1	staphylococcal nuclease and tudor domain containing 1 [Source:MGI Symbol;Acc:MGI:1929266]
ENSMUSG00000001435	0	1632	Col18a1	collagen, type XVIII, alpha 1 [Source:MGI Symbol;Acc:MGI:88451]
ENSMUSG00000001436	0	1632	Slc19a1	solute carrier family 19 (folate transporter), member 1 [Source:MGI Symbol;Acc:MGI:103182]
ENSMUSG00000001440	0	1632	Kpnb1	karyopherin (importin) beta 1 [Source:MGI Symbol;Acc:MGI:107532]
ENSMUSG00000001441	0	1632	Npepps	aminopeptidase puromycin sensitive [Source:MGI Symbol;Acc:MGI:1101358]
ENSMUSG00000001444	0	1632	Tbx21	T-box 21 [Source:MGI Symbol;Acc:MGI:1888984]
ENSMUSG00000001467	0	1632	Cyp51	cytochrome P450, family 51 [Source:MGI Symbol;Acc:MGI:106040]
ENSMUSG00000001472	0	1632	Tcf25	transcription factor 25 (basic helix-loop-helix) [Source:MGI Symbol;Acc:MGI:1914105]
ENSMUSG00000001473	0	1632	Tubb6	tubulin, beta 6 class V [Source:MGI Symbol;Acc:MGI:1915201]
ENSMUSG00000001482	0	1632	Def8	differentially expressed in FDCP 8 [Source:MGI Symbol;Acc:MGI:1346331]
ENSMUSG00000001493	0	1632	Meox1	mesenchyme homeobox 1 [Source:MGI Symbol;Acc:MGI:103220]
ENSMUSG00000001494	0	1632	Sost	sclerostin [Source:MGI Symbol;Acc:MGI:1921749]
ENSMUSG00000001496	0	1632	Nkx2-1	NK2 homeobox 1 [Source:MGI Symbol;Acc:MGI:108067]
ENSMUSG00000001497	0	1632	Pax9	paired box gene 9 [Source:MGI Symbol;Acc:MGI:97493]
ENSMUSG00000001504	0	1632	Irx2	Iroquois related homeobox 2 (Drosophila) [Source:MGI Symbol;Acc:MGI:1197526]
ENSMUSG00000001506	0	1632	Col1a1	collagen, type I, alpha 1 [Source:MGI Symbol;Acc:MGI:88467]
ENSMUSG00000001507	0	1632	Itga3	integrin alpha 3 [Source:MGI Symbol;Acc:MGI:96602]
ENSMUSG00000001508	0	1632	Sgca	sarcoglycan, alpha (dystrophin-associated glycoprotein) [Source:MGI Symbol;Acc:MGI:894698]
ENSMUSG00000001510	0	1632	Dlx3	distal-less homeobox 3 [Source:MGI Symbol;Acc:MGI:94903]
ENSMUSG00000001517	0	1632	Foxm1	forkhead box M1 [Source:MGI Symbol;Acc:MGI:1347487]
ENSMUSG00000001518	0	1632	Itfg2	integrin alpha FG-GAP repeat containing 2 [Source:MGI Symbol;Acc:MGI:1915450]
ENSMUSG00000001520	0	1632	Nrip2	nuclear receptor interacting protein 2 [Source:MGI Symbol;Acc:MGI:1891884]
ENSMUSG00000001521	0	1632	Tulp3	tubby-like protein 3 [Source:MGI Symbol;Acc:MGI:1329045]
ENSMUSG00000001524	0	1632	Gtf2h4	general transcription factor II H, polypeptide 4 [Source:MGI Symbol;Acc:MGI:1338799]
ENSMUSG00000001525	0	1632	Tubb5	tubulin, beta 5 class I [Source:MGI Symbol;Acc:MGI:107812]
ENSMUSG00000001555	0	1632	Fkbp10	FK506 binding protein 10 [Source:MGI Symbol;Acc:MGI:104769]
ENSMUSG00000001558	0	1632	Klhl10	kelch-like 10 [Source:MGI Symbol;Acc:MGI:2181067]
ENSMUSG00000001566	0	1632	Mnx1	motor neuron and pancreas homeobox 1 [Source:MGI Symbol;Acc:MGI:109160]
ENSMUSG00000001569	0	1632	Nom1	nucleolar protein with MIF4G domain 1 [Source:MGI Symbol;Acc:MGI:1861749]
ENSMUSG00000001576	0	1632	Ergic1	endoplasmic reticulum-golgi intermediate compartment (ERGIC) 1 [Source:MGI Symbol;Acc:MGI:1914708]
ENSMUSG00000001583	0	1632	Tnk1	tyrosine kinase, non-receptor, 1 [Source:MGI Symbol;Acc:MGI:1930958]
ENSMUSG00000001588	0	1632	Acap1	ArfGAP with coiled-coil, ankyrin repeat and PH domains 1 [Source:MGI Symbol;Acc:MGI:2388270]
ENSMUSG00000001622	0	1632	Csn3	casein kappa [Source:MGI Symbol;Acc:MGI:107461]
ENSMUSG00000001627	0	1632	Ifrd1	interferon-related developmental regulator 1 [Source:MGI Symbol;Acc:MGI:1316717]
ENSMUSG00000001630	0	1632	Stk38l	serine/threonine kinase 38 like [Source:MGI Symbol;Acc:MGI:1922250]
ENSMUSG00000001632	0	1632	Brpf1	bromodomain and PHD finger containing, 1 [Source:MGI Symbol;Acc:MGI:1926033]
ENSMUSG00000001642	0	1632	Akr1b3	aldo-keto reductase family 1, member B3 (aldose reductase) [Source:MGI Symbol;Acc:MGI:1353494]
ENSMUSG00000001655	0	1632	Hoxc13	homeobox C13 [Source:MGI Symbol;Acc:MGI:99560]
ENSMUSG00000001656	0	1632	Hoxc11	homeobox C11 [Source:MGI Symbol;Acc:MGI:96193]
ENSMUSG00000001657	0	1632	Hoxc8	homeobox C8 [Source:MGI Symbol;Acc:MGI:96198]
ENSMUSG00000001661	0	1632	Hoxc6	homeobox C6 [Source:MGI Symbol;Acc:MGI:96197]
ENSMUSG00000001663	0	1632	Gstt1	glutathione S-transferase, theta 1 [Source:MGI Symbol;Acc:MGI:107379]
ENSMUSG00000001665	0	1632	Gstt3	glutathione S-transferase, theta 3 [Source:MGI Symbol;Acc:MGI:2143526]
ENSMUSG00000001666	0	1632	Ddt	D-dopachrome tautomerase [Source:MGI Symbol;Acc:MGI:1298381]
ENSMUSG00000001670	0	1632	Tat	tyrosine aminotransferase [Source:MGI Symbol;Acc:MGI:98487]
ENSMUSG00000001672	0	1632	Marveld3	MARVEL (membrane-associating) domain containing 3 [Source:MGI Symbol;Acc:MGI:1920858]
ENSMUSG00000001687	0	1632	Ubl3	ubiquitin-like 3 [Source:MGI Symbol;Acc:MGI:1344373]
ENSMUSG00000001700	0	1632	Gramd3	GRAM domain containing 3 [Source:MGI Symbol;Acc:MGI:1914815]
ENSMUSG00000001707	0	1632	Eef1e1	eukaryotic translation elongation factor 1 epsilon 1 [Source:MGI Symbol;Acc:MGI:1913393]
ENSMUSG00000001729	0	1632	Akt1	thymoma viral proto-oncogene 1 [Source:MGI Symbol;Acc:MGI:87986]
ENSMUSG00000001739	0	1632	Cldn15	claudin 15 [Source:MGI Symbol;Acc:MGI:1913103]
ENSMUSG00000001741	0	1632	Il16	interleukin 16 [Source:MGI Symbol;Acc:MGI:1270855]
ENSMUSG00000001750	0	1632	Tcirg1	T cell, immune regulator 1, ATPase, H+ transporting, lysosomal V0 protein A3 [Source:MGI Symbol;Acc:MGI:1350931]
ENSMUSG00000001751	0	1632	Naglu	alpha-N-acetylglucosaminidase (Sanfilippo disease IIIB) [Source:MGI Symbol;Acc:MGI:1351641]
ENSMUSG00000001755	0	1632	Coasy	Coenzyme A synthase [Source:MGI Symbol;Acc:MGI:1918993]
ENSMUSG00000001761	0	1632	Smo	smoothened homolog (Drosophila) [Source:MGI Symbol;Acc:MGI:108075]
ENSMUSG00000001763	0	1632	Tspan33	tetraspanin 33 [Source:MGI Symbol;Acc:MGI:1919012]
ENSMUSG00000001768	0	1632	Rin2	Ras and Rab interactor 2 [Source:MGI Symbol;Acc:MGI:1921280]
ENSMUSG00000001773	0	1632	Folh1	folate hydrolase 1 [Source:MGI Symbol;Acc:MGI:1858193]
ENSMUSG00000001774	0	1632	Chordc1	cysteine and histidine-rich domain (CHORD)-containing, zinc-binding protein 1 [Source:MGI Symbol;Acc:MGI:1914167]
ENSMUSG00000001785	0	1632	Pwp1	PWP1 homolog (S. cerevisiae) [Source:MGI Symbol;Acc:MGI:1914735]
ENSMUSG00000001786	0	1632	Fbxo7	F-box protein 7 [Source:MGI Symbol;Acc:MGI:1917004]
ENSMUSG00000001794	0	1632	Capns1	calpain, small subunit 1 [Source:MGI Symbol;Acc:MGI:88266]
ENSMUSG00000001802	0	1632	Lrp3	low density lipoprotein receptor-related protein 3 [Source:MGI Symbol;Acc:MGI:3584516]
ENSMUSG00000001804	0	1632	Dsg4	desmoglein 4 [Source:MGI Symbol;Acc:MGI:2661061]
ENSMUSG00000001815	0	1632	Evx2	even skipped homeotic gene 2 homolog [Source:MGI Symbol;Acc:MGI:95462]
ENSMUSG00000001819	0	1632	Hoxd13	homeobox D13 [Source:MGI Symbol;Acc:MGI:96205]
ENSMUSG00000001823	0	1632	Hoxd12	homeobox D12 [Source:MGI Symbol;Acc:MGI:96204]
ENSMUSG00000001829	0	1632	Clpb	ClpB caseinolytic peptidase B [Source:MGI Symbol;Acc:MGI:1100517]
ENSMUSG00000001833	0	1632	Sept7	septin 7 [Source:MGI Symbol;Acc:MGI:1335094]
ENSMUSG00000001844	0	1632	Zdhhc4	zinc finger, DHHC domain containing 4 [Source:MGI Symbol;Acc:MGI:1920131]
ENSMUSG00000001847	0	1632	Rac1	RAS-related C3 botulinum substrate 1 [Source:MGI Symbol;Acc:MGI:97845]
ENSMUSG00000001864	0	1632	Aif1l	allograft inflammatory factor 1-like [Source:MGI Symbol;Acc:MGI:1919598]
ENSMUSG00000001865	0	1632	Cpa3	carboxypeptidase A3, mast cell [Source:MGI Symbol;Acc:MGI:88479]
ENSMUSG00000001870	0	1632	Ltbp1	latent transforming growth factor beta binding protein 1 [Source:MGI Symbol;Acc:MGI:109151]
ENSMUSG00000001891	0	1632	Ugp2	UDP-glucose pyrophosphorylase 2 [Source:MGI Symbol;Acc:MGI:2183447]
ENSMUSG00000001901	0	1632	Kcnh6	potassium voltage-gated channel, subfamily H (eag-related), member 6 [Source:MGI Symbol;Acc:MGI:2684139]
ENSMUSG00000001909	0	1632	Trmt1	tRNA methyltransferase 1 [Source:MGI Symbol;Acc:MGI:1289155]
ENSMUSG00000001910	0	1632	Nacc1	nucleus accumbens associated 1, BEN and BTB (POZ) domain containing [Source:MGI Symbol;Acc:MGI:1914080]
ENSMUSG00000001911	0	1632	Nfix	nuclear factor I/X [Source:MGI Symbol;Acc:MGI:97311]
ENSMUSG00000001918	0	1632	Slc1a5	solute carrier family 1 (neutral amino acid transporter), member 5 [Source:MGI Symbol;Acc:MGI:105305]
ENSMUSG00000001924	0	1632	Uba1	ubiquitin-like modifier activating enzyme 1 [Source:MGI Symbol;Acc:MGI:98890]
ENSMUSG00000001930	0	1632	Vwf	Von Willebrand factor homolog [Source:MGI Symbol;Acc:MGI:98941]
ENSMUSG00000001942	0	1632	Siae	sialic acid acetylesterase [Source:MGI Symbol;Acc:MGI:104803]
ENSMUSG00000001943	0	1632	Vsig2	V-set and immunoglobulin domain containing 2 [Source:MGI Symbol;Acc:MGI:1928009]
ENSMUSG00000001946	0	1632	Esam	endothelial cell-specific adhesion molecule [Source:MGI Symbol;Acc:MGI:1916774]
ENSMUSG00000001948	0	1632	Spa17	sperm autoantigenic protein 17 [Source:MGI Symbol;Acc:MGI:1333778]
ENSMUSG00000001962	0	1632	Fam50a	family with sequence similarity 50, member A [Source:MGI Symbol;Acc:MGI:1351626]
ENSMUSG00000001964	0	1632	Emd	emerin [Source:MGI Symbol;Acc:MGI:108117]
ENSMUSG00000001983	0	1632	Taco1	translational activator of mitochondrially encoded cytochrome c oxidase I [Source:MGI Symbol;Acc:MGI:1917457]
ENSMUSG00000001985	0	1632	Grik3	glutamate receptor, ionotropic, kainate 3 [Source:MGI Symbol;Acc:MGI:95816]
ENSMUSG00000001986	0	1632	Gria3	glutamate receptor, ionotropic, AMPA3 (alpha 3) [Source:MGI Symbol;Acc:MGI:95810]
ENSMUSG00000001988	0	1632	Npas1	neuronal PAS domain protein 1 [Source:MGI Symbol;Acc:MGI:109205]
ENSMUSG00000001995	0	1632	Sipa1l2	signal-induced proliferation-associated 1 like 2 [Source:MGI Symbol;Acc:MGI:2676970]
ENSMUSG00000001998	0	1632	Ap4e1	adaptor-related protein complex AP-4, epsilon 1 [Source:MGI Symbol;Acc:MGI:1336993]
ENSMUSG00000001999	0	1632	Blvra	biliverdin reductase A [Source:MGI Symbol;Acc:MGI:88170]
ENSMUSG00000002006	0	1632	Pdzd4	PDZ domain containing 4 [Source:MGI Symbol;Acc:MGI:2443483]
ENSMUSG00000002007	0	1632	Srpk3	serine/arginine-rich protein specific kinase 3 [Source:MGI Symbol;Acc:MGI:1891338]
ENSMUSG00000002010	0	1632	Idh3g	isocitrate dehydrogenase 3 (NAD+), gamma [Source:MGI Symbol;Acc:MGI:1099463]
ENSMUSG00000002012	0	1632	Pnck	pregnancy upregulated non-ubiquitously expressed CaM kinase [Source:MGI Symbol;Acc:MGI:1347357]
ENSMUSG00000002014	0	1632	Ssr4	signal sequence receptor, delta [Source:MGI Symbol;Acc:MGI:1099464]
ENSMUSG00000002015	0	1632	Bcap31	B cell receptor associated protein 31 [Source:MGI Symbol;Acc:MGI:1350933]
ENSMUSG00000002017	0	1632	Fam98a	family with sequence similarity 98, member A [Source:MGI Symbol;Acc:MGI:1919972]
ENSMUSG00000002020	0	1632	Ltbp2	latent transforming growth factor beta binding protein 2 [Source:MGI Symbol;Acc:MGI:99502]
ENSMUSG00000002031	0	1632	Ift46	intraflagellar transport 46 [Source:MGI Symbol;Acc:MGI:1923818]
ENSMUSG00000002032	0	1632	Tmem25	transmembrane protein 25 [Source:MGI Symbol;Acc:MGI:1918937]
ENSMUSG00000002033	0	1632	Cd3g	CD3 antigen, gamma polypeptide [Source:MGI Symbol;Acc:MGI:88333]
ENSMUSG00000002043	0	1632	Trappc6a	trafficking protein particle complex 6A [Source:MGI Symbol;Acc:MGI:1914341]
ENSMUSG00000002055	0	1632	Spag5	sperm associated antigen 5 [Source:MGI Symbol;Acc:MGI:1927470]
ENSMUSG00000002057	0	1632	Foxn1	forkhead box N1 [Source:MGI Symbol;Acc:MGI:102949]
ENSMUSG00000002059	0	1632	Rab34	RAB34, member of RAS oncogene family [Source:MGI Symbol;Acc:MGI:104606]
ENSMUSG00000002064	0	1632	Sdf2	stromal cell derived factor 2 [Source:MGI Symbol;Acc:MGI:108019]
ENSMUSG00000002076	0	1632	Hsf2bp	heat shock transcription factor 2 binding protein [Source:MGI Symbol;Acc:MGI:1921627]
ENSMUSG00000002083	0	1632	Bbc3	BCL2 binding component 3 [Source:MGI Symbol;Acc:MGI:2181667]
ENSMUSG00000002100	0	1632	Mybpc3	myosin binding protein C, cardiac [Source:MGI Symbol;Acc:MGI:102844]
ENSMUSG00000002102	0	1632	Psmc3	proteasome (prosome, macropain) 26S subunit, ATPase 3 [Source:MGI Symbol;Acc:MGI:1098754]
ENSMUSG00000002103	0	1632	Acp2	acid phosphatase 2, lysosomal [Source:MGI Symbol;Acc:MGI:87882]
ENSMUSG00000002104	0	1632	Rapsn	receptor-associated protein of the synapse [Source:MGI Symbol;Acc:MGI:99422]
ENSMUSG00000002105	0	1632	Slc39a13	solute carrier family 39 (metal ion transporter), member 13 [Source:MGI Symbol;Acc:MGI:1915677]
ENSMUSG00000002107	0	1632	Celf2	CUGBP, Elav-like family member 2 [Source:MGI Symbol;Acc:MGI:1338822]
ENSMUSG00000002108	0	1632	Nr1h3	nuclear receptor subfamily 1, group H, member 3 [Source:MGI Symbol;Acc:MGI:1352462]
ENSMUSG00000002109	0	1632	Ddb2	damage specific DNA binding protein 2 [Source:MGI Symbol;Acc:MGI:1355314]
ENSMUSG00000002129	0	1632	Sf3a1	splicing factor 3a, subunit 1 [Source:MGI Symbol;Acc:MGI:1914715]
ENSMUSG00000002147	0	1632	Stat6	signal transducer and activator of transcription 6 [Source:MGI Symbol;Acc:MGI:103034]
ENSMUSG00000002190	0	1632	Clgn	calmegin [Source:MGI Symbol;Acc:MGI:107472]
ENSMUSG00000002204	0	1632	Napsa	napsin A aspartic peptidase [Source:MGI Symbol;Acc:MGI:109365]
ENSMUSG00000002205	0	1632	Vrk3	vaccinia related kinase 3 [Source:MGI Symbol;Acc:MGI:2182465]
ENSMUSG00000002221	0	1632	Paxip1	PAX interacting (with transcription-activation domain) protein 1 [Source:MGI Symbol;Acc:MGI:1890430]
ENSMUSG00000002222	0	1632	Rmnd5a	required for meiotic nuclear division 5 homolog A (S. cerevisiae) [Source:MGI Symbol;Acc:MGI:1915727]
ENSMUSG00000002227	0	1632	Mov10	Moloney leukemia virus 10 [Source:MGI Symbol;Acc:MGI:97054]
ENSMUSG00000002228	0	1632	Ppm1j	protein phosphatase 1J [Source:MGI Symbol;Acc:MGI:1919137]
ENSMUSG00000002233	0	1632	Rhoc	ras homolog gene family, member C [Source:MGI Symbol;Acc:MGI:106028]
ENSMUSG00000002249	0	1632	Tead3	TEA domain family member 3 [Source:MGI Symbol;Acc:MGI:109241]
ENSMUSG00000002250	0	1632	Ppard	peroxisome proliferator activator receptor delta [Source:MGI Symbol;Acc:MGI:101884]
ENSMUSG00000002257	0	1632	Def6	differentially expressed in FDCP 6 [Source:MGI Symbol;Acc:MGI:1346328]
ENSMUSG00000002265	0	1632	Peg3	paternally expressed 3 [Source:MGI Symbol;Acc:MGI:104748]
ENSMUSG00000002266	0	1632	Zim1	zinc finger, imprinted 1 [Source:MGI Symbol;Acc:MGI:1341879]
ENSMUSG00000002274	0	1632	Metrn	meteorin, glial cell differentiation regulator [Source:MGI Symbol;Acc:MGI:1917333]
ENSMUSG00000002279	0	1632	Lmf1	lipase maturation factor 1 [Source:MGI Symbol;Acc:MGI:1923733]
ENSMUSG00000002289	0	1632	Angptl4	angiopoietin-like 4 [Source:MGI Symbol;Acc:MGI:1888999]
ENSMUSG00000002297	0	1632	Dbf4	DBF4 homolog (S. cerevisiae) [Source:MGI Symbol;Acc:MGI:1351328]
ENSMUSG00000002307	0	1632	Daxx	Fas death domain-associated protein [Source:MGI Symbol;Acc:MGI:1197015]
ENSMUSG00000002319	0	1632	Ipo4	importin 4 [Source:MGI Symbol;Acc:MGI:1923001]
ENSMUSG00000002320	0	1632	Tm9sf1	transmembrane 9 superfamily member 1 [Source:MGI Symbol;Acc:MGI:1921390]
ENSMUSG00000002324	0	1632	Rec8	REC8 homolog (yeast) [Source:MGI Symbol;Acc:MGI:1929645]
ENSMUSG00000002325	0	1632	Irf9	interferon regulatory factor 9 [Source:MGI Symbol;Acc:MGI:107587]
ENSMUSG00000002326	0	1632	Gmpr2	guanosine monophosphate reductase 2 [Source:MGI Symbol;Acc:MGI:1917903]
ENSMUSG00000002329	0	1632	Mdp1	magnesium-dependent phosphatase 1 [Source:MGI Symbol;Acc:MGI:1915131]
ENSMUSG00000002332	0	1632	Dhrs1	dehydrogenase/reductase (SDR family) member 1 [Source:MGI Symbol;Acc:MGI:1196314]
ENSMUSG00000002341	0	1632	Ncan	neurocan [Source:MGI Symbol;Acc:MGI:104694]
[truncated: 18,645 more rows]

## Sheet: mapping
gene_id	go_id
ENSMUSG00000013653	GO:0008150
ENSMUSG00000013653	GO:0005575
ENSMUSG00000013653	GO:0003674
ENSMUSG00000058287	GO:0008150
ENSMUSG00000058287	GO:0046849
ENSMUSG00000058287	GO:0005575
ENSMUSG00000058287	GO:0003674
ENSMUSG00000052642	GO:0008150
ENSMUSG00000052642	GO:0005575
ENSMUSG00000052642	GO:0003674
ENSMUSG00000085584	GO:0008150
ENSMUSG00000085584	GO:0005575
ENSMUSG00000085584	GO:0003674
ENSMUSG00000048490	GO:0000122
ENSMUSG00000048490	GO:0001543
ENSMUSG00000048490	GO:0006351
ENSMUSG00000048490	GO:0006357
ENSMUSG00000048490	GO:0019915
ENSMUSG00000048490	GO:0030728
ENSMUSG00000048490	GO:0045944
ENSMUSG00000048490	GO:0000118
ENSMUSG00000048490	GO:0005634
ENSMUSG00000048490	GO:0003713
ENSMUSG00000048490	GO:0003714
ENSMUSG00000048490	GO:0005102
ENSMUSG00000048490	GO:0005515
ENSMUSG00000048490	GO:0030331
ENSMUSG00000048490	GO:0035259
ENSMUSG00000048490	GO:0042826
ENSMUSG00000048490	GO:0042974
ENSMUSG00000048490	GO:0046965
ENSMUSG00000048490	GO:0035257
ENSMUSG00000043314	GO:0007186
ENSMUSG00000043314	GO:0007608
ENSMUSG00000043314	GO:0050911
ENSMUSG00000043314	GO:0005886
ENSMUSG00000043314	GO:0016021
ENSMUSG00000043314	GO:0004930
ENSMUSG00000043314	GO:0004984
ENSMUSG00000057219	GO:0008150
ENSMUSG00000057219	GO:0005575
ENSMUSG00000057219	GO:0003674
ENSMUSG00000057219	GO:0005515
ENSMUSG00000057219	GO:0005488
ENSMUSG00000078262	GO:0008150
ENSMUSG00000078262	GO:0005575
ENSMUSG00000078262	GO:0045095
ENSMUSG00000078262	GO:0003674
ENSMUSG00000078261	GO:0008150
ENSMUSG00000078261	GO:0005575
ENSMUSG00000078261	GO:0045095
ENSMUSG00000078261	GO:0003674
ENSMUSG00000050299	GO:0006412
ENSMUSG00000050299	GO:0005840
ENSMUSG00000050299	GO:0005622
ENSMUSG00000050299	GO:0003735
ENSMUSG00000050299	GO:0005515
ENSMUSG00000050813	GO:0007186
ENSMUSG00000050813	GO:0007608
ENSMUSG00000050813	GO:0050911
ENSMUSG00000050813	GO:0005886
ENSMUSG00000050813	GO:0016021
ENSMUSG00000050813	GO:0004930
ENSMUSG00000050813	GO:0004984
ENSMUSG00000020840	GO:0006508
ENSMUSG00000020840	GO:0009636
ENSMUSG00000020840	GO:0042493
ENSMUSG00000020840	GO:0005634
ENSMUSG00000020840	GO:0005737
ENSMUSG00000020840	GO:0004197
ENSMUSG00000020840	GO:0008233
ENSMUSG00000051002	GO:0006508
ENSMUSG00000051002	GO:0008150
ENSMUSG00000051002	GO:0005575
ENSMUSG00000051002	GO:0003674
ENSMUSG00000051002	GO:0004252
ENSMUSG00000051002	GO:0003824
ENSMUSG00000015023	GO:0015031
ENSMUSG00000015023	GO:0051028
ENSMUSG00000015023	GO:0043065
ENSMUSG00000015023	GO:0010043
ENSMUSG00000015023	GO:0005643
ENSMUSG00000015023	GO:0005737
ENSMUSG00000015023	GO:0031965
ENSMUSG00000015023	GO:0003723
ENSMUSG00000015023	GO:0005524
ENSMUSG00000015023	GO:0008026
ENSMUSG00000015023	GO:0003676
ENSMUSG00000015023	GO:0004386
ENSMUSG00000042734	GO:0008150
ENSMUSG00000042734	GO:0005575
ENSMUSG00000042734	GO:0003674
ENSMUSG00000042734	GO:0005515
ENSMUSG00000058807	GO:0007186
ENSMUSG00000058807	GO:0007608
ENSMUSG00000058807	GO:0050911
ENSMUSG00000058807	GO:0005886
ENSMUSG00000058807	GO:0016021
ENSMUSG00000058807	GO:0004930
ENSMUSG00000058807	GO:0004984
ENSMUSG00000046447	GO:0006469
ENSMUSG00000046447	GO:0005886
ENSMUSG00000046447	GO:0014069
ENSMUSG00000046447	GO:0030054
ENSMUSG00000046447	GO:0030425
ENSMUSG00000046447	GO:0043025
ENSMUSG00000046447	GO:0045202
ENSMUSG00000046447	GO:0045211
ENSMUSG00000046447	GO:0004860
ENSMUSG00000046447	GO:0008427
ENSMUSG00000046447	GO:0019901
ENSMUSG00000020668	GO:0007018
ENSMUSG00000020668	GO:0005829
ENSMUSG00000020668	GO:0005871
ENSMUSG00000020668	GO:0005874
ENSMUSG00000020668	GO:0003777
ENSMUSG00000020668	GO:0005524
ENSMUSG00000020668	GO:0008017
ENSMUSG00000020840	GO:0005515
ENSMUSG00000078260	GO:0008150
ENSMUSG00000078260	GO:0005575
ENSMUSG00000078260	GO:0045095
ENSMUSG00000078260	GO:0003674
ENSMUSG00000042385	GO:0006508
ENSMUSG00000042385	GO:0004252
ENSMUSG00000042385	GO:0003824
ENSMUSG00000022867	GO:0006511
ENSMUSG00000022867	GO:0070536
ENSMUSG00000022867	GO:0071108
ENSMUSG00000022867	GO:0000502
ENSMUSG00000022867	GO:0005634
ENSMUSG00000022867	GO:0005737
ENSMUSG00000022867	GO:0004221
ENSMUSG00000022867	GO:0004843
ENSMUSG00000022867	GO:0032183
ENSMUSG00000022867	GO:0005515
ENSMUSG00000078259	GO:0008150
ENSMUSG00000078259	GO:0005575
ENSMUSG00000078259	GO:0045095
ENSMUSG00000078259	GO:0003674
ENSMUSG00000050174	GO:0008150
ENSMUSG00000050174	GO:0005575
ENSMUSG00000050174	GO:0016787
ENSMUSG00000042724	GO:0006351
ENSMUSG00000042724	GO:0006355
ENSMUSG00000042724	GO:0006915
ENSMUSG00000042724	GO:0006950
ENSMUSG00000042724	GO:0006468
ENSMUSG00000042724	GO:0038032
ENSMUSG00000042724	GO:0046777
ENSMUSG00000042724	GO:0043065
ENSMUSG00000042724	GO:0008219
ENSMUSG00000042724	GO:0004709
ENSMUSG00000042724	GO:0004713
ENSMUSG00000042724	GO:0005524
ENSMUSG00000042724	GO:0004672
ENSMUSG00000042724	GO:0005515
ENSMUSG00000042724	GO:0016772
ENSMUSG00000042724	GO:0004674
ENSMUSG00000033658	GO:0008150
ENSMUSG00000033658	GO:0003674
ENSMUSG00000033658	GO:0003676
ENSMUSG00000033658	GO:0005524
ENSMUSG00000033658	GO:0008026
ENSMUSG00000033658	GO:0004386
ENSMUSG00000018567	GO:0000226
ENSMUSG00000018567	GO:0006914
ENSMUSG00000018567	GO:0008625
ENSMUSG00000018567	GO:0015031
ENSMUSG00000018567	GO:0000045
ENSMUSG00000018567	GO:0000139
ENSMUSG00000018567	GO:0000421
ENSMUSG00000018567	GO:0005764
ENSMUSG00000018567	GO:0005776
ENSMUSG00000018567	GO:0005790
ENSMUSG00000018567	GO:0005794
ENSMUSG00000018567	GO:0005874
ENSMUSG00000018567	GO:0005875
ENSMUSG00000018567	GO:0005886
ENSMUSG00000018567	GO:0015629
ENSMUSG00000018567	GO:0031410
ENSMUSG00000018567	GO:0044297
ENSMUSG00000018567	GO:0048471
ENSMUSG00000018567	GO:0005737
ENSMUSG00000018567	GO:0005515
ENSMUSG00000018567	GO:0008017
ENSMUSG00000018567	GO:0048487
ENSMUSG00000018567	GO:0050811
ENSMUSG00000033658	GO:0005635
ENSMUSG00000050174	GO:0005634
ENSMUSG00000050174	GO:0005739
ENSMUSG00000024734	GO:0007338
ENSMUSG00000024734	GO:0005578
ENSMUSG00000024734	GO:0005794
ENSMUSG00000024734	GO:0005886
ENSMUSG00000024734	GO:0016021
ENSMUSG00000024734	GO:0030141
ENSMUSG00000024734	GO:0031012
ENSMUSG00000079546	GO:0008150
[truncated: 220,066+ more rows]
